# Supplementary material for: Genomic analysis of oesophageal squamous-cell carcinoma identifies alcohol drinking-related mutation signature and genomic alterations
Source: Nat Commun. 2017 May 26;8:15290. doi: 10.1038/ncomms15290 (PMC5477513; doi:10.1038/ncomms15290)
Supplement: Supplementary Data 1 — Select characteristics of individuals with ESCC in this study [file ncomms15290-s2.xlsx]

## Sheet: Supplementary Data 1
Supplementary Data 1. Select characteristics of individuals with ESCC in this study
Sample ID	Age	Gender	Smoking status	Drinking status	Tumor location	TNM stage	T stage	N stage	M stage	Survival status	Survival time (month)
ESCC_3	61	Male	Smoker	Drinker	Middle and Lower	II	2	0	0	Deceased	12
ESCC_10	47	Male	Smoker	Drinker	Middle	III	3	2	0	Deceased	7
ESCC_12	53	Male	Smoker	Drinker	Lower	III	4	2	0	Deceased	15
ESCC_16	55	Male	Smoker	Drinker	Lower	III	4	1	0	Deceased	9
ESCC_19	53	Male	Smoker	Drinker	Middle	III	4	2	0	Deceased	10
ESCC_21	55	Male	Smoker	Drinker	Middle and Lower	III	4	1	0	Deceased	28
ESCC_23	60	Female	Non-smoker	Non-drinker	Middle and Lower	III	4	0	0	Deceased	33
ESCC_24	43	Male	Smoker	Drinker	Middle and Lower	III	4	1	0	Deceased	8
ESCC_26	56	Male	Smoker	Drinker	Middle and Lower	II	2	0	0	Deceased	6
ESCC_27	54	Male	Smoker	Non-drinker	Middle and Lower	III	4	0	0	Deceased	9
ESCC_35	53	Male	Smoker	Drinker	Middle and Lower	III	4	1	0	Deceased	32
ESCC_36	65	Male	Smoker	Drinker	Middle and Lower	II	3	0	0	Deceased	6
ESCC_39	72	Male	Non-smoker	Drinker	Middle and Lower	II	3	0	0	Deceased	6
ESCC_42	62	Male	Smoker	Drinker	Middle and Lower	III	3	2	0	Deceased	28
ESCC_48	55	Male	Smoker	Drinker	Middle	III	3	2	0	Deceased	23
ESCC_50	53	Male	Smoker	Drinker	Middle and Lower	II	3	0	0	Deceased	11
ESCC_54	44	Male	Smoker	Drinker	Middle	III	3	2	0	Deceased	10
ESCC_55	61	Male	Smoker	Non-drinker	Lower	IV	3	1	1	Deceased	21
ESCC_57	68	Male	Smoker	Drinker	Middle	II	3	0	0	Deceased	12
ESCC_58	47	Male	Smoker	Drinker	Middle and Lower	III	4	0	0	Deceased	14
ESCC_60	54	Male	Smoker	Drinker	Middle	II	3	0	0	Alive	18
ESCC_61	58	Male	Smoker	Drinker	Middle and Lower	III	4	3	0	Deceased	9
ESCC_62	75	Male	Smoker	Drinker	Middle and Lower	III	4	1	0	Deceased	33
ESCC_64	68	Male	Smoker	Drinker	Middle and Lower	III	4	0	0	Alive	74
ESCC_65	54	Male	Smoker	Drinker	Middle and Lower	III	4	2	0	Deceased	10
ESCC_125	63	Male	Smoker	Drinker	Middle and Lower	III	3	1	0	Alive	65
ESCC_130	58	Male	Smoker	Drinker	Middle	III	4	2	0	Deceased	18
ESCC_131	50	Male	Non-smoker	Non-drinker	Middle	II	2	0	0	Alive	64
ESCC_132	57	Male	Smoker	Drinker	Middle	III	4	0	0	Alive	64
ESCC_134	59	Male	Smoker	Drinker	Lower	III	4	2	0	Deceased	19
ESCC_138	54	Male	Smoker	Drinker	Lower	II	2	0	0	Alive	63
ESCC_140	77	Male	Smoker	Drinker	Middle	III	4	2	0	Deceased	6
ESCC_142	66	Male	Smoker	Drinker	Lower	II	3	0	0	Deceased	11
ESCC_143	63	Male	Smoker	Non-drinker	Lower	III	4	2	0	Alive	62
ESCC_144	64	Female	Non-smoker	Non-drinker	Middle and Lower	II	2	0	0	Alive	26
ESCC_145	45	Female	Non-smoker	Non-drinker	Middle	III	4	2	0	Alive	62
ESCC_149	62	Male	Smoker	Drinker	Lower	III	4	1	0	Deceased	9
ESCC_150	68	Male	Smoker	Drinker	Lower	III	4	1	0	Alive	61
ESCC_152	62	Male	Smoker	Drinker	Middle and Lower	II	3	0	0	Deceased	34
ESCC_156	54	Male	Smoker	Drinker	Lower	III	4	3	0	Deceased	14
ESCC_158	63	Male	Smoker	Drinker	Lower	III	3	3	0	Deceased	6
ESCC_161	67	Female	Non-smoker	Non-drinker	Middle and Lower	III	4	1	0	Alive	59
ESCC_162	66	Male	Smoker	Non-drinker	Lower	II	2	1	0	Deceased	11
ESCC_168	68	Male	Smoker	Drinker	Middle	II	3	0	0	Alive	57
ESCC_169	68	Male	Non-smoker	Non-drinker	Lower	III	3	3	0	Deceased	6
ESCC_170	60	Male	Smoker	Drinker	Lower	II	2	0	0	Alive	58
ESCC_171	57	Male	Smoker	Drinker	Lower	III	3	2	0	Alive	57
ESCC_172	70	Male	Non-smoker	Drinker	Middle	III	3	2	0	Deceased	11
ESCC_173	62	Female	Non-smoker	Non-drinker	Middle	II	3	0	0	Alive	57
ESCC_175	61	Male	Smoker	Drinker	Middle and Lower	III	4	0	0	Deceased	6
ESCC_178	55	Male	Smoker	Non-drinker	Middle	III	4	3	0	Deceased	7
ESCC_179	63	Male	Smoker	Drinker	Middle	III	3	1	0	Deceased	51
ESCC_182	65	Male	Smoker	Drinker	Middle and Lower	III	3	2	0	Deceased	11
ESCC_185	59	Male	Smoker	Drinker	Middle	III	3	2	0	Deceased	16
ESCC_191	48	Female	Non-smoker	Non-drinker	Lower	III	2	3	0	Alive	49
ESCC_196	63	Female	Non-smoker	Non-drinker	Middle and Lower	III	3	1	0	Deceased	12
ESCC_198	52	Male	Smoker	Drinker	Middle and Lower	II	3	0	0	Deceased	23
ESCC_199	56	Male	Smoker	Drinker	Middle and Lower	III	4	3	0	Deceased	13
ESCC_201	58	Male	Smoker	Drinker	Middle and Lower	III	4	1	0	Alive	55
ESCC_206	56	Male	Smoker	Drinker	Lower	III	2	3	0	Deceased	9
ESCC_208	53	Male	Smoker	Drinker	Middle and Lower	III	3	2	0	Deceased	7
ESCC_210	51	Male	Smoker	Drinker	Lower	II	3	0	0	Deceased	22
ESCC_213	60	Male	Smoker	Drinker	Middle and Lower	III	3	2	0	Alive	53
ESCC_215	61	Male	Smoker	Drinker	Lower	II	2	0	0	Alive	52
ESCC_220	58	Male	Smoker	Drinker	Middle and Lower	III	4	2	0	Deceased	6
ESCC_222	56	Male	Smoker	Drinker	Middle	III	4	2	0	Deceased	26
ESCC_223	76	Male	Non-smoker	Drinker	Middle	III	4	2	0	Deceased	11
ESCC_224	58	Female	Non-smoker	Drinker	Middle	III	4	2	0	Deceased	12
ESCC_225	67	Male	Non-smoker	Drinker	Middle	II	3	0	0	Deceased	6
ESCC_234	64	Male	Smoker	Drinker	Middle	III	4	0	0	Deceased	16
ESCC_235	65	Female	Non-smoker	Non-drinker	Middle	III	4	2	0	Deceased	7
ESCC_239	62	Male	Smoker	Drinker	Lower	III	3	3	0	Deceased	7
ESCC_240	66	Male	Smoker	Drinker	Middle	III	4	3	0	Deceased	12
ESCC_243	45	Male	Smoker	Drinker	Lower	III	4	3	0	Deceased	9
ESCC_245	69	Male	Smoker	Drinker	Lower	III	3	2	0	Deceased	9
ESCC_246	63	Male	Smoker	Drinker	Lower	III	4	3	0	Deceased	8
ESCC_249	64	Male	Smoker	Drinker	Middle	III	4	3	0	Deceased	7
ESCC_E3	75	Male	Smoker	Non-drinker	Lower	II	3	0	0	Alive	28
ESCC_E11	56	Female	Non-smoker	Non-drinker	Middle	II	3	0	0	Alive	27
ESCC_E17	62	Male	Smoker	Drinker	Middle and Lower	II	2	1	0	Alive	28
ESCC_E24	60	Male	Smoker	Drinker	Middle and Lower	III	3	1	0	Alive	26
ESCC_E25	72	Female	Non-smoker	Non-drinker	Middle	II	2	0	0	Alive	26
ESCC_E26	49	Male	Smoker	Drinker	Middle and Lower	II	2	1	0	Alive	26
ESCC_E30	54	Male	Smoker	Drinker	Middle	III	3	1	0	Deceased	21
ESCC_E33	59	Male	Smoker	Drinker	Middle and Lower	III	3	1	0	Deceased	7
ESCC_E34	64	Male	Smoker	Drinker	Middle and Lower	III	3	1	0	Alive	26
ESCC_E45	61	Male	Smoker	Drinker	Middle and Lower	III	3	1	0	Deceased	14
ESCC_E47	64	Male	Smoker	Drinker	Middle and Lower	III	4	1	0	Deceased	12
ESCC_E50	67	Male	Smoker	Drinker	Middle	III	4	1	0	Alive	24
ESCC_E71	57	Male	Smoker	Drinker	Middle and Lower	III	3	1	0	Alive	21
ESCC_E74	71	Male	Smoker	Non-drinker	Lower	II	3	0	0	Alive	21
ESCC_E75	64	Male	Smoker	Non-drinker	Middle	III	3	2	0	Alive	21
ESCC_E78	66	Male	Smoker	Drinker	Lower	III	3	1	0	Alive	20
ESCC_E79	62	Male	Smoker	Drinker	Middle	III	3	1	0	Alive	19
