# Supplementary material for: Genomic analysis of oesophageal squamous-cell carcinoma identifies alcohol drinking-related mutation signature and genomic alterations
Source: Nat Commun. 2017 May 26;8:15290. doi: 10.1038/ncomms15290 (PMC5477513; doi:10.1038/ncomms15290)
Supplement: Supplementary Data 2 — Summary of statistics for whole-genome sequencing [file ncomms15290-s3.xlsx]

## Sheet: Supplementary Data 2
Supplementary Data 2. Summary of statistics for whole-genome sequencing
SampleID	Tumor/normal	Filtered bases	Bases mapped to genome	Percent mapped to genome	Average raw coverage	Percent of target bases above 10x coverage	Percent of target bases above 20x coverage	Percent of target bases above 30x coverage
ESCC_3	Normal	705886466	678400492	96.11	35.86	99.16	95.48	78.66
	Tumor	1078622199	1039316020	96.36	57.37	99.29	98.57	94.58
ESCC_10	Normal	786701591	750970717	95.46	39.95	99.15	96.68	87.06
	Tumor	1070388253	1028788723	96.11	56.06	99.3	98.48	95.32
ESCC_12	Normal	795947779	758717239	95.32	39.7	99.19	96.74	87.27
	Tumor	1110338262	1068834048	96.26	57.37	99.26	98.49	94.4
ESCC_16	Normal	804498065	769113407	95.6	40.84	99.24	97.01	88.51
	Tumor	1166886876	1124083980	96.33	61.01	99.27	98.57	96.18
ESCC_19	Normal	774204632	738400998	95.38	37.99	99.16	96.24	84.03
	Tumor	1165314703	1122164389	96.3	59.59	99.21	98.78	97.32
ESCC_21	Normal	776907180	741343006	95.42	38.13	99.16	96.21	84.45
	Tumor	1104160355	1062656390	96.24	57.05	99.35	98.75	95.99
ESCC_23	Normal	806041855	773535371	95.97	40.78	99.13	98.27	91
	Tumor	1084425014	1046484880	96.5	56.68	99.25	98.78	95.63
ESCC_24	Normal	787052518	750550497	95.36	38.47	99.21	96.57	85.45
	Tumor	1124538146	1081465782	96.18	59.31	99.27	98.24	95.26
ESCC_26	Normal	746825107	712914251	95.46	36.84	99.22	96.26	82.47
	Tumor	1129859765	1088499612	96.34	61.68	99.27	98.66	96.22
ESCC_27	Normal	767284392	736721602	96.02	38.43	99.28	96.84	86.39
	Tumor	1177127447	1128373245	95.86	60.06	99.34	98.74	96.8
ESCC_35	Normal	776063677	744289045	95.91	38.61	99.28	96.84	86.54
	Tumor	1158872136	1113155552	96.06	59.17	99.34	98.87	96.85
ESCC_36	Normal	748128116	719354821	96.15	36.3	99.11	95.71	79.6
	Tumor	1084147586	1043842997	96.28	58.07	99.27	98.74	96.28
ESCC_39	Normal	767058628	737515002	96.15	37.37	99.11	96.05	82.9
	Tumor	1232280510	1187823885	96.39	64.88	99.29	98.91	97.58
ESCC_42	Normal	760163846	729106984	95.91	36.53	99.14	95.75	80.26
	Tumor	1060429542	1018741179	96.07	56.13	99.27	98.58	95.77
ESCC_48	Normal	743006001	712081263	95.84	35.85	99.09	95.68	79.51
	Tumor	1081144301	1042983426	96.47	57.79	99.24	98.21	95.09
ESCC_50	Normal	780003371	749628080	96.11	38.93	99.15	96.48	85.77
	Tumor	1001572388	966057749	96.45	54.48	99.29	98.3	94.8
ESCC_54	Normal	736279039	706250842	95.92	35.4	99.07	95.39	77.62
	Tumor	1085017810	1044584945	96.27	57.82	99.39	98.99	96.91
ESCC_55	Normal	680123583	651171709	95.68	34.68	96.26	89.66	71.65
	Tumor	1170618721	1129329350	96.47	61.2	99.37	98.98	97.02
ESCC_57	Normal	657538262	628316372	95.56	31.53	98.85	92.86	60.84
	Tumor	998450421	960805791	96.23	51.68	99.31	98.66	94.4
ESCC_58	Normal	733140052	703849855	96	35.22	99.05	94.71	75.19
	Tumor	1102697233	1049777959	95.2	58.2	99.38	98.87	96.52
ESCC_60	Normal	695255245	667405514	95.99	33.45	99.06	93.97	69.33
	Tumor	909110547	874834632	96.23	47.19	99.27	97.94	93.19
ESCC_61	Normal	757626791	727799871	96.06	38.9	99.26	96.87	86.81
	Tumor	1081170994	1041388405	96.32	58.67	99.32	98.48	95.23
ESCC_62	Normal	746279444	715962680	95.94	36.36	99.18	95.75	79.58
	Tumor	1083112041	1049495810	96.9	58.09	99.17	98.07	95.42
ESCC_64	Normal	761416288	732081084	96.15	37.42	99.21	96.2	82.7
	Tumor	1100224958	1063470737	96.66	59.17	99.07	98.22	94.8
ESCC_65	Normal	747662832	718024926	96.04	37.94	99.22	96.3	83.98
	Tumor	1170067315	1129989784	96.57	61.89	99.25	98.76	96.1
ESCC_125	Normal	646238403	604322158	93.51	35.12	98.83	93.08	73.62
	Tumor	1020211516	949942510	93.11	56.28	99.14	97.8	93.23
ESCC_130	Normal	709463017	680237499	95.88	36.23	99.18	95.8	80.1
	Tumor	1105050010	1058874228	95.82	58.96	99.12	97.77	93.27
ESCC_131	Normal	752196516	722230450	96.02	37.58	99.15	96.08	83.34
	Tumor	1110957527	1070128517	96.32	59.16	99.23	98.57	95.83
ESCC_132	Normal	735531065	707441731	96.18	37.62	99.1	95.92	83.11
	Tumor	1124546588	1086609909	96.63	59.97	99.27	98.52	95.89
ESCC_134	Normal	750774255	721335064	96.08	36.47	99.1	95.52	79.45
	Tumor	1040037593	1003283641	96.47	54.12	99.26	98.41	94.87
ESCC_138	Normal	725481270	698191402	96.24	36.72	99.05	95.58	81.04
	Tumor	1179749944	1132885091	96.03	61.23	99.23	98.62	96.27
ESCC_140	Normal	748722539	720439622	96.22	38.22	99.05	96.02	84.42
	Tumor	1118624822	1078339705	96.4	59.1	99.32	98.72	96
ESCC_142	Normal	729463923	699766747	95.93	35.24	99.01	94.76	75.77
	Tumor	1061813539	1024072363	96.45	56.53	99.22	98.44	94.56
ESCC_143	Normal	754750898	725113505	96.07	38.3	99.07	96.17	84.69
	Tumor	1007032762	974241376	96.74	53.48	99.29	98.55	94.38
ESCC_144	Normal	734447531	707561880	96.34	35.95	99.01	96.94	79.6
	Tumor	1102657750	1055073055	95.68	57.17	99.21	98.84	97.41
ESCC_145	Normal	709264243	683888681	96.42	35.82	98.99	97.09	79.57
	Tumor	1101136225	1067560697	96.95	58.42	99.25	98.92	97.51
ESCC_149	Normal	723033144	694621711	96.07	36.07	99.07	95.63	79.36
	Tumor	1125245369	1084513611	96.38	58.55	99.36	98.83	96.48
ESCC_150	Normal	644538777	620606432	96.29	33.58	98.86	93.64	70.18
	Tumor	1090237192	1053683769	96.65	58.12	99.31	98.35	95.16
ESCC_152	Normal	550250852	524327463	95.29	27.32	98.42	86.58	37.66
	Tumor	940297850	891128954	94.77	49.26	99.23	97.64	92.15
ESCC_156	Normal	785799362	756019502	96.21	39.74	99.17	96.68	87.17
	Tumor	1161012405	1123814304	96.8	59.18	99.3	98.48	95.5
ESCC_158	Normal	752495388	723562812	96.16	39.25	99.22	96.83	85.52
	Tumor	1126199512	1086647413	96.49	58.85	99.35	98.96	96.86
ESCC_161	Normal	714515904	690595878	96.65	37.22	99.08	97.42	82.92
	Tumor	1159843211	1122418744	96.77	61.35	99.22	98.89	97.8
ESCC_162	Normal	739993405	710672301	96.04	38.14	99.25	96.66	85.28
	Tumor	980685914	945635372	96.43	51.44	99.13	97.6	93.48
ESCC_168	Normal	673964781	646241895	95.89	33.22	99.1	94.35	69.23
	Tumor	1110567654	1073726856	96.68	59.34	99.09	97.94	94.24
ESCC_169	Normal	784203203	753811461	96.12	40.88	99.27	97.27	89.32
	Tumor	984775588	955558950	97.03	50.59	99.08	97.36	90.61
ESCC_170	Normal	664551627	640301089	96.35	34.29	99.03	94.33	72.96
	Tumor	1009404647	974448707	96.54	52.71	99.26	98.11	94.52
ESCC_171	Normal	719944409	689393863	95.76	35.61	99.02	95.11	77.9
	Tumor	1098575456	1059123350	96.41	58.37	99.14	98.48	95.23
ESCC_172	Normal	734861009	703971983	95.8	37.27	99.11	96.1	83.18
	Tumor	1065731531	1026356956	96.31	57.55	99.13	98.52	95.17
ESCC_173	Normal	635574606	614761040	96.73	32.99	99.03	95.45	67.28
	Tumor	1056812266	1021299368	96.64	55.86	99.17	98.69	96.72
ESCC_175	Normal	738266396	707378724	95.82	37.26	99.12	96.11	83.04
	Tumor	1056951538	1015841852	96.11	55.77	99.3	98.63	95.85
ESCC_178	Normal	639423101	614517727	96.11	33.4	99	93.73	69.21
	Tumor	1101937300	1065347449	96.68	57.02	99.27	98.49	95.3
ESCC_179	Normal	729863334	697741185	95.6	36.39	99.09	95.81	80.98
	Tumor	985432910	949541554	96.36	51.58	99.22	97.59	92.79
ESCC_182	Normal	753308630	723443539	96.04	38.35	99.12	96.41	85.56
	Tumor	955879915	921287480	96.38	50	99.15	97.47	89.28
ESCC_185	Normal	746314181	714104914	95.68	38.57	99.14	96.47	85.92
	Tumor	964569581	931660189	96.59	51.57	99.13	97.87	93.06
ESCC_191	Normal	749146709	720811870	96.22	38.04	99.14	98.02	86.21
	Tumor	1077835271	1044489629	96.91	56.25	99.06	98.35	94.14
ESCC_196	Normal	680123583	651171709	95.68	34.68	96.26	89.66	71.65
	Tumor	1110634018	1055112786	95	57.1	99.19	98.75	96.84
ESCC_198	Normal	723354657	695492784	96.15	37.23	99.08	95.6	81.29
	Tumor	1080924063	1043581922	96.55	56.34	99.31	98.64	95.72
ESCC_199	Normal	748868805	718570239	95.95	38.68	99.09	96.03	84.38
	Tumor	1062277555	1026667346	96.65	55.73	99.21	98.27	94.82
ESCC_201	Normal	732398099	701405179	95.77	36.57	99.18	95.91	81
	Tumor	1105064738	1065948092	96.46	58.48	99.28	98.56	95.98
ESCC_206	Normal	717688548	688531675	95.94	36.4	99.18	96	80.88
	Tumor	1051775093	1012640732	96.28	54.73	99.24	98.46	95.73
ESCC_208	Normal	756563036	726746948	96.06	39.12	99.27	96.88	86.96
	Tumor	1094900629	1051406657	96.03	58.45	99.32	98.82	96.73
ESCC_210	Normal	699153696	672413001	96.18	35.14	98.97	95.1	76.79
	Tumor	1009318646	972572777	96.36	53.01	99.28	98.69	95.37
ESCC_213	Normal	713755110	684292527	95.87	35.32	98.94	94.96	77.09
	Tumor	930574903	901670434	96.89	50.17	99.11	97.47	85.2
ESCC_215	Normal	693196691	664806667	95.9	35.46	98.93	95.11	77.89
	Tumor	985589739	950928201	96.48	52.5	99.2	97.73	92.99
ESCC_220	Normal	739783571	710327718	96.02	36.53	99	95.48	80.59
	Tumor	1078735595	1032327630	95.7	56.07	99.33	98.77	96.06
ESCC_222	Normal	705896816	678909386	96.18	36.77	98.95	95.27	80.15
	Tumor	1085572827	1048323072	96.57	57.72	99.25	98.48	95.71
ESCC_223	Normal	764053180	733305490	95.98	38.5	99.09	96.36	85.63
	Tumor	1040593647	1001862465	96.28	53.33	99.32	98.58	94.94
ESCC_224	Normal	733603732	705926357	96.23	36.66	99.05	97.56	82.59
	Tumor	1071779092	1034613022	96.53	56.51	99.2	98.81	97.36
ESCC_225	Normal	631528533	604384904	95.7	30.51	98.75	91.27	55.7
	Tumor	924910260	885645063	95.75	47.16	99.25	97.82	92.96
ESCC_234	Normal	708239542	680155857	96.03	35.65	99.16	95.66	78.47
	Tumor	1040920419	1004384611	96.49	53.87	99.21	98.08	94.08
ESCC_235	Normal	104249382	100259093	95.69	35.59	98.66	92.6	74.01
	Tumor	1056608584	1016085854	96.16	54.29	99.23	98.71	95.57
ESCC_239	Normal	740235982	709215760	95.81	36.54	99.17	95.7	80.3
	Tumor	1243062543	1200197884	96.55	63.22	99.38	99.13	97.42
ESCC_240	Normal	706825326	675341035	95.55	35.38	99.04	95.28	77.64
	Tumor	1052560898	1003746752	95.36	54.47	99.25	98.48	95.83
ESCC_243	Normal	697395675	664831031	95.33	34.5	99	94.97	74.83
	Tumor	1132432353	1090476156	96.3	59.49	99.28	98.69	96.25
ESCC_245	Normal	675443450	646347724	95.69	33.38	98.92	94.25	70.19
	Tumor	1146643204	1108852478	96.7	59.77	99.16	98.16	95.26
ESCC_246	Normal	719078091	684894804	95.25	36.36	98.8	93.57	71.76
	Tumor	1084869483	1036409134	95.53	55.69	99.27	98.43	95.39
ESCC_249	Normal	702257128	668975971	95.26	34.83	98.98	95.11	76.1
	Tumor	1142539297	1097504908	96.06	58.26	99.31	98.73	95.84
ESCC_E3	Normal	1077833169	1032549131	95.8	64.57	99.27	98.54	96.01
	Tumor	1669919789	1578310098	94.51	103.89	99.32	98.94	97.92
ESCC_E11	Normal	289486166	269961113	93.26	17.14	88.2	33.99	2.28
	Tumor	948904129	916427142	96.58	54.9	99.12	98.05	94.2
ESCC_E17	Normal	595373177	570090235	95.75	34.7	98.25	89.51	66.87
	Tumor	895889820	842684607	94.06	48.4	99.25	98.01	92.98
ESCC_E24	Normal	162769202	155037806	95.69	35.59	98.66	92.6	74.01
	Tumor	915452090	865061215	94.5	56.42	99.04	96.76	90.13
ESCC_E25	Normal	542589016	524012419	96.58	28.5	98.26	87.87	43.89
	Tumor	950384207	904912705	95.22	58.1	99.08	97.87	93.74
ESCC_E26	Normal	348997634	332993826	95.41	16.99	91.91	29.78	1.22
	Tumor	634620180	584503937	92.1	36.44	98.56	90.01	68.04
ESCC_E30	Normal	549571933	528729253	96.21	27.33	97.86	83.74	38.36
	Tumor	765141969	731968983	95.66	49.33	98.54	93.79	82.49
ESCC_E33	Normal	129249653	123028819	95.69	35.59	98.66	92.6	74.01
	Tumor	936858119	822668825	87.81	50.48	98.65	94.85	86.15
ESCC_E34	Normal	522242118	499879773	95.72	30.56	97.85	86.62	55.76
	Tumor	890248029	814672648	91.51	54.19	99.01	96.39	88.6
ESCC_E45	Normal	562038333	515879099	91.79	32.87	98.11	86.22	60.8
	Tumor	888672753	810738226	91.23	53.41	98.86	95.45	86.62
ESCC_E47	Normal	540193427	516366382	95.59	33.23	98.05	87.43	62.78
	Tumor	922228528	887296673	96.21	56.07	99.11	97.39	91.27
ESCC_E50	Normal	541278026	510386494	94.29	32.66	98.29	87.8	61.86
	Tumor	905250335	869199323	96.02	58.24	99.07	97.11	91.3
ESCC_E71	Normal	582327149	535057208	91.88	34.91	97.73	86.57	64.59
	Tumor	714734755	671840897	94	41.36	98.98	95.09	82.9
ESCC_E74	Normal	561201692	541138512	96.43	30.73	98.31	88.7	55.86
	Tumor	1011304208	942368379	93.18	60.48	99.21	98.06	93.45
ESCC_E75	Normal	454334163	436630299	96.1	21.59	96.71	61.18	10.43
	Tumor	901999968	831532236	92.19	54.02	99.09	96.89	89.74
ESCC_E78	Normal	532010032	505946568	95.1	25.92	98.35	82.2	28.29
	Tumor	1041431584	962484183	92.42	50.92	99.25	98.27	92.95
ESCC_E79	Normal	528952083	475228114	89.84	30.31	96.63	80.43	52.53
	Tumor	838643424	743658985	88.67	51.86	98.66	94.01	83.35
