# Supplementary material for: Genomic analysis of oesophageal squamous-cell carcinoma identifies alcohol drinking-related mutation signature and genomic alterations
Source: Nat Commun. 2017 May 26;8:15290. doi: 10.1038/ncomms15290 (PMC5477513; doi:10.1038/ncomms15290)
Supplement: Supplementary Data 4 — Significantly mutated genes in ESCC and other cancers [file ncomms15290-s5.xlsx]

## Sheet: Supplementary Data 4
Supplementary Data 4. Significantly mutated genes in ESCC and other cancers
Gene	ESCC_this study (N=94)				ESCC _other studies (N=610)							Other squamous cell carcinomas (N=562)			EAC (N=141)		Total ESCC (N=704)				Total squamous-cell carcinomas (N=1266)
	No. (%)	P value*	q value*		Song et al (N=88)	Gao et al (N=113)	Zhang et al (N=104)	Qin et al (N=67)	Sawada et al (N=144)	TCGA (N=94)		HNSCC_TCGA (N=384)	LUSCC_TCGA (N=178)		No. (%)		No. (%)	P value*	q value*		No. (%)	P value*	q value*
					No. (%)	No. (%)	No. (%)	No. (%)	No. (%)	No. (%)		No. (%)	No. (%)
Significant genes identified in this study
CDKN2A	12 (12.77)	0	0		4 (4.55)	9 (7.96)	8 (7.69)	6 (8.96)	12 (8.33)	0		78 (20.31)	28 (15.73)		9 (6.38)		51 (7.24)	0	0		157 (12.40)	0	0
TP53	73 (77.66)	5.55×10-16	5.24×10-12		73 (82.95)	105 (92.92)	92 (88.46)	45 (67.2)	136 (9.44)	75 (79.8)		258 (67.19)	150 (84.27)		92 (65.25)		599 (85.08)	6.88×10-15	6.49×10-12		1007 (79.54)	0	0
NOTCH1	16 (17.02)	9.59×10-10	6.03×10-6		9 (10.23)	18 (15.93)	22 (21.15)	12 (17.9)	28 (19.4)	13 (13.8)		70 (18.23)	17 (9.55)		3 (2.13)		118 (16.76)	0	0		205 (16.19)	0	0
FBXW7	7 (7.45)	4.22×10-5	1.99×10-1		3 (3.41)	7 (6.19)	8 (7.69)	2 (2.99)	8 (5.56)	3 (3.19)		19 (4.95)	13 (7.30)		2 (1.42)		38 (5.40)	0	0		70 (5.53)	0	0
NFE2L2	7 (7.45)	9.68×10-5	3.65×10-1		4 (4.55)	10 (8.85)	3 (2.88)	9 (13.4)	24 (16.7)	14 (9.72)		21 (5.47)	27 (15.17)		1 (0.71)		71 (10.09)	0	0		119 (9.40)	0	0
AJUBA	4 (4.26)	1.55×10-4	4.87×10-1		2 (2.27)	8 (7.08)	4 (3.85)	2 (2.99)	6 (4.17)	0		18 (4.69)	1 (0.56)		0		26 (3.69)	0	0		45 (3.55)	0	0
Significant genes identified in seven combined ESCC studies
MLL2	13 (13.83)	3.31×10-4	0.89		4 (4.55)	22 (19.47)	12 (11.54)	5 (7.46)	31 (21.5)	0		59 (15.36)	39 (21.91)		6 (4.26)		87 (12.36)	0	0		185 (14.61)	5.88×10-15	3.96×10-12
FAT1	5 (5.32)	7.12×10-4	1		6 (6.82)	14 (12.39)	18 (17.31)	3 (4.48)	22 (15.3)	5 (5.32)		79 (20.57)	26 (14.61)		3 (2.13)		73 (10.37)	0	0		178 (14.06)	0	0
PIK3CA	4 (4.26)	1.03×10-3	1		4 (4.55)	8 (7.08)	18 (17.31)	6 (8.96)	16 (11.1)	11 (11.70)		70 (18.23)	28 (15.73)		5 (3.55)		67 (9.52)	0	0		165 (13.03)	0	0
ZNF750	4 (4.26)	0.03	1		5 (5.68)	4 (3.54)	6 (5.77)	3 (4.48)	24 (16.7)	8 (8.51)		15 (3.91)	5 (2.81)		0		54 (7.67)	0	0		74 (5.85)	0	0
RB1	2 (2.13)	0.03	1		7 (7.95)	10 (8.85)	2 (1.92)	3 (4.48)	7 (4.86)	2 (2.13)		13 (3.39)	12 (6.74)		1 (0.71)		33 (4.69)	0	0		58 (4.58)	0	0
PTCH1	5 (5.32)	0.05	1		4 (4.55)	7 (6.19)	5 (4.81)	1 (1.49)	5 (3.47)	7 (7.45)		14 (3.65)	5 (2.81)		4 (2.84)		34 (4.83)	2.22×10-16	2.20×10-13		53 (4.19)	0	0
CREBBP	5 (5.32)	0.05	1		5 (5.68)	8 (7.08)	3 (2.88)	2 (2.99)	11 (7.64)	5 (5.32)		25 (6.51)	18 (10.11)		3 (2.13)		39 (5.54)	7.96×10-6	6.52×10-3		82 (6.48)	0	0
KDM6A	3 (3.19)	0.37	1		3 (3.41)	8 (7.08)	3 (2.88)	0	6 (4.17)	4 (4.26)		8 (2.08)	7 (3.93)		2 (1.42)		27 (3.84)	0	0		42 (3.32)	1.41×10-5	8.42×10-3
TGFBR2	2 (2.13)	0.09	1		1 (1.14)	2 (1.77)	1 (0.96)	1 (1.49)	8 (5.56)	7 (7.45)		13 (3.38)	5 (2.81)		1 (0.71)		22 (3.13)	0	0		40 (3.16)	0	0
EP300	11 (11.7)	0.11	1		3 (3.41)	12 (10.62)	11 (10.58)	2 (2.99)	12 (8.33)	6 (6.43)		28 (7.29)	9 (5.06)		2 (1.42)		57 (8.10)	4.06×10-6	3.48×10-3		94 (7.42)	2.73×10-14	1.78×10-11
PTEN	1 (1.06)	0.29	1		1 (1.14)	2 (1.77)	2 (1.92)	1 (1.49)	2 (1.39)	3 (3.19)		11 (2.86)	14 (7.87)		3 (2.13)		12 (1.70)	0	0		37 (2.92)	0	0
CUL3	2 (2.13)	0.03	1		1 (1.14)	2 (1.77)	2 (1.92)	1 (1.49)	7 (4.86)	2 (2.13)		12 (3.13)	12 (6.74)		2 (1.42)		17 (2.41)	2.77×10-6	2.49×10-3		41 (3.24)	0	0
NOTCH3	5 (5.32)	6.79×10-3	1		2 (2.27)	7 (6.19)	5 (4.81)	1 (1.49)	11 (7.64)	7 (6.81)		21 (5.47)	9 (5.06)		4 (2.84)		38 (5.40)	1.52×10-5	1.20×10-2		68 (5.37)	1.97×10-3	0.62
RBPJ	0	1	1		1 (1.14)	2 (1.77)	2 (1.92)	1 (1.49)	3 (2.08)	0		3 (0.78)	0		1 (0.71)		9 (1.28)	2.10×10-5	1.59×10-2		12 (0.94)	3.51×10-3	0.99
Other significant genes identified in HNSC or LUSC study
NSD1	1 (1.06)	0.88	1		3 (3.41)	5 (4.42)	3 (2.88)	0	0	4 (4.26)		39 (10.16)	11 (6.18)		3 (2.13)		16 (2.27)	0.31	1		66 (5.21)	1.61×10-11	1.01×10-8
HRAS	0	1	1		0	0	1 (0.96)	0	0	0		15 (3.91)	5 (2.81)		1 (0.71)		1 (0.14)	0.79	1		21 (1.66)	0	0
HLA-A	0	1	1		0	0	0	1 (1.49)	2 (1.39)	1 (1.06)		14 (3.65)	6 (3.37)		0		4 (0.57)	1	1		24 (1.9)	0.98	1
RASA1	0	1	1		1 (1.14)	3 (2.65)	3 (2.88)	0	6 (4.17)	1 (1.06)		17 (4.43)	8 (4.49)		1 (0.71)		14 (1.99)	0.02	1		39 (3.08)	0	0
ARHGAP35	0	1	1		2 (2.27)	1 (0.88)	1 (0.96)	0	2 (1.39)	1 (1.06)		14 (3.65)	11 (6.18)		2 (1.42)		7 (0.99)	0.99	1		32 (2.53)	1	1
ASXL1	1 (1.06)	0.51	1		1 (1.14)	3 (2.65)	0	1 (1.49)	3 (2.08)	5 (5.32)		11 (2.86)	11 (6.18)		1 (0.71)		14 (1.99)	0.23	1		36 (2.84)	0.96	1
PBRM1	2 (2.13)	0.46	1		2 (2.27)	2 (1.77)	0	0	4 (2.78)	1 (1.06)		10 (2.6)	8 (4.49)		2 (1.42)		11 (1.56)	0.57	1		29 (2.29)	0.32	1
CASP8	0	1	1		1 (1.14)	0	2 (1.92)	0	2 (1.39)	3 (3.19)		33 (8.59)	3 (1.69)		1 (0.71)		8 (1.14)	0	0.59		44 (3.48)	0	0
EPHA2	1 (1.06)	0.18	1		1 (1.14)	1 (0.88)	0	0	3 (2.08)	2 (2.13)		16 (4.17)	3 (1.69)		3 (2.13)		8 (1.14)	0.44	1		27 (2.13)	0	0
RAC1	0	1	1		0	1 (0.88)	1 (0.96)	0	2 (1.39)	1 (1.06)		10 (2.6)	1 (0.56)		0		5 (0.71)	0.07	1		16 (1.26)	0	0.21
RHOA	0	1	1		2 (2.27)	0	0	0	0	2 (2.13)		6 (1.56)	0		1 (0.71)		4 (0.57)	0.07	1		10 (0.79)	0.01	1
CTCF	1 (1.06)	0.29	1		2 (2.27)	0	0	1 (1.49)	0	0		12 (3.13)	4 (2.25)		0		4 (0.57)	0.79	1		20 (1.58)	1	1
HLA-B	0	1	1		0	0	0	2 (2.99)	9 (6.25)	2 (2.13)		9 (2.34)	1 (0.56)		0		13 (1.85)	0.99	1		23 (1.82)	0.35	1
B2M	0	1	1		0	1 (0.88)	0	0	0	0		7 (1.82)	3 (1.69)		0		1 (0.14)	0.19	1		11 (0.87)	0	0
MAP4K3	0	1	1		0	1 (0.88)	0	1 (1.49)	1 (0.69)	1 (1.06)		8 (2.08)	7 (3.93)		0		4 (0.57)	0.92	1		19 (1.5)	0.21	1
IPO7	2 (2.13)	0.76	1		1 (1.14)	2 (1.77)	1 (0.96)	1 (1.49)	1 (0.69)	0		8 (2.08)	0		1 (0.71)		8 (1.14)	0.88	1		16 (1.26)	1	1
OTUD7A	1 (1.06)	1	1		0	0	0	0	2 (1.39)	1 (1.06)		4 (1.04)	4 (2.25)		2 (1.42)		4 (0.57)	0.99	1		12 (0.95)	0.99	1
MLL3	3 (3.19)	0.94	1		3 (3.41)	9 (7.96)	4 (3.85)	0	15 (10.42)	0		27 (7.03)	32 (17.98)		3 (2.13)		34 (4.83)	0.74	1		93 (7.35)	0.01	1
NCOR1	1 (1.06)	1	1		0	3 (2.65)	2 (1.92)	1 (1.49)	7 (4.86)	4 (4.26)		15 (3.91)	10 (5.62)		2 (1.42)		18 (2.56)	0.96	1		43 (3.4)	0.8	1
LCP1	0	1	1		2 (2.27)	1 (0.88)	0	1 (1.49)	2 (1.39)	1 (1.06)		13 (3.39)	7 (3.93)		1 (0.71)		7 (0.99)	0.83	1		27 (2.13)	0.05	1
ARID2	1 (1.06)	1	1		1 (1.14)	0	0	0	6 (4.17)	1 (1.06)		11 (2.86)	12 (6.74)		7 (4.96)		9 (1.28)	0.97	1		32 (2.53)	0.98	1
IRF6	0	1	1		0	1 (0.88)	0	0	2 (1.39)	0		8 (2.08)	6 (3.37)		0		3 (0.43)	0.77	1		17 (1.34)	0.03	1
SMAD4	1 (1.06)	0.14	1		0	0	0	0	1 (0.69)	0		8 (2.08)	6 (3.37)		11 (7.8)		2 (0.28)	0.48	1		16 (1.26)	0	0.96
RBM5	1 (1.06)	0.52	1		0	0	0	0	1 (0.69)	2 (2.13)		6 (1.56)	2 (1.12)		1 (0.71)		4 (0.57)	0.86	1		12 (0.95)	0.96	1
ELF4	0	1	1		0	0	1 (0.96)	0	0	0		5 (1.3)	4 (2.25)		2 (1.42)		1 (0.14)	0.9	1		10 (0.79)	0.67	1
MAPK1	0	1	1		0	0	0	0	0	2 (2.13)		4 (1.04)	2 (1.12)		0		2 (0.28)	0.82	1		8 (0.63)	0.34	1
KEAP1	4 (4.26)	0.01	1		3 (3.41)	4 (3.54)	0	1 (1.49)	4 (2.78)	4 (4.26)		16 (4.17)	22 (12.36)		1 (0.71)		20 (2.84)	0	0.12		58 (4.58)	0	0
ARID1A	2 (2.13)	0.7	1		0	2 (1.77)	0	2 (2.99)	5 (3.47)	5 (5.32)		16 (4.17)	14 (7.87)		6 (4.26)		16 (2.27)	0.71	1		46 (3.63)	0.81	1
NF1	3 (3.19)	0.18	1		2 (2.27)	3 (2.65)	1 (0.96)	0	4 (2.78)	3 (3.19)		15 (3.91)	23 (12.92)		3 (2.13)		16 (2.27)	0.6	1		54 (4.27)	0	1
EGFR	1 (1.06)	1	1		1 (1.14)	2 (1.77)	1 (0.96)	0	4 (2.78)	2 (2.13)		19 (4.95)	7 (3.93)		2 (1.42)		11 (1.56)	0.64	1		37 (2.92)	0.55	1
FUBP1	0	1	1		0	0	1 (0.96)	0	2 (1.39)	1 (1.06)		7 (1.82)	4 (2.25)		0		4 (0.57)	0.53	1		15 (1.18)	0.04	1
FGFR3	0	1	1		0	0	1 (0.96)	0	2 (1.39)	0		6 (1.56)	4 (2.25)		0		3 (0.43)	1	1		13 (1.03)	0.99	1
STK11	0	1	1		1 (1.14)	0	0	0	0	2 (2.13)		1 (0.26)	4 (2.25)		1 (0.71)		3 (0.43)	0.87	1		8 (0.63)	0.5	1
SERPINB13	0	1	1		0	0	0	0	2 (1.39)	1 (1.06)		0	2 (1.12)		0		3 (0.43)	0.53	1		5 (0.39)	0.94	1
Other significant genes identified in EAC study
ERBB2	0	1	1		0	1 (0.88)	0	0	3 (2.08)	0		9 (2.34)	4 (2.25)		4 (2.84)		4 (0.57)	0.95	1		17 (1.34)	0.99	1
KRAS	2 (2.13)	0.06	1		0	1 (0.88)	4 (3.85)	1 (1.49)	0	0		2 (0.52)	2 (1.12)		5 (3.55)		8 (1.14)	0	1		12 (0.95)	0.01	1
FLG	5 (5.32)	0.76	1		2 (2.27)	1 (0.88)	7 (6.73)	7 (10.45)	13 (9.03)	15 (15.96)		58 (15.1)	44 (24.72)		30 (21.28)		50 (7.1)	0.15	1		152 (12.01)	1	1
COL5A1	1 (1.06)	0.82	1		4 (4.55)	1 (0.88)	0	0	4 (2.78)	2 (2.13)		14 (3.65)	12 (6.74)		16 (11.35)		12 (1.7)	0.96	1		38 (3)	1	1
SMARCA4	1 (1.06)	1	1		0	2 (1.77)	4 (3.85)	2 (2.99)	2 (1.39)	7 (7.45)		15 (3.91)	8 (4.49)		9 (6.38)		18 (2.56)	0.62	1		41 (3.24)	0.12	1
IL7R	0	1	1		0	1 (0.88)	0	0	3 (2.08)	1 (1.06)		3 (0.78)	11 (6.18)		5 (3.55)		5 (0.71)	1	1		19 (1.5)	0.09	1
SMARCB1	0	1	1		1 (1.14)	0	0	0	2 (1.39)	0		2 (0.52)	1 (0.56)		3 (2.13)		3 (0.43)	0.74	1		6 (0.47)	0.86	1
SACS	2 (2.13)	1	1		5 (5.68)	1 (0.88)	2 (1.92)	0	4 (2.78)	8 (8.51)		20 (5.21)	19 (10.67)		18 (12.77)		23 (3.27)	0.79	1		61 (4.82)	0.99	1
ERBB4	1 (1.06)	0.78	1		0	2 (1.77)	3 (2.88)	3 (4.48)	11 (7.64)	0		21 (5.47)	15 (8.43)		15 (10.64)		20 (2.84)	0.13	1		56 (4.42)	0.61	1
PIK3R1	2 (2.13)	0.03	1		1 (1.14)	1 (0.88)	0	0	1 (0.69)	0		8 (2.08)	3 (1.69)		6 (4.26)		5 (0.71)	0.33	1		16 (1.26)	0.9	1
CNBD1	0	1	1		2 (2.27)	1 (0.88)	1 (0.96)	0	1 (0.69)	1 (1.06)		4 (1.04)	6 (3.37)		5 (3.55)		6 (0.85)	0.92	1		16 (1.26)	0.93	1
SETDB1	3 (3.19)	0.16	1		0	0	0	0	1 (0.69)	4 (4.26)		8 (2.08)	5 (2.81)		3 (2.13)		8 (1.14)	1	1		21 (1.66)	1	1
FAM123B	0	1	1		0	0	1 (0.96)	0	0	0		14 (3.65)	10		1 (0.71)		1 (0.14)	1	1		25 (1.97)	0.99	1
*P-values and q values were calculated using MutsigCV algorithm
