# Supplementary material for: Genomic analysis of oesophageal squamous-cell carcinoma identifies alcohol drinking-related mutation signature and genomic alterations
Source: Nat Commun. 2017 May 26;8:15290. doi: 10.1038/ncomms15290 (PMC5477513; doi:10.1038/ncomms15290)
Supplement: Supplementary Data 5 — Associations between mutation status of 20 ESCC driver genes and clinical characteristics [file ncomms15290-s6.xlsx]

## Sheet: Supplementary Data 5
Supplementary Data 5. Associations between mutation status of 20 ESCC driver genes and clinical characteristics
Genes				Age				Gender				Smoking status				Drinking status				Tumor stage
				No. (%)		P value*		No. (%)		P value*		No. (%)		P value*		No. (%)		P value*		No. (%)		P value*
				<60	≥60			Male	Female			Non-smoker	Smoker			Non-drinker	Drinker			I + II	III + IV
TP53	This ESCC study		WT	9 (21.4)	12 (23.1)	1		17 (20.5)	4 (36.4)	0.257		5 (29.4)	16 (20.8)	0.521		6 (30.0)	15 (20.3)	0.373		5 (19.2)	16 (23.5)	0.785
			Mut	33 (78.6)	40 (76.9)			66 (79.5)	7 (63.6)			12 (70.6)	61 (79.2)			14 (70.0)	59 (79.7)			21 (80.8)	52 (76.5)
	Other ESCC studies	Song et al	WT	8 (16.7)	7 (17.5)	1		11 (16.7)	4 (18.2)	1		9 (29.0)	6 (10.5)	0.038		13 (18.3)	2 (11.8)	0.726		11 (20.0)	4 (12.1)	0.395
			Mut	40 (83.3)	33 (82.5)			55 (83.3)	18 (81.8)			22 (71.0)	51 (89.5)			58 (81.7)	15 (88.2)			44 (80.0)	29 (87.9)
		Gao et al	WT	4 (7.0)	4 (7.1)	1		6 (6.4)	2 (10.5)	0.62		3 (8.3)	5 (6.5)	0.708		2 (5.0)	6 (8.2)	0.71		4 (7.5)	4 (6.7)	1
			Mut	53 (93.0)	52 (92.9)			88 (93.6)	17 (89.5)			33 (91.7)	72 (93.5)			38 (95.0)	67 (91.8)			49 (92.5)	56 (93.3)
		Zhang et al	WT	8 (16.0)	4 (7.5)	0.227		12 (11.5)	0	NA		2 (25.0)	10 (10.4)	0.23		NA	NA	NA		6 (11.8)	6 (11.3)	1
			Mut	42 (84.0)	49 (92.5)			92 (88.5)	0			6 (75.0)	86 (89.6)			NA	NA			45 (88.2)	47 (88.7)
		Qin et al	WT	8 (21.1)	14 (48.3)	0.0344585		13 (28.3)	9 (42.9)	0.271063		12 (44.4)	10 (25.6)	0.122363		16 (37.2)	6 (26.1)	0.421078		10 (33.3)	12 (32.4)	1
			Mut	30 (78.9)	15 (51.7)			33 (71.7)	12 (57.1)			15 (55.6)	29 (74.4)			27 (62.8)	17 (73.9)			20 (66.7)	25 (67.6)
		Sawada et al	WT	0	8 (7.5)	0.11		7 (5.6)	1 (5.6)	1		3 (6.0)	5 (5.3)	1		1 (6.7)	7 (5.4)	0.594844		NA	NA	NA
			Mut	38 (100.0)	98 (92.5)			119 (94.4)	17 (94.4)			47 (94.0)	89 (94.7)			14 (93.3)	122 (94.6)			NA	NA
		TCGA	WT	8 (14.3)	11 (29.7)	0.113		17 (21.5)	2 (14.3)	0.726926		4 (12.5)	14 (24.1)	0.272013		2 (28.6)	9 (17.3)	0.604318		14 (23.0)	5 (16.1)	0.588386
			Mut	48 (85.7)	26 (70.3)			62 (78.5)	12 (85.7)			28 (87.5)	44 (75.9)			5 (71.4)	43 (82.7)			47 (77.0)	26 (83.9)
	All ESCC		WT	45 (13.7)	60 (16.1)	0.397369		83 (13.9)	22 (21.0)	0.0739182		38 (18.9)	66 (13.3)	0.0610146		40 (20.4)	45 (12.2)	0.0130989		50 (18.1)	47 (16.7)	0.656943
			Mut	284 (86.3)	313 (83.9)			515 (86.1)	83 (79.0)			163 (81.1)	432 (86.7)			156 (79.6)	323 (87.8)			226 (81.9)	235 (83.3)
	Other squamous-cell carcinomas	HNSCC	WT	42 (33.1)	46 (25.7)	0.2		64 (28.8)	24 (28.6)	1		21 (35.6)	67 (28.2)	0.269		24 (33.8)	63 (26.9)	0.294		25 (35.2)	63 (26.9)	0.177
			Mut	85 (66.9)	133 (74.3)			158 (71.2)	60 (71.4)			38 (64.4)	171 (71.8)			47 (66.2)	171 (73.1)			46 (64.8)	171 (73.1)
		LUSCC	WT	7 (23.3)	21 (14.5)	0.273		21 (16.0)	7 (14.9)	1		3 (50.0)	25 (15.0)	0.054		NA	NA	NA		24 (17.3)	4 (10.3)	0.333
			Mut	23 (76.7)	124 (85.5)			110 (84.0)	40 (85.1)			3 (50.0)	142 (85.0)			NA	NA			115 (82.7)	35 (89.7)
	All squamous-cell carcinomas		WT	94 (19.3)	127 (18.2)	0.649483		168 (17.7)	53 (22.5)	0.0932713		62 (23.3)	158 (17.5)	0.0398254		65 (22.4)	107 (18.6)	0.206691		98 (20.2)	114 (20.5)	0.938535
			Mut	392 (80.7)	570 (81.8)			783 (82.3)	183 (77.5)			204 (76.7)	745 (82.5)			225 (77.6)	467 (81.4)			388 (79.8)	441 (79.5)
NOTCH1	This ESCC study		WT	36 (85.7)	42 (80.8)	0.59		70 (84.3)	8 (72.7)	0.391		13 (76.5)	65 (84.4)	0.479		15 (75.0)	63 (85.1)	0.32		22 (84.6)	56 (82.4)	1
			Mut	6 (14.3)	10 (19.2)			13 (15.7)	3 (27.3)			4 (23.5)	12 (15.6)			5 (25.0)	11 (14.9)			4 (15.4)	12 (17.6)
	Other ESCC studies	Song et al	WT	41 (85.4)	38 (95.0)	0.174		60 (90.9)	19 (86.4)	0.685		27 (87.1)	52 (91.2)	0.715		63 (88.7)	16 (94.1)	1		46 (83.6)	33 (100.0)	0.024
			Mut	7 (14.6)	2 (5.0)			6 (9.1)	3 (13.6)			4 (12.9)	5 (8.8)			8 (11.3)	1 (5.9)			9 (16.4)	0
		Gao et al	WT	52 (91.2)	43 (76.8)	0.042		80 (85.1)	15 (78.9)	0.5		30 (83.3)	65 (84.4)	1		33 (82.5)	62 (84.9)	0.791		43 (81.1)	52 (86.7)	0.451
			Mut	5 (8.8)	13 (23.2)			14 (14.9)	4 (21.1)			6 (16.7)	12 (15.6)			7 (17.5)	11 (15.1)			10 (18.9)	8 (13.3)
		Zhang et al	WT	42 (84.0)	39 (73.6)	0.234		82 (78.8)	0	NA		5 (62.5)	77 (80.2)	0.361		NA	NA	NA		33 (64.7)	49 (92.5)	0.001
			Mut	8 (16.0)	14 (26.4)			22 (21.2)	0			3 (37.5)	19 (19.8)			NA	NA			18 (35.3)	4 (7.5)
		Qin et al	WT	31 (81.6)	24 (82.8)	1		37 (80.4)	18 (85.7)	0.739588		23 (85.2)	31 (79.5)	0.747769		35 (81.4)	19 (82.6)	1		22 (73.3)	33 (89.2)	0.116537
			Mut	7 (18.4)	5 (17.2)			9 (19.6)	3 (14.3)			4 (14.8)	8 (20.5)			8 (18.6)	4 (17.4)			8 (26.7)	4 (10.8)
		Sawada et al	WT	32 (84.2)	84 (79.2)	0.635		102 (81.0)	14 (77.8)	0.753232		36 (72.0)	80 (85.1)	0.0767099		13 (86.7)	103 (79.8)	0.735916		NA	NA	NA
			Mut	6 (15.8)	22 (20.8)			24 (19.0)	4 (22.2)			14 (28.0)	14 (14.9)			2 (13.3)	26 (20.2)			NA	NA
		TCGA	WT	50 (89.3)	30 (81.1)	0.361		68 (86.1)	12 (85.7)	1		28 (87.5)	49 (84.5)	0.765121		6 (85.7)	45 (86.5)	1		51 (83.6)	28 (90.3)	0.531519
			Mut	6 (10.7)	7 (18.9)			11 (13.9)	2 (14.3)			4 (12.5)	9 (15.5)			1 (14.3)	7 (13.5)			10 (16.4)	3 (9.7)
	All ESCC		WT	284 (86.3)	300 (80.4)	0.0429495		499 (83.4)	86 (81.9)	0.672873		162 (80.6)	419 (84.1)	0.26585		165 (84.2)	308 (83.7)	0.905003		217 (78.6)	251 (89)	0.00118083
			Mut	45 (13.7)	73 (19.6)			99 (16.6)	19 (18.1)			39 (19.4)	79 (15.9)			31 (15.8)	60 (16.3)			59 (21.4)	31 (11)
	Other squamous-cell carcinomas	HNSCC	WT	106 (83.5)	139 (77.7)	0.246		181 (81.5)	64 (76.2)	0.336		47 (79.7)	190 (79.8)	1		76 (80.9)	165 (80.1)	1		58 (81.7)	186 (79.5)	0.738
			Mut	21 (16.5)	40 (22.3)			41 (18.5)	20 (23.8)			12 (20.3)	48 (20.2)			18 (19.1)	41 (19.9)			13 (18.3)	48 (20.5)
		LUSCC	WT	28 (93.3)	130 (89.7)	0.741		119 (90.8)	42 (89.4)	0.776		6 (100.0)	150 (89.8)	1		NA	NA	NA		128 (92.1)	33 (84.6)	0.214
			Mut	2 (6.7)	15 (10.3)			12 (9.2)	5 (10.6)			0	17 (10.2)			NA	NA			11 (7.9)	6 (15.4)
	All squamous-cell carcinomas		WT	418 (86.0)	569 (81.6)	0.0473193		799 (84)	192 (81.4)	0.328144		215 (80.8)	759 (84.1)	0.224172		241 (83.1)	473 (82.4)	0.849371		403 (82.9)	470 (84.7)	0.448483
			Mut	68 (14.0)	128 (18.4)			152 (16)	44 (18.6)			51 (19.2)	144 (15.9)			49 (16.9)	101 (17.6)			83 (17.1)	85 (15.3)
MLL2	This ESCC study		WT	39 (92.9)	42 (80.8)	0.134		72 (86.7)	9 (81.8)	0.646		13 (76.5)	68 (88.3)	0.243		17 (85.0)	64 (86.5)	1		21 (80.8)	60 (88.2)	0.339
			Mut	3 (7.1)	10 (19.2)			11 (13.3)	2 (18.2)			4 (23.5)	9 (11.7)			3 (15.0)	10 (13.5)			5 (19.2)	8 (11.8)
	Other ESCC studies	Song et al	WT	46 (95.8)	38 (95.0)	1		63 (95.5)	21 (95.5)	1		30 (96.8)	54 (94.7)	1		67 (94.4)	17 (100.0)	1		52 (94.5)	32 (97.0)	1
			Mut	2 (4.2)	2 (5.0)			3 (4.5)	1 (4.5)			1 (3.2)	3 (5.3)			4 (5.6)	0			3 (5.5)	1 (3.0)
		Gao et al	WT	48 (84.2)	43 (76.8)	0.351		77 (81.9)	14 (73.3)	0.524		25 (69.4)	66 (85.7)	0.072		30 (75.0)	61 (83.6)	0.323		39 (73.6)	52 (86.7)	0.098
			Mut	9 (15.8)	13 (23.2)			17 (18.1)	5 (26.3)			11 (30.6)	11 (14.3)			10 (25.0)	12 (16.4)			14 (26.4)	8 (13.3)
		Zhang et al	WT	44 (88.0)	47 (88.7)	1		92 (88.5)	0	NA		6 (75.0)	86 (89.6)	0.23		NA	NA	NA		43 (84.3)	49 (92.5)	0.231
			Mut	6 (12.0)	6 (11.3)			12 (11.5)	0			2 (25.0)	10 (10.4)			NA	NA			8 (15.7)	4 (7.5)
		Qin et al	WT	33 (86.8)	29 (100.0)	0.06427		43 (93.5)	19 (90.5)	0.645164		25 (92.6)	36 (92.3)	1		40 (93.0)	21 (91.3)	1		28 (93.3)	34 (91.9)	1
			Mut	5 (13.2)	0			3 (6.5)	2 (9.5)			2 (7.4)	3 (7.7)			3 (7.0)	2 (8.7)			2 (6.7)	3 (8.1)
		Sawada et al	WT	30 (78.9)	83 (78.3)	1		97 (77.0)	16 (88.9)	0.362758		41 (82.0)	72 (76.6)	0.526914		14 (93.3)	99 (76.7)	0.192386		NA	NA	NA
			Mut	8 (21.1)	23 (21.7)			29 (23.0)	2 (11.1)			9 (18.0)	22 (23.4)			1 (6.7)	30 (23.3)			NA	NA
		TCGA	WT	56 (100.0)	37 (100.0)	1		79 (100.0)	14 (100.0)	1		32 (100.0)	58 (100.0)	1		7 (100.0)	52 (100.0)	1		61 (100.0)	31 (100.0)	1
			Mut	0	0			0	0			0	0			0	0			0	0
	All ESCC		WT	296 (90.0)	319 (85.5)	0.0851201		523 (87.5)	93 (88.6)	0.872687		172 (85.6)	440 (88.4)	0.313566		175 (89.3)	314 (85.3)	0.196006		244 (88.4)	258 (91.5)	0.260262
			Mut	33 (10.0)	54 (14.5)			75 (12.5)	12 (11.4)			29 (14.4)	58 (11.6)			21 (10.7)	54 (14.7)			32 (11.6)	24 (8.5)
	Other squamous-cell carcinomas	HNSCC	WT	106 (83.5)	147 (82.1)	0.878		184 (82.9)	69 (82.1)	0.867		52 (88.1)	192 (80.7)	0.253		76 (80.9)	172 (83.5)	0.623		62 (87.3)	190 (81.2)	0.285
			Mut	21 (16.5)	32 (17.9)			38 (17.1)	15 (17.9)			7 (11.9)	46 (19.3)			18 (19.1)	34 (16.5)			9 (12.7)	44 (18.8)
		LUSCC	WT	23 (76.7)	114 (78.6)	0.81		101 (77.1)	38 (80.9)	0.684		3 (50.0)	132 (79.0)	0.346		NA	NA	NA		108 (77.7)	31 (79.5)	1
			Mut	7 (23.3)	31 (21.4)			30 (22.9)	9 (19.1)			3 (50.0)	35 (21.0)			NA	NA			31 (22.3)	8 (20.5)
	All squamous-cell carcinomas		WT	425 (87.4)	580 (83.2)	0.0474536		808 (85.0)	200 (84.7)	0.919294		227 (85.3)	764 (84.6)	0.846137		251 (86.6)	486 (84.7)	0.478428		414 (85.2)	479 (86.3)	0.65665
			Mut	61 (12.6)	117 (16.8)			143 (15.0)	36 (15.3)			39 (14.7)	139 (15.4)			39 (13.4)	88 (15.3)			72 (14.8)	76 (13.7)
FAT1	This ESCC study		WT	40 (95.2)	49 (94.2)	1		78 (94.0)	11 (100.0)	1		17 (100.0)	72 (93.5)	0.581		19 (95.0)	70 (94.6)	1		25 (96.2)	64 (94.1)	1
			Mut	2 (4.8)	3 (5.8)			5 (6.0)	0			0	5 (6.5)			1 (5.0)	4 (5.4)			1 (3.8)	4 (5.9)
	Other ESCC studies	Song et al	WT	43 (89.6)	39 (97.5)	0.214		61 (92.4)	21 (95.5)	1		30 (96.8)	52 (91.2)	0.418		68 (95.8)	14 (82.4)	0.083		50 (90.9)	32 (97.0)	0.404
			Mut	5 (10.4)	1 (2.5)			5 (7.6)	1 (4.5)			1 (3.2)	5 (8.8)			3 (4.2)	3 (17.6)			5 (9.1)	1 (3.0)
		Gao et al	WT	50 (87.7)	49 (87.5)	1		82 (87.2)	17 (89.5)	1		30 (83.3)	69 (89.6)	0.369		35 (87.5)	64 (87.7)	1		45 (84.9)	54 (90.0)	0.569
			Mut	7 (12.3)	7 (12.5)			12 (12.8)	2 (10.5)			6 (16.7)	8 (10.4)			5 (12.5)	9 (12.3)			8 (15.1)	6 (10.0)
		Zhang et al	WT	42 (84.0)	43 (81.1)	0.798		86 (82.7)	0	NA		6 (75.0)	80 (83.3)	0.625		NA	NA	NA		42 (82.4)	44 (83.0)	1
			Mut	8 (16.0)	10 (18.9)			18 (17.3)	0			2 (25.0)	16 (16.7)			NA	NA			9 (17.6)	9 (17.0)
		Qin et al	WT	38 (100.0)	26 (89.7)	0.076276		45 (97.8)	19 (90.5)	0.229412		25 (92.6)	38 (97.4)	0.562784		41 (95.3)	22 (95.7)	1		29 (96.7)	35 (94.6)	1
			Mut	0	3 (10.3)			1 (2.2)	2 (9.5)			2 (7.4)	1 (2.6)			2 (4.7)	1 (4.3)			1 (3.3)	2 (5.4)
		Sawada et al	WT	32 (84.2)	90 (84.9)	1		106 (84.1)	16 (88.9)	1		40 (80.0)	82 (87.2)	0.33046		14 (93.3)	108 (83.7)	0.46836		NA	NA	NA
			Mut	6 (15.8)	16 (15.1)			20 (15.9)	2 (11.1)			10 (20.0)	12 (12.8)			1 (6.7)	21 (16.3)			NA	NA
		TCGA	WT	54 (96.4)	35 (94.6)	1		75 (94.9)	14 (100.0)	1		32 (100.0)	54 (93.1)	0.292702		7 (100.0)	50 (96.2)	1		58 (95.1)	30 (96.8)	1
			Mut	2 (3.6)	2 (5.4)			4 (5.1)	0			0	4 (6.9)			0	2 (3.8)			3 (4.9)	1 (3.2)
	All ESCC		WT	299 (90.9)	331 (88.7)	0.384139		533 (89.1)	98 (93.3)	0.224089		180 (89.6)	447 (89.8)	1		184 (93.9)	328 (89.1)	0.0677752		249 (90.2)	259 (91.8)	0.55451
			Mut	30 (9.1)	42 (11.3)			65 (10.9)	7 (6.7)			21 (10.4)	51 (10.2)			12 (6.1)	40 (10.9)			27 (9.8)	23 (8.2)
	Other squamous-cell carcinomas	HNSCC	WT	107 (84.3)	128 (71.5)	0.009		176 (79.3)	59 (70.2)	0.098		49 (83.1)	179 (75.2)	0.231		69 (73.4)	160 (77.7)	0.465		51 (71.8)	183 (78.2)	0.266
			Mut	20 (15.7)	51 (28.5)			46 (20.7)	25 (29.8)			10 (16.9)	59 (24.8)			25 (26.6)	46 (22.3)			20 (28.2)	51 (21.8)
		LUSCC	WT	23 (76.7)	126 (86.9)	0.163		110 (84.0)	42 (89.4)	0.474		6 (100.0)	141 (84.4)	0.593		NA	NA	NA		120 (86.3)	32 (82.1)	0.608
			Mut	7 (23.3)	19 (13.1)			21 (16.0)	5 (10.6)			0	26 (15.6)			NA	NA			19 (13.7)	7 (17.9)
	All squamous-cell carcinomas		WT	429 (88.3)	585 (83.9)	0.0424584		819 (86.1)	199 (84.3)	0.467865		235 (88.3)	767 (84.9)	0.194655		253 (87.2)	488 (85.0)	0.410441		420 (86.4)	474 (85.4)	0.656506
			Mut	57 (11.7)	112 (16.1)			132 (13.9)	37 (15.7)			31 (11.7)	136 (15.1)			37 (12.8)	86 (15.0)			66 (13.6)	81 (14.6)
CDKN2A	This ESCC study		WT	33 (78.6)	49 (94.2)	0.031		72 (86.7)	10 (90.9)	1		15 (88.2)	67 (87.0)	1		17 (85.0)	65 (87.8)	0.714		23 (88.5)	59 (86.8)	1
			Mut	9 (21.4)	3 (5.8)			11 (13.3)	1 (9.1)			2 (11.8)	10 (13.0)			3 (15.0)	9 (12.2)			3 (11.5)	9 (13.2)
	Other ESCC studies	Song et al	WT	45 (93.8)	39 (97.5)	0.623		62 (93.9)	22 (100.0)	0.568		30 (96.8)	54 (94.7)	1		67 (94.4)	17 (100.0)	1		52 (94.5)	32 (97.0)	1
			Mut	3 (6.3)	1 (2.5)			4 (6.1)	0			1 (3.2)	3 (5.3)			4 (5.6)	0			3 (5.5)	1 (3.0)
		Gao et al	WT	52 (91.2)	52 (92.9)	1		88 (93.6)	16 (84.2)	0.174		32 (88.9)	72 (93.5)	0.463		36 (90.0)	68 (93.2)	0.718		49 (92.5)	55 (91.7)	1
			Mut	5 (8.8)	4 (7.1)			6 (6.4)	3 (15.8)			4 (11.1)	5 (6.5)			4 (10.0)	5 (6.8)			4 (7.5)	5 (8.3)
		Zhang et al	WT	48 (96.0)	47 (88.7)	0.271		96 (92.3)	0	NA		8 (100.0)	88 (91.7)	1		NA	NA	NA		45 (88.2)	51 (96.2)	0.157
			Mut	2 (4.0)	6 (11.3)			8 (7.7)	0			0	8 (8.3)			NA	NA			6 (11.8)	2 (3.8)
		Qin et al	WT	34 (89.5)	27 (93.1)	0.691118		43 (93.5)	18 (85.7)	0.368162		24 (88.9)	36 (92.3)	0.682253		37 (86)	23 (100.0)	0.084134		26 (86.7)	35 (94.6)	0.396008
			Mut	4 (10.5)	2 (6.9)			3 (6.5)	3 (14.3)			3 (11.1)	3 (7.7)			6 (14)	0			4 (13.3)	2 (5.4)
		Sawada et al	WT	37 (97.4)	95 (89.6)	0.184		116 (92.1)	16 (88.9)	0.647075		48 (96.0)	84 (89.4)	0.217233		14 (93.3)	118 (91.5)	1		NA	NA	NA
			Mut	1 (2.6)	11 (10.4)			10 (7.9)	2 (11.1)			2 (4.0)	10 (10.6)			1 (6.7)	11 (8.5)			NA	NA
		TCGA	WT	56 (100.0)	37 (100.0)	1		79 (100.0)	14 (100.0)	1		32 (100.0)	58 (100.0)	1		7 (100.0)	52 (100.0)	1		61 (100.0)	31 (100.0)	1
			Mut	0	0			0	0			0	0			0	0			0	0
	All ESCC		WT	305 (92.7)	346 (92.8)	1		556 (93.0)	96 (91.4)	0.543077		189 (94.0)	459 (92.2)	0.426957		178 (90.8)	343 (93.2)	0.32055		256 (92.8)	263 (93.3)	0.868943
			Mut	24 (7.3)	27 (7.2)			42 (7.0)	9 (8.6)			12 (6.0)	39 (7.8)			18 (9.2)	25 (6.8)			20 (7.2)	19 (6.7)
	Other squamous-cell carcinomas	HNSCC	WT	101 (79.5)	135 (75.4)	0.412		171 (77.0)	65 (77.4)	1		43 (72.9)	186 (78.2)	0.391		69 (73.4)	162 (78.6)	0.375		56 (78.9)	179 (76.5)	0.749
			Mut	26 (20.5)	44 (24.6)			51 (23.0)	19 (22.6)			16 (27.1)	52 (21.8)			25 (26.6)	44 (21.4)			15 (21.1)	55 (23.5)
		LUSCC	WT	24 (80.0)	123 (84.8)	0.584		109 (83.2)	41 (87.2)	0.643		6 (100.0)	139 (83.2)	0.591		NA	NA	NA		118 (84.9)	32 (82.1)	0.627
			Mut	6 (20.0)	22 (15.2)			22 (16.8)	6 (12.8)			0	28 (16.8)			NA	NA			21 (15.1)	7 (17.9)
	All squamous-cell carcinomas		WT	430 (88.5)	604 (86.7)	0.37405		836 (87.9)	202 (85.6)	0.325405		238 (89.5)	784 (86.8)	0.292764		247 (85.2)	505 (88.0)	0.283361		430 (88.5)	474 (85.4)	0.167965
			Mut	56 (11.5)	93 (13.3)			115 (12.1)	34 (14.4)			28 (10.5)	119 (13.2)			43 (14.8)	69 (12.0)			56 (11.5)	81 (14.6)
PIK3CA	This ESCC study		WT	41 (97.6)	49 (94.2)	0.626		80 (96.4)	10 (90.9)	0.397		16 (94.1)	74 (96.1)	0.556		19 (95.0)	71 (95.9)	1		23 (28.5)	67 (98.5)	0.063
			Mut	1 (2.4)	3 (5.8)			3 (3.6)	1 (9.1)			1 (5.9)	3 (3.9)			1 (5.0)	3 (4.1)			3 (11.5)	1 (1.5)
	Other ESCC studies	Song et al	WT	46 (95.8)	38 (95.0)	1		64 (97.0)	20 (90.9)	0.259		29 (93.5)	55 (96.5)	0.611		68 (95.8)	16 (94.1)	1		52 (94.5)	32 (97.0)	1
			Mut	2 (4.2)	2 (5.0)			2 (3.0)	2 (9.1)			2 (6.5)	2 (3.5)			3 (4.2)	1 (5.9)			3 (5.5)	1 (3.0)
		Gao et al	WT	56 (98.2)	49 (87.5)	0.032		89 (94.7)	16 (84.2)	0.13		32 (88.9)	73 (94.8)	0.263		36 (90.0)	69 (94.5)	0.451		48 (90.6)	57 (95.0)	0.471
			Mut	1 (1.8)	7 (12.5)			5 (5.3)	3 (15.8)			4 (11.1)	4 (5.2)			4 (10.0)	4 (5.5)			5 (9.4)	3 (5.0)
		Zhang et al	WT	45 (90.0)	40 (75.5)	0.07		86 (82.7)	0	NA		7 (87.5)	79 (82.3)	1		NA	NA	NA		42 (82.4)	44 (83.0)	1
			Mut	5 (10.0)	13 (24.5)			18 (17.3)	0			1 (12.5)	17 (17.7)			NA	NA			9 (17.6)	9 (17.0)
		Qin et al	WT	36 (94.7)	25 (86.2)	0.390815		41 (89.1)	20 (95.2)	0.65661		25 (92.6)	35 (89.7)	1		39 (90.7)	21 (91.3)	1		29 (96.7)	32 (86.5)	0.213117
			Mut	2 (5.3)	4 (13.8)			5 (10.9)	1 (4.8)			2 (7.4)	4 (10.3)			4 (9.3)	2 (8.7)			1 (3.3)	5 (13.5)
		Sawada et al	WT	37 (97.4)	91 (85.8)	0.07		112 (88.9)	16 (88.9)	1		44 (88.0)	84 (89.4)	0.787352		14 (93.3)	114 (88.4)	1		NA	NA	NA
			Mut	1 (2.6)	15 (14.2)			14 (11.1)	2 (11.1)			6 (12.0)	10 (10.6)			1 (6.7)	15 (11.6)			NA	NA
		TCGA	WT	48 (85.7)	34 (91.9)	0.517		68 (86.1)	14 (100.0)	0.206162		30 (93.8)	50 (86.2)	0.484877		6 (85.7)	45 (86.5)	1		54 (88.5)	27 (87.1)	1
			Mut	8 (14.3)	3 (8.1)			11 (13.9)	0			2 (6.3)	8 (13.8)			1 (14.3)	7 (13.5)			7 (11.5)	4 (12.9)
	All ESCC		WT	309 (93.9)	326 (87.4)	0.00433882		540 (90.3)	96 (91.4)	0.857441		183 (91.0)	450 (90.4)	0.88659		182 (92.9)	336 (91.3)	0.628492		248 (89.9)	259 (91.8)	0.463855
			Mut	20 (6.1)	47 (12.6)			58 (9.7)	9 (8.6)			18 (9.0)	48 (9.6)			14 (7.1)	32 (8.7)			28 (10.1)	23 (8.2)
	Other squamous-cell carcinomas	HNSCC	WT	99 (78.0)	143 (79.9)	0.776		181 (81.5)	61 (72.6)	0.114		48 (81.4)	187 (78.6)	0.723		73 (77.7)	164 (79.6)	0.76		58 (81.7)	183 (78.2)	0.619
			Mut	28 (22.0)	36 (20.1)			41 (18.5)	23 (27.4)			11 (18.6)	51 (21.4)			21 (22.3)	42 (20.4)			13 (18.3)	51 (21.8)
		LUSCC	WT	23 (76.7)	124 (85.5)	0.273		107 (81.7)	43 (91.5)	0.16		4 (66.7)	143 (85.6)	0.222		NA	NA	NA		118 (84.9)	32 (82.1)	0.627
			Mut	7 (23.3)	21 (14.5)			24 (18.3)	4 (8.5)			2 (33.3)	24 (14.4)			NA	NA			21 (15.1)	7 (17.9)
	All squamous-cell carcinomas		WT	431 (88.7)	593 (85.1)	0.0830508		828 (87.1)	200 (84.7)	0.338565		235 (88.3)	780 (86.4)	0.470309		255 (87.9)	500 (87.1)	0.828289		424 (87.2)	474 (85.4)	0.417298
			Mut	55 (11.3)	104 (14.9)			123 (12.9)	36 (15.3)			31 (11.7)	123 (13.6)			35 (12.1)	74 (12.9)			62 (12.8)	81 (14.6)
FBXW7	This ESCC study		WT	40 (95.2)	47 (90.4)	0.455		79 (95.2)	8 (72.7)	0.033		14 (82.4)	73 (94.8)	0.109		17 (85.0)	70 (94.6)	0.163		22 (84.6)	65 (95.6)	0.089
			Mut	2 (4.8)	5 (9.6)			4 (4.8)	3 (87.3)			3 (17.6)	4 (5.2)			3 (15.0)	4 (5.4)			4 (15.4)	3 (4.4)
	Other ESCC studies	Song et al	WT	47 (97.9)	38 (95.0)	0.589		63 (95.5)	22 (100.0)	0.57		31 (100.0)	54 (94.7)	0.549		70 (98.6)	15 (88.2)	0.094		53 (96.4)	32 (97.0)	1
			Mut	1 (2.1)	2 (5.0)			3 (4.5)	0			0	3 (5.3)			1 (1.4)	2 (11.8)			2 (3.6)	1 (3.0)
		Gao et al	WT	52 (91.2)	54 (96.4)	0.438		90 (95.7)	16 (84.2)	0.091		33 (91.7)	73 (94.8)	0.678		36 (90.0)	70 (95.9)	0.242		48 (90.6)	58 (96.7)	0.25
			Mut	5 (8.8)	2 (3.6)			4 (4.3)	3 (15.8)			3 (8.3)	4 (5.2)			4 (10.0)	3 (4.1)			5 (9.4)	2 (3.3)
		Zhang et al	WT	49 (98.0)	46 (86.8)	0.061		96 (92.3)	0	NA		7 (87.5)	89 (92.7)	0.485		NA	NA	NA		45 (88.2)	51 (96.2)	0.157
			Mut	1 (2.0)	7 (13.2)			8 (7.7)	0			1 (12.5)	7 (7.3)			NA	NA			6 (11.8)	2 (3.8)
		Qin et al	WT	37 (97.4)	28 (96.6)	1		45 (97.8)	20 (95.2)	0.531886		26 (96.3)	38 (97.4)	1		42 (97.7)	22 (95.7)	1		29 (96.7)	36 (97.3)	1
			Mut	1 (2.6)	1 (3.4)			1 (2.2)	1 (4.8)			1 (3.7)	1 (2.6)			1 (2.3)	1 (4.3)			1 (3.3)	1 (2.7)
		Sawada et al	WT	36 (94.7)	100 (94.3)	1		119 (94.4)	17 (94.4)	1		48 (96.0)	88 (93.6)	0.714024		14 (93.3)	122 (94.6)	0.594844		NA	NA	NA
			Mut	2 (5.3)	6 (5.7)			7 (5.6)	1 (5.6)			2 (4.0)	6 (6.4)			1 (6.7)	7 (5.4)			NA	NA
		TCGA	WT	56 (100.0)	34 (91.9)	0.06		77 (97.5)	13 (92.9)	0.390603		29 (90.6)	58 (100.0)	0.04222		6 (85.7)	51 (98.1)	0.225015		59 (96.7)	30 (96.8)	1
			Mut	0	3 (8.1)			2 (2.5)	1 (7.1)			3 (9.4)	0			1 (14.3)	1 (1.9)			2 (3.3)	1 (3.2)
	All ESCC		WT	317 (96.4)	347 (93.0)	0.0652519		569 (95.2)	96 (91.4)	0.155392		188 (93.5)	473 (95.0)	0.462899		185 (94.4)	350 (95.1)	0.69386		256 (92.8)	272 (96.5)	0.0610078
			Mut	12 (3.6)	26 (7.0)			29 (4.8)	9 (8.6)			13 (6.5)	25 (5.0)			11 (5.6)	18 (4.9)			20 (7.2)	10 (3.5)
	Other squamous-cell carcinomas	HNSCC	WT	122 (96.1)	168 (93.9)	0.446		213 (95.9)	77 (91.7)	0.153		57 (96.6)	225 (94.5)	0.743		86 (91.5)	198 (96.1)	0.098		67 (94.4)	222 (94.9)	0.77
			Mut	5 (3.9)	11 (6.1)			9 (4.1)	7 (8.3)			2 (3.4)	13 (5.5)			8 (8.5)	8 (3.9)			4 (5.6)	12 (5.1)
		LUSCC	WT	28 (93.3)	134 (92.4)	1		119 (90.8)	46 (97.9)	0.189		5 (83.3)	155 (92.8)	0.379		NA	NA	NA		126 (90.6)	39 (100.0)	0.074
			Mut	2 (6.7)	11 (7.6)			12 (9.2)	1 (2.1)			1 (16.7)	12 (7.2)			NA	NA			13 (9.4)	0
	All squamous-cell carcinomas		WT	467 (96.1)	649 (93.1)	0.0300355		901 (94.7)	219 (92.8)	0.26916		250 (94.0)	853 (94.5)	0.763136		271 (93.4)	548 (95.5)	0.255795		449 (92.4)	533 (96.0)	0.0149772
			Mut	19 (3.9)	48 (6.9)			50 (5.3)	17 (7.2)			16 (6.0)	50 (5.5)			19 (6.6)	26 (4.5)			37 (7.6)	22 (4.0)
NFE2L2	This ESCC study		WT	40 (95.2)	47 (90.4)	0.455		77 (92.8)	10 (90.9)	1		15 (88.2)	72 (93.5)	0.606		18 (90.0)	69 (93.2)	0.638		26 (100.0)	61 (89.7)	0.184
			Mut	2 (4.8)	5 (9.6)			6 (7.2)	1 (9.1)			2 (11.8)	5 (6.5)			2 (10.0)	5 (6.8)			0	7 (10.3)
	Other ESCC studies	Song et al	WT	47 (97.9)	37 (92.5)	0.326		63 (95.5)	21 (95.5)	1		30 (96.8)	54 (94.7)	1		69 (97.2)	15 (88.2)	0.167		53 (96.4)	31 (93.9)	0.629
			Mut	1 (2.1)	3 (7.5)			3 (4.5)	1 (4.5)			1 (3.2)	3 (5.3)			2 (2.8)	2 (11.8)			2 (3.6)	2 (6.1)
		Gao et al	WT	49 (86.0)	54 (96.4)	0.094		85 (90.4)	18 (94.7)	1		35 (97.2)	74 (96.1)	1		39 (97.5)	70 (95.9)	1		51 (96.2)	58 (96.7)	1
			Mut	8 (14.0)	2 (3.6)			9 (9.6)	1 (5.3)			1 (2.8)	3 (3.9)			1 (2.5)	3 (4.1)			2 (3.8)	2 (3.3)
		Zhang et al	WT	48 (96.0)	52 (98.1)	0.61		101 (97.1)	0	NA		8 (100.0)	93 (96.9)	1		NA	NA	NA		51 (100.0)	50 (94.3)	0.243
			Mut	2 (4.0)	1 (1.9)			3 (2.9)	0			0	3 (3.1)			NA	NA			0	3 (5.7)
		Qin et al	WT	31 (81.6)	27 (93.1)	0.280245		40 (87)	18 (85.7)	1		25 (92.6)	33 (84.6)	0.455462		38 (88.4)	20 (87.0)	1		26 (86.7)	32 (86.5)	1
			Mut	7 (18.4)	2 (6.9)			6 (13)	3 (14.3)			2 (7.4)	6 (15.4)			5 (11.6)	3 (13.0)			4 (13.3)	5 (13.5)
		Sawada et al	WT	33 (86.8)	87 (82.1)	0.616		104 (82.5)	16 (88.9)	0.738006		41 (82.0)	79 (84.0)	0.815751		14 (93.3)	106 (82.2)	0.466584		NA	NA	NA
			Mut	5 (13.2)	19 (17.9)			22 (17.5)	2 (11.1)			9 (18.0)	15 (16.0)			1 (6.7)	23 (17.8)			NA	NA
		TCGA	WT	46 (82.1)	33 (89.2)	0.394		67 (84.8)	12 (85.7)	1		27 (84.4)	49 (84.5)	1		5 (71.4)	43 (82.7)	0.604318		53 (86.9)	25 (80.6)	0.540928
			Mut	10 (17.9)	4 (10.8)			12 (15.2)	2 (14.3)			5 (15.6)	9 (15.5)			2 (28.6)	9 (17.3)			8 (13.1)	6 (19.4)
	All ESCC		WT	294 (89.4)	337 (90.3)	0.707496		537 (89.8)	95 (90.5)	1		179 (89.1)	450 (90.4)	0.580997		180 (91.8)	320 (87.0)	0.09447		257 (93.1)	254 (90.1)	0.223745
			Mut	35 (10.6)	36 (9.7)			61 (10.2)	10 (9.5)			22 (10.9)	48 (9.6)			16 (8.2)	48 (13.0)			19 (6.9)	28 (9.9)
	Other squamous-cell carcinomas	HNSCC	WT	123 (96.9)	166 (92.7)	0.137		212 (95.5)	77 (91.7)	0.261		56 (94.9)	225 (94.5)	1		85 (90.4)	198 (96.1)	0.06		64 (90.1)	224 (95.7)	0.082
			Mut	4 (3.1)	13 (7.3)			10 (4.5)	7 (8.3)			3 (5.1)	13 (5.5)			9 (9.6)	8 (3.9)			7 (9.9)	10 (4.3)
		LUSCC	WT	23 (76.7)	125 (86.2)	0.263		108 (82.4)	43 (91.5)	0.161		6 (100.0)	141 (84.4)	0.593		NA	NA	NA		119 (85.6)	32 (82.1)	0.616
			Mut	7 (23.3)	20 (13.8)			23 (17.6)	4 (8.5)			0	26 (15.6)			NA	NA			20 (14.4)	7 (17.9)
	All squamous-cell carcinomas		WT	440 (90.5)	628 (90.1)	0.842294		857 (90.1)	215 (91.1)	0.713262		241 (90.6)	816 (90.4)	1		265 (91.4)	518 (90.2)	0.623189		440 (90.5)	510 (91.9)	0.443887
			Mut	46 (9.5)	69 (9.9)			94 (9.9)	21 (8.9)			25 (9.4)	87 (9.6)			25 (8.6)	56 (9.8)			46 (9.5)	45 (8.1)
ZNF750	This ESCC study		WT	41 (97.6)	49 (94.2)	0.626		80 (96.4)	10 (90.9)	0.397		16 (94.1)	74 (96.1)	0.556		18 (90.0)	72 (97.3)	0.198		25 (96.2)	65 (95.6)	1
			Mut	1 (2.4)	3 (5.8)			3 (3.6)	1 (9.1)			1 (5.9)	3 (3.9)			2 (10.0)	2 (2.7)			1 (3.8)	3 (4.4)
	Other ESCC studies	Song et al	WT	44 (91.7)	39 (97.5)	0.371		62 (93.9)	21 (95.5)	1		29 (93.5)	54 (94.7)	1		68 (95.8)	15 (88.2)	0.246		52 (94.5)	31 (93.9)	1
			Mut	4 (8.3)	1 (2.5)			4 (6.1)	1 (4.5)			2 (6.5)	3 (5.3)			3 (4.2)	2 (11.8)			3 (5.5)	2 (6.1)
		Gao et al	WT	54 (94.7)	55 (98.2)	0.618		90 (95.7)	19 (100.0)	1		35 (97.2)	74 (96.1)	1		39 (97.5)	70 (95.9)	1		51 (96.2)	58 (96.7)	1
			Mut	3 (5.3)	1 (1.8)			4 (4.3)	0			1 (2.8)	3 (3.9)			1 (2.5)	3 (4.1)			2 (3.8)	2 (3.3)
		Zhang et al	WT	46 (92.0)	51 (96.2)	0.428		98 (94.2)	0	NA		6 (75.0)	92 (95.8)	0.067		NA	NA	NA		50 (98.0)	48 (90.6)	0.205
			Mut	4 (8.0)	2 (3.8)			6 (5.8)	0			2 (25.0)	4 (4.2)			NA	NA			1 (2.0)	5 (9.4)
		Qin et al	WT	36 (94.7)	28 (96.6)	1		43 (93.5)	21 (100.0)	0.54629		26 (96.3)	37 (94.9)	1		42 (97.7)	21 (91.3)	0.276442		29 (96.7)	35 (94.6)	1
			Mut	2 (5.3)	1 (3.4)			3 (6.5)	0			1 (3.7)	2 (5.1)			1 (2.3)	2 (8.7)			1 (3.3)	2 (5.4)
		Sawada et al	WT	33 (86.8)	87 (82.1)	0.616		103 (81.7)	17 (94.4)	0.30891		42 (84.0)	78 (83.0)	1		13 (86.7)	107 (82.9)	1		NA	NA	NA
			Mut	5 (13.2)	19 (17.9)			23 (18.3)	1 (5.6)			8 (16.0)	16 (17.0)			2 (13.3)	22 (17.1)			NA	NA
		TCGA	WT	50 (89.3)	35 (94.6)	0.47		71 (89.9)	14 (100.0)	0.601512		30 (93.8)	52 (89.7)	0.706803		7 (100.0)	48 (92.3)	1		55 (90.2)	29 (93.5)	0.712708
			Mut	6 (10.7)	2 (5.4)			8 (10.1)	0			2 (6.3)	6 (10.3)			0	4 (7.7)			6 (9.8)	2 (6.5)
	All ESCC		WT	304 (92.4)	344 (92.2)	1		547 (91.5)	102 (97.1)	0.0460067		184 (91.5)	461 (92.6)	0.640854		187 (95.4)	333 (90.5)	0.0469161		262 (94.9)	266 (94.3)	0.851763
			Mut	25 (7.6)	29 (7.8)			51 (8.5)	3 (2.9)			17 (8.5)	37 (7.4)			9 (4.6)	35 (9.5)			14 (5.1)	16 (5.7)
	Other squamous-cell carcinomas	HNSCC	WT	122 (96.1)	171 (95.5)	1		210 (94.6)	83 (98.8)	0.123		56 (94.9)	228 (95.8)	0.727		91 (96.8)	196 (95.1)	0.761		70 (98.6)	222 (94.9)	0.312
			Mut	5 (3.9)	8 (4.5)			12 (5.4)	1 (1.2)			3 (5.1)	10 (4.2)			3 (3.2)	10 (4.9)			1 (1.4)	12 (5.1)
		LUSCC	WT	30 (100.0)	140 (96.6)	0.59		127 (96.9)	46 (97.9)	1		6 (100.0)	162 (97.0)	1		NA	NA	NA		135 (97.1)	38 (97.4)	1
			Mut	0	5 (3.4)			4 (3.1)	1 (2.1)			0	5 (3.0)			NA	NA			4 (2.9)	1 (2.6)
	All squamous-cell carcinomas		WT	456 (93.8)	655 (94.0)	1		884 (93.0)	231 (97.9)	0.00334874		246 (92.5)	851 (94.2)	0.309908		278 (95.9)	529 (92.2)	0.0419916		467 (96.1)	526 (94.8)	0.37462
			Mut	30 (6.2)	42 (6.0)			67 (7.0)	5 (2.1)			20 (7.5)	52 (5.8)			12 (4.1)	45 (7.8)			19 (3.9)	29 (5.2)
RB1	This ESCC study		WT	41 (97.6)	51 (98.1)	1		81 (97.6)	11 (100.0)	1		17 (100.0)	75 (97.4)	1		20 (100.0)	72 (97.3)	1		25 (96.2)	67 (98.5)	0.479
			Mut	1 (2.4)	1 (1.9)			2 (2.4)	0			0	2 (2.6)			0	2 (2.7)			1 (3.8)	1 (1.5)
	Other ESCC studies	Song et al	WT	42 (87.5)	39 (97.5)	0.121		61 (92.4)	20 (90.9)	1		29 (93.5)	52 (91.2)	1		65 (91.5)	16 (94.1)	1		52 (94.5)	29 (87.9)	0.418
			Mut	6 (12.5)	1 (2.5)			5 (7.6)	2 (9.1)			2 (6.5)	5 (8.8)			6 (8.5)	1 (5.9)			3 (5.5)	4 (12.1)
		Gao et al	WT	49 (86.0)	54 (96.4)	0.094		84 (89.4)	19 (100.0)	0.208		35 (97.2)	68 (88.3)	0.165		38 (95.0)	65 (89.0)	0.49		50 (94.3)	53 (88.3)	0.331
			Mut	8 (14.0)	2 (3.6)			10 (10.6)	0			1 (2.8)	9 (11.7)			2 (5.0)	8 (11.0)			3 (5.7)	7 (11.7)
		Zhang et al	WT	50 (100.0)	51 (96.2)	0.496		102 (98.1)	0	NA		8 (100.0)	94 (97.9)	1		NA	NA	NA		50 (98.0)	52 (98.1)	1
			Mut	0	2 (3.8)			2 (1.9)	0			0	2 (2.1)			NA	NA			1 (2.0)	1 (1.9)
		Qin et al	WT	35 (92.1)	29 (100.0)	0.252374		44 (95.7)	20 (95.2)	1		26 (96.3)	37 (94.9)	1		41 (95.3)	22 (95.7)	1		29 (96.7)	35 (94.6)	1
			Mut	3 (7.9)	0			2 (4.3)	1 (4.8)			1 (3.7)	2 (5.1)			2 (4.7)	1 (4.3)			1 (3.3)	2 (5.4)
		Sawada et al	WT	37 (97.4)	100 (94.3)	0.676		120 (95.2)	17 (94.4)	1		46 (92.0)	91 (96.8)	0.236526		15 (100.0)	122 (94.6)	1		NA	NA	NA
			Mut	1 (2.6)	6 (5.7)			6 (4.8)	1 (5.6)			4 (8.0)	3 (3.2)			0	7 (5.4)			NA	NA
		TCGA	WT	54 (96.4)	37 (100.0)	0.516		77 (97.5)	14 (100.0)	1		32 (100.0)	56 (96.6)	0.536579		7 (100.0)	52 (100.0)	1		61 (100.0)	29 (93.5)	0.111085
			Mut	2 (3.6)	0			2 (2.5)	0			0	2 (3.4)			0	0			0	2 (6.5)
	All ESCC		WT	308 (93.6)	361 (96.8)	0.0511563		569 (95.2)	101 (96.2)	0.805036		193 (96.0)	473 (95.0)	0.694501		186 (94.9)	349 (94.8)	1		267 (96.7)	265 (94.0)	0.159239
			Mut	21 (6.4)	12 (3.2)			29 (4.8)	4 (3.8)			8 (4.0)	25 (5.0)			10 (5.1)	19 (5.2)			9 (3.3)	17 (6.0)
	Other squamous-cell carcinomas	HNSCC	WT	124 (97.6)	170 (95.0)	0.371		216 (97.3)	78 (92.9)	0.097		56 (94.9)	229 (96.2)	0.711		91 (96.8)	197 (95.6)	0.759		67 (94.4)	226 (96.6)	0.484
			Mut	3 (2.4)	9 (5.0)			6 (2.7)	6 (7.1)			3 (5.1)	9 (3.8)			3 (3.2)	9 (4.4)			4 (5.6)	8 (3.4)
		LUSCC	WT	28 (93.3)	135 (93.1)	1		124 (94.7)	42 (89.4)	0.306		6 (100.0)	155 (92.8)	1		NA	NA	NA		130 (93.5)	36 (92.3)	0.727
			Mut	2 (6.7)	10 (6.9)			7 (5.3)	5 (10.6)			0	12 (7.2)			NA	NA			9 (6.5)	3 (7.7)
	All squamous-cell carcinomas		WT	460 (94.7)	666 (95.6)	0.492495		909 (95.6)	221 (93.6)	0.232838		255 (95.9)	857 (94.9)	0.627902		277 (95.5)	546 (95.1)	0.866727		464 (95.5)	527 (95.0)	0.772046
			Mut	26 (5.3)	31 (4.4)			42 (4.4)	15 (6.4)			11 (4.1)	46 (5.1)			13 (4.5)	28 (4.9)			22 (4.5)	28 (5.0)
PTCH1	This ESCC study		WT	41 (97.6)	48 (92.3)	0.376		78 (94.0)	11 (100.0)	1		17 (100.0)	72 (93.5)	0.581		20 (100.0)	69 (93.2)	0.581		24 (92.3)	65 (95.6)	0.614
			Mut	1 (2.4)	4 (7.7)			5 (6.0)	0			0	5 (6.5)			0	5 (6.8)			2 (7.7)	3 (4.4)
	Other ESCC studies	Song et al	WT	46 (95.8)	38 (95.0)	1		62 (93.9)	22 (100.0)	0.568		31 (100.0)	53 (93.0)	0.293		69 (97.2)	15 (88.2)	0.167		53 (96.4)	31 (93.9)	0.629
			Mut	2 (4.2)	2 (5.0)			4 (6.1)	0			0	4 (7.0)			2 (2.8)	2 (11.8)			2 (3.6)	2 (6.1)
		Gao et al	WT	56 (98.2)	50 (89.3)	0.061		87 (92.6)	19 (100.0)	0.599		34 (94.4)	72 (93.5)	1		39 (97.5)	67 (91.8)	0.418		48 (90.6)	58 (96.7)	0.25
			Mut	1 (1.8)	6 (10.7)			7 (7.4)	0			2 (5.6)	5 (6.5)			1 (2.5)	6 (8.2)			5 (9.4)	2 (3.3)
		Zhang et al	WT	49 (98.0)	49 (92.5)	0.364		99 (95.2)	0	NA		8 (100.0)	91 (94.8)	1		NA	NA	NA		50 (98.0)	49 (92.5)	0.363
			Mut	1 (2.0)	4 (7.5)			5 (4.8)	0			0	5 (5.2)			NA	NA			1 (2.0)	4 (7.5)
		Qin et al	WT	37 (97.4)	29 (100.0)	1		46 (100.0)	20 (95.2)	0.313433		26 (96.3)	39 (100.0)	0.409091		42 (97.7)	23 (100.0)	1		29 (96.7)	37 (100.0)	0.447761
			Mut	1 (2.6)	0			0	1 (4.8)			1 (3.7)	0			1 (2.3)	0			1 (3.3)	0
		Sawada et al	WT	36 (94.7)	103 (97.2)	0.608		121 (96.0)	18 (100.0)	1		49 (98.0)	90 (95.7)	0.658626		15 (100.0)	124 (96.1)	1		NA	NA	NA
			Mut	2 (5.3)	3 (2.8)			5 (4.0)	0			1 (2.0)	4 (4.3)			0	5 (3.9)			NA	NA
		TCGA	WT	52 (92.9)	35 (94.6)	1		73 (92.4)	14 (100.0)	0.586058		32 (100.0)	52 (89.7)	0.085		7 (100.0)	46 (88.5)	1		56 (91.8)	30 (96.8)	0.659692
			Mut	4 (7.1)	2 (5.4)			6 (7.6)	0			0	6 (10.3)			0	6 (11.5)			5 (8.2)	1 (3.2)
	All ESCC		WT	317 (96.4)	352 (94.4)	0.283654		566 (94.6)	104 (99.0)	0.0463333		197 (98.0)	469 (94.2)	0.0302201		192 (98.0)	344 (93.5)	0.0235544		260 (94.2)	270 (95.7)	0.442539
			Mut	12 (3.6)	21 (5.6)			32 (5.4)	1 (1.0)			4 (2.0)	29 (5.8)			4 (2.0)	24 (6.5)			16 (5.8)	12 (4.3)
	Other squamous-cell carcinomas	HNSCC	WT	122 (96.1)	170 (95.0)	0.785		211 (95.0)	81 (96.4)	0.765		58 (98.3)	225 (94.5)	0.316		90 (95.7)	196 (95.1)	1		69 (97.2)	222 (94.9)	0.533
			Mut	5 (3.9)	9 (5.0)			11 (5.0)	3 (3.6)			1 (1.7)	13 (5.5)			4 (4.3)	10 (4.9)			2 (2.8)	12 (5.1)
		LUSCC	WT	28 (93.3)	142 (97.9)	0.204		129 (98.5)	44 (93.6)	0.116		6 (100.0)	162 (97.0)	1		NA	NA	NA		134 (96.4)	39 (100.0)	0.587
			Mut	2 (6.7)	3 (2.1)			2 (1.5)	3 (6.4)			0	5 (3.0)			NA	NA			5 (3.6)	0
	All squamous-cell carcinomas		WT	467 (96.1)	664 (95.3)	0.565278		906 (95.3)	229 (97.0)	0.287968		261 (98.1)	856 (94.8)	0.0177679		282 (97.2)	540 (94.1)	0.0444053		463 (95.3)	531 (95.7)	0.766838
			Mut	19 (3.9)	33 (4.7)			45 (4.7)	7 (3.0)			5 (1.9)	47 (5.2)			8 (2.8)	34 (5.9)			23 (4.7)	24 (4.3)
CREBBP	This ESCC study		WT	39 (92.9)	50 (96.2)	0.653		78 (94.0)	11 (100.0)	1		16 (94.1)	73 (94.8)	1		19 (95.0)	70 (94.6)	1		25 (96.2)	64 (94.1)	1
			Mut	3 (7.1)	2 (3.8)			5 (6.0)	0			1 (5.9)	4 (5.2)			1 (5.0)	4 (5.4)			1 (3.8)	4 (5.9)
	Other ESCC studies	Song et al	WT	46 (95.8)	37 (92.5)	0.656		62 (93.9)	21 (95.5)	1		30 (96.8)	53 (93.0)	0.653		66 (93.0)	17 (100.0)	0.578		52 (94.5)	31 (93.9)	1
			Mut	2 (4.2)	3 (7.5)			4 (6.1)	1 (4.5)			1 (3.2)	4 (7.0)			5 (7.0)	0			3 (5.5)	2 (6.1)
		Gao et al	WT	55 (96.5)	50 (89.3)	0.162		86 (91.5)	19 (100.0)	0.348		34 (94.4)	71 (92.2)	1		39 (97.5)	66 (90.4)	0.256		49 (92.5)	56 (93.3)	1
			Mut	2 (3.5)	6 (10.7)			8 (8.5)	0			2 (5.6)	6 (7.8)			1 (2.5)	7 (9.6)			4 (7.5)	4 (6.7)
		Zhang et al	WT	48 (96.0)	52 (98.1)	0.61		101 (97.1)	0	NA		8 (100.0)	93 (96.9)	1		NA	NA	NA		50 (98.0)	51 (96.2)	1
			Mut	2 (4.0)	1 (1.9)			3 (2.9)	0			0	3 (3.1)			NA	NA			1 (2.0)	2 (3.8)
		Qin et al	WT	36 (94.7)	29 (100.0)	0.501583		44 (95.7)	21 (100.0)	1		27 (100.0)	37 (94.9)	0.509091		42 (97.7)	22 (95.7)	1		30 (100.0)	35 (94.6)	0.497965
			Mut	2 (5.3)	0			2 (4.3)	0			0	2 (5.1)			1 (2.3)	1 (4.3)			0	2 (5.4)
		Sawada et al	WT	35 (92.1)	98 (92.5)	1		118 (93.7)	15 (83.3)	0.142286		46 (92.0)	87 (92.6)	1		14 (93.3)	119 (92.2)	1		NA	NA	NA
			Mut	3 (7.9)	8 (7.5)			8 (6.3)	3 (16.7)			4 (8.0)	7 (7.4)			1 (6.7)	10 (7.8)			NA	NA
		TCGA	WT	54 (96.4)	34 (91.9)	0.383		75 (94.9)	13 (92.9)	0.566347		31 (96.9)	54 (93.1)	0.651767		6 (85.7)	49 (94.2)	0.405165		58 (95.1)	29 (93.5)	1
			Mut	2 (3.6)	3 (8.1)			4 (5.1)	1 (7.1)			1 (3.1)	4 (6.9)			1 (14.3)	3 (5.8)			3 (4.9)	2 (6.5)
	All ESCC		WT	313 (95.1)	350 (93.8)	0.510871		564 (94.3)	100 (95.2)	0.82086		192 (95.5)	468 (94.0)	0.471958		186 (94.9)	343 (93.2)	0.469584		264 (95.7)	266 (94.3)	0.562175
			Mut	16 (4.9)	23 (6.2)			34 (5.7)	5 (4.8)			9 (4.5)	30 (6.0)			10 (5.1)	25 (6.8)			12 (4.3)	16 (5.7)
	Other squamous-cell carcinomas	HNSCC	WT	119 (93.7)	167 (93.3)	1		208 (93.7)	78 (92.9)	0.798		56 (94.9)	221 (92.9)	0.774		91 (96.8)	190 (92.2)	0.2		69 (97.2)	216 (92.3)	0.179
			Mut	8 (6.3)	12 (6.7)			14 (6.3)	6 (7.1)			3 (5.1)	17 (7.1)			3 (3.2)	16 (7.8)			2 (2.8)	18 (7.7)
		LUSCC	WT	29 (96.7)	128 (88.3)	0.318		118 (90.1)	42 (89.4)	1		6 (100.0)	149 (89.2)	1		NA	NA	NA		125 (89.9)	35 (89.7)	1
			Mut	1 (3.3)	17 (11.7)			13 (9.9)	5 (10.6)			0	18 (10.8)			NA	NA			14 (10.1)	4 (10.3)
	All squamous-cell carcinomas		WT	461 (94.9)	645 (92.5)	0.120427		890 (93.6)	220 (93.2)	0.882539		254 (95.5)	838 (92.8)	0.158459		277 (95.5)	533 (92.9)	0.138717		458 (94.2)	517 (93.2)	0.524779
			Mut	25 (5.1)	52 (7.5)			61 (6.4)	16 (6.8)			12 (4.5)	65 (7.2)			13 (4.5)	41 (7.1)			28 (5.8)	38 (6.8)
KDM6A	This ESCC study		WT	40 (95.2)	51 (98.1)	0.585		80 (96.4)	11 (100.0)	1		17 (100.0)	74 (96.1)	1		20 (100.0)	71 (95.9)	1		26 (100.0)	65 (95.6)	0.558
			Mut	2 (4.8)	1 (1.9)			3 (3.6)	0			0	3 (3.9)			0	3 (4.1)			0	3 (4.4)
	Other ESCC studies	Song et al	WT	47 (97.9)	38 (95.0)	0.589		63 (95.5)	22 (100.0)	0.57		30 (96.8)	55 (96.5)	1		68 (95.8)	17 (100.0)	1		53 (96.4)	32 (97.0)	1
			Mut	1 (2.1)	2 (5.0)			3 (4.5)	0			1 (3.2)	2 (3.5)			3 (4.2)	0			2 (3.6)	1 (3.0)
		Gao et al	WT	55 (96.5)	50 (89.3)	0.162		8792.6)	18 (94.7)	1		33 (91.7)	72 (93.5)	0.708		39 (97.5)	66 (90.4)	0.256		49 (92.5)	56 (93.3)	1
			Mut	2 (3.5)	6 (10.7)			7 (7.4)	1 (5.3)			3 (8.3)	5 (6.5)			1 (2.5)	7 (9.6)			4 (7.5)	4 (6.7)
		Zhang et al	WT	48 (96.0)	52 (98.1)	0.61		101 (97.1)	0	NA		8 (100.0)	93 (96.9)	1		NA	NA	NA		51 (100.0)	50 (94.3)	0.243
			Mut	2 (4.0)	1 (1.9)			3 (2.9)	0			0	3 (3.1)			NA	NA			0	3 (5.7)
		Qin et al	WT	38 (100.0)	29 (100.0)	1		46 (100.0)	21 (100.0)	1		27 (100.0)	39 (100.0)	1		43 (100.0)	23 (100.0)	1		30 (100.0)	37 (100.0)	1
			Mut	0	0			0	0			0	0			0	0			0	0
		Sawada et al	WT	37 (97.4)	101 (95.3)	1		121 (96.0)	17 (94.4)	0.558		46 (92.0)	92 (97.9)	0.183		15 (100.0)	123 (95.3)	1		NA	NA	NA
			Mut	1 (2.6)	5 (4.7)			5 (4.0)	1 (5.6)			4 (8.0)	2 (2.1)			0	6 (4.7)			NA	NA
		TCGA	WT	54 (96.4)	35 (94.6)	1		75 (94.9)	14 (100.0)	1		29 (90.6)	57 (98.3)	0.12666		7 (100.0)	50 (96.2)	1		59 (96.7)	29 (93.5)	0.600706
			Mut	2 (3.6)	2 (5.4)			4 (5.1)	0			3 (9.4)	1 (1.7)			0	2 (3.8)			2 (3.3)	2 (6.5)
	All ESCC		WT	319 (97.0)	356 (95.4)	0.330556		573 (95.8)	103 (98.1)	0.40773		190 (94.5)	482 (96.8)	0.192266		192 (98.0)	350 (95.1)	0.112669		268 (97.1)	269 (95.4)	0.374684
			Mut	10 (3.0)	17 (4.6)			25 (4.2)	2 (1.9)			11 (5.5)	16 (3.2)			4 (2.0)	18 (4.9)			8 (2.9)	13 (4.6)
	Other squamous-cell carcinomas	HNSCC	WT	124 (97.6)	174 (97.2)	1		215 (96.8)	83 (98.8)	0.453		59 (100.0)	232 (97.5)	0.603		92 (97.9)	201 (97.6)	1		68 (95.8)	229 (97.9)	0.394
			Mut	3 (2.4)	5 (2.8)			7 (3.2)	1 (1.2)			0	6 (2.5)			2 (2.1)	5 (2.4)			3 (4.2)	5 (2.1)
		LUSCC	WT	28 (93.3)	140 (96.6)	0.344		125 (95.4)	46 (97.9)	0.677		6 (100.0)	160 (95.8)	1		NA	NA	NA		139 (100.0)	32 (82.1)	1.54293e-05
			Mut	2 (6.7)	5 (3.4)			6 (4.6)	1 (2.1)			0	7 (4.2)			NA	NA			0	7 (17.9)
	All squamous-cell carcinomas		WT	471 (96.9)	670 (96.1)	0.525512		913 (96.0)	232 (98.3)	0.113254		255 (95.9)	874 (96.8)	0.446779		284 (97.9)	551 (96.0)	0.163239		475 (97.7)	530 (95.5)	0.060591
			Mut	15 (3.1)	27 (3.9)			38 (4.0)	4 (1.7)			11 (4.1)	29 (3.2)			6 (2.1)	23 (4.0)			11 (2.3)	25 (4.5)
AJUBA	This ESCC study		WT	41 (97.6)	49 (94.2)	0.626		79 (95.2)	11 (100.0)	1		16 (94.1)	74 (96.1)	0.556		19 (95.0)	71 (95.9)	1		24 (92.3)	66 (97.1)	0.306
			Mut	1 (2.4)	3 (5.8)			4 (4.8)	0			1 (5.9)	3 (3.9)			1 (5.0)	3 (4.1)			2 (7.7)	2 (2.9)
	Other ESCC studies	Song et al	WT	46 (95.8)	40 (100.0)	0.498		65 (98.5)	21 (95.5)	0.44		30 (96.8)	56 (98.2)	1		69 (97.2)	17 (100.0)	1		53 (96.4)	33 (100.0)	0.526
			Mut	2 (4.2)	0			1 (1.5)	1 (4.5)			1 (3.2)	1 (1.8)			2 (2.8)	0			2 (3.6)	0
		Gao et al	WT	52 (91.2)	53 (94.6)	0.716		87 (92.6)	18 (94.7)	1		35 (97.2)	70 (90.9)	0.432		37 (92.5)	68 (93.2)	1		50 (94.3)	55 (91.7)	0.721
			Mut	5 (8.8)	3 (5.4)			7 (7.4)	1 (5.3)			1 (2.8)	7 (9.1)			3 (7.5)	5 (6.8)			3 (5.7)	5 (8.3)
		Zhang et al	WT	50 (100.0)	49 (92.5)	0.118		100.0 (96.2)	0	NA		8 (100.0)	92 (95.8)	1		NA	NA	NA		49 (96.1)	51 (96.2)	1
			Mut	0	4 (7.5)			4 (3.8)	0			0	4 (4.2)			NA	NA			2 (3.9)	2 (3.8)
		Qin et al	WT	37 (97.4)	28 (96.6)	1		46 (100.0)	19 (90.5)	0.0949796		25 (92.6)	39 (100.0)	0.163636		41 (95.3)	23 (100.0)	0.538928		28 (93.3)	37 (100.0)	0.196744
			Mut	1 (2.6)	1 (3.4)			0	2 (9.5)			2 (7.4)	0			2 (4.7)	0			2 (6.7)	0
		Sawada et al	WT	36 (94.7)	102 (96.2)	0.654		120 (95.2)	18 (100.0)	1		49 (98.0)	89 (94.7)	0.664766		15 (100.0)	123 (95.3)	1		NA	NA	NA
			Mut	2 (5.3)	4 (3.8)			6 (4.8)	0			1 (2.0)	5 (5.3)			0	6 (4.7)			NA	NA
		TCGA	WT	56 (100.0)	37 (100.0)	1		79 (100.0)	14 (100.0)	1		32 (100.0)	58 (100.0)	1		7 (100.0)	52 (100.0)	1		61 (100.0)	31 (100.0)	1
			Mut	0	0			0	0			0	0			0	0			0	0
	All ESCC		WT	318 (96.7)	358 (96.0)	0.692272		576 (96.3)	101 (96.2)	1		195 (97.0)	478 (96.0)	0.660219		188 (95.9)	354 (96.2)	1		265 (96.0)	273 (96.8)	0.654792
			Mut	11 (3.3)	15 (4.0)			22 (3.7)	4 (3.8)			6 (3.0)	20 (4.0)			8 (4.1)	14 (3.8)			11 (4.0)	9 (3.2)
	Other squamous-cell carcinomas	HNSCC	WT	127 (100.0)	179 (100.0)	1		222 (100.0)	84 (100.0)	1		59 (100.0)	238 (100.0)	1		94 (100.0)	206 (100.0)	1		71 (100.0)	234 (100.0)	1
			Mut	0	0			0	0			0	0			0	0			0	0
		LUSCC	WT	30 (100.0)	145 (100.0)	1		131 (100.0)	47 (100.0)	1		6 (100.0)	167 (100.0)	1		NA	NA	NA		139 (100.0)	39 (100.0)	1
			Mut	0	0			0	0			0	0			NA	NA			0	0
	All squamous-cell carcinomas		WT	475 (97.7)	682 (97.8)	1		929 (97.7)	232 (98.3)	0.803493		260 (97.7)	883 (97.8)	1		282 (97.2)	560 (97.6)	0.820411		475 (97.7)	546 (98.4)	0.50236
			Mut	11 (2.3)	15 (2.2)			22 (2.3)	4 (1.7)			6 (2.3)	20 (2.2)			8 (2.8)	14 (2.4)			11 (2.3)	9 (1.6)
TGFBR2	This ESCC study		WT	40 (95.2)	52 (100.0)	0.197		81 (97.6)	11 (100.0)	1		17 (100.0)	75 (97.4)	1		20 (100.0)	72 (97.3)	1		25 (96.2)	67 (98.5)	0.478838
			Mut	2 (4.8)	0			2 (2.4)	0			0	2 (2.6)			0	2 (2.7)			1 (3.8)	1 (1.5)
	Other ESCC studies	Song et al	WT	48 (100.0)	39 (97.5)	0.455		66 (100.0)	21 (95.5)	0.25		30 (96.8)	57 (100.0)	0.352273		70 (98.6)	17 (100.0)	0		55 (100.0)	32 (97.0)	0.375
			Mut	0	1 (2.5)			0	1 (4.5)			1 (3.2)	0			1 (1.4)	0			0	1 (3.0)
		Gao et al	WT	57 (100.0)	54 (96.4)	0.243		92 (97.9)	19 (100.0)	1		36 (100.0)	75 (97.4)	1		40 (100.0)	71 (97.3)	0.538559		52 (98.1)	59 (98.3)	1
			Mut	0	2 (3.6)			2 (2.1)	0			0	2 (2.6)			0	2 (2.7)			1 (1.9)	1 (1.7)
		Zhang et al	WT	49 (98.0)	53 (100.0)	0.485		103 (99.0)	0	NA		8 (100.0)	95 (99.0)	1		NA	NA	NA		51 (100.0)	52 (98.1)	1
			Mut	1 (2.0)	0			1 (1.0)	0			0	1 (1.0)			NA	NA			0	1 (1.9)
		Qin et al	WT	37 (97.4)	29 (100.0)	1		45 (97.8)	21 (100.0)	1		27 (100.0)	38 (97.4)	1		43 (100.0)	22 (95.7)	0.348485		30 (100.0)	36 (97.3)	1
			Mut	1 (2.6)	0			1 (2.2)	0			0	1 (2.6)			0	1 (4.3)			0	1 (2.7)
		Sawada et al	WT	36 (94.7)	100 (94.3)	1		118 (93.7)	18 (100.0)	0.596031		49 (98.0)	87 (92.6)	0.262222		15 (100.0)	121 (93.8)	1		NA	NA	NA
			Mut	2 (5.3)	6 (5.7)			8 (6.3)	0			1 (2.0)	7 (7.4)			0	8 (6.2)			NA	NA
		TCGA	WT	51 (91.1)	35 (94.6)	0.699		74 (93.7)	12 (85.7)	0.283249		30 (93.8)	54 (93.1)	1		6 (85.7)	49 (94.2)	0.405165		56 (91.8)	29 (93.5)	1
			Mut	5 (8.9)	2 (5.4)			5 (6.3)	2 (14.3)			2 (6.3)	4 (6.9)			1 (14.3)	3 (5.8)			5 (8.2)	2 (6.5)
	All ESCC		WT	318 (96.7)	362 (97.1)	0.82999		579 (96.8)	102 (97.1)	1		197 (98.0)	481 (96.6)	0.463087		194 (99.0)	352 (95.7)	0.0415773		269 (97.5)	275 (97.5)	1
			Mut	11 (3.3)	11 (2.9)			19 (3.2)	3 (2.9)			4 (2.0)	17 (3.4)			2 (1.0)	16 (4.3)			7 (2.5)	7 (2.5)
	Other squamous-cell carcinomas	HNSCC	WT	126 (99.2)	169 (94.4)	0.029		215 (96.8)	80 (95.2)	0.501		57 (96.6)	229 (96.2)	1		91 (96.8)	198 (96.1)	1		68 (95.8)	226 (96.6)	0.722058
			Mut	1 (0.8)	10 (5.6)			7 (3.2)	4 (4.8)			2 (3.4)	9 (3.8)			3 (3.2)	8 (3.9)			3 (4.2)	8 (3.4)
		LUSCC	WT	30 (100.0)	141 (97.2)	1		127 (96.9)	46 (97.9)	1		6 (100.0)	162 (97.0)	1		NA	NA	NA		136 (97.8)	37 (94.9)	0.301488
			Mut	0	4 (2.8)			4 (3.1)	1 (2.1)			0	5 (3.0)			NA	NA			3 (2.2)	2 (5.1)
	All squamous-cell carcinomas		WT	474 (97.5)	672 (96.4)	0.311786		921 (96.8)	228 (96.6)	0.836988		260 (97.7)	872 (96.6)	0.427157		285 (98.3)	550 (95.8)	0.0710179		473 (97.3)	538 (96.9)	0.85309
			Mut	12 (2.5)	25 (3.6)			30 (3.2)	8 (3.4)			6 (2.3)	31 (3.4)			5 (1.7)	24 (4.2)			13 (2.7)	17 (3.1)
CUL3	This ESCC study		WT	42 (100.0)	50 (96.2)	0.5		81 (97.6)	11 (100.0)	1		17 (100.0)	75 (97.4)	1		20 (100.0)	72 (97.3)	1		26 (100.0)	66 (97.1)	1
			Mut	0	2 (3.8)			2 (2.4)	0			0	2 (2.6)			0	2 (2.7)			0	2 (2.9)
	Other ESCC studies	Song et al	WT	47 (97.9)	40 (100.0)	1		66 (100.0)	21 (95.5)	0.25		30 (96.8)	57 (100.0)	0.352273		70 (98.6)	17 (100.0)	0		54 (98.2)	33 (100.0)	1
			Mut	1 (2.1)	0			0	1 (4.5)			1 (3.2)	0			1 (1.4)	0			1 (1.8)	0
		Gao et al	WT	57 (100.0)	54 (96.4)	0.243		92 (97.9)	19 (100.0)	1		36 (100.0)	75 (97.4)	1		39 (97.5)	72 (98.6)	1		52 (98.1)	59 (98.3)	1
			Mut	0	2 (3.6)			2 (2.1)	0			0	2 (2.6)			1 (2.5)	1 (1.4)			1 (1.9)	1 (1.7)
		Zhang et al	WT	49 (98.0)	52 (98.1)	1		102 (98.1)	0	NA		8 (100.0)	94 (97.9)	1		NA	NA	NA		51 (100.0)	51 (96.2)	0.495332
			Mut	1 (2.0)	1 (1.9)			2 (1.9)	0			0	2 (2.1)			NA	NA			0	2 (3.8)
		Qin et al	WT	37 (97.4)	29 (100.0)	1		45 (97.8)	21 (100.0)	1		27 (100.0)	38 (97.4)	1		43 (100.0)	22 (95.7)	0.348485		30 (100.0)	36 (97.3)	1
			Mut	1 (2.6)	0			1 (2.2)	0			0	1 (2.6)			0	1 (4.3)			0	1 (2.7)
		Sawada et al	WT	38 (100.0)	99 (93.4)	0.19		119 (94.4)	18 (100.0)	0.596452		48 (96.0)	89 (94.7)	1		15 (100.0)	122 (94.6)	1		NA	NA	NA
			Mut	0	7 (6.6)			7 (5.6)	0			2 (4.0)	5 (5.3)			0	7 (5.4)			NA	NA
		TCGA	WT	55 (98.2)	36 (97.3)	1		77 (97.5)	14 (100.0)	1		31 (96.9)	57 (98.3)	1		7 (100.0)	52 (100.0)	1		60 (98.4)	30 (96.8)	1
			Mut	1 (1.8)	1 (2.7)			2 (2.5)	0			1 (3.1)	1 (1.7)			0	0			1 (1.6)	1 (3.2)
	All ESCC		WT	325 (98.8)	360 (96.5)	0.0821656		582 (97.3)	104 (99.0)	0.491342		197 (98.0)	485 (97.4)	0.789348		194 (99.0)	357 (97.0)	0.236635		273 (98.9)	275 (97.5)	0.339589
			Mut	4 (1.2)	13 (3.5)			16 (2.7)	1 (1.0)			4 (2.0)	13 (2.6)			2 (1.0)	11 (3.0)			3 (1.1)	7 (2.5)
	Other squamous-cell carcinomas	HNSCC	WT	124 (97.6)	172 (96.1)	0.531		214 (96.4)	82 (97.6)	0.73291		59 (100.0)	228 (95.8)	0.219949		93 (98.9)	198 (96.1)	0.281765		71 (100.0)	224 (95.7)	0.124005
			Mut	3 (2.4)	7 (3.9)			8 (3.6)	2 (2.4)			0	10 (4.2)			1 (1.1)	8 (3.9)			0	10 (4.3)
		LUSCC	WT	27 (90.0)	136 (93.8)	0.435		121 (92.4)	45 (95.7)	0.73485		4 (66.7)	157 (94.0)	0.057		NA	NA	NA		129 (92.8)	37 (94.9)	1
			Mut	3 (10.0)	9 (6.2)			10 (7.6)	2 (4.3)			2 (33.3)	10 (6.0)			NA	NA			10 (7.2)	2 (5.1)
	All squamous-cell carcinomas		WT	476 (97.9)	668 (95.8)	0.0481434		917 (96.4)	231 (97.9)	0.312911		260 (97.7)	870 (96.3)	0.333124		287 (99.0)	555 (96.7)	0.0644373		473 (97.3)	536 (96.6)	0.590155
			Mut	10 (2.1)	29 (4.2)			34 (3.6)	5 (2.1)			6 (2.3)	33 (3.7)			3 (1.0)	19 (3.3)			13 (2.7)	19 (3.4)
NOTCH3	This ESCC study		WT	40 (95.2)	49 (94.2)	1		78 (94.0)	11 (100.0)	1		17 (100.0)	72 (93.5)	0.580885		20 (100.0)	69 (93.2)	0.58076		25 (96.2)	64 (94.1)	1
			Mut	2 (4.8)	3 (5.8)			5 (6.0)	0			0	5 (6.5)			0	5 (6.8)			1 (3.8)	4 (5.9)
	Other ESCC studies	Song et al	WT	47 (97.9)	39 (97.5)	1		65 (98.5)	21 (95.5)	0.439655		30 (96.8)	56 (98.2)	1		69 (97.2)	17 (100.0)	0		53 (96.4)	33 (100.0)	0.525862
			Mut	1 (2.1)	1 (2.5)			1 (1.5)	1 (4.5)			1 (3.2)	1 (1.8)			2 (2.8)	0			2 (3.6)	0
		Gao et al	WT	54 (94.7)	52 (92.9)	0.716		89 (94.7)	17 (89.5)	0.334392		34 (94.4)	72 (93.5)	1		38 (95.0)	68 (93.2)	1		50 (94.3)	56 (93.3)	1
			Mut	3 (5.3)	4 (7.1)			5 (5.3)	2 (10.5)			2 (5.6)	5 (6.5)			2 (5.0)	5 (6.8)			3 (5.7)	4 (6.7)
		Zhang et al	WT	49 (98.0)	49 (92.5)	0.364		99 (95.2)	0	NA		7 (87.5)	92 (95.8)	0.335337		NA	NA	NA		49 (96.1)	50 (94.3)	1
			Mut	1 (2.0)	4 (7.5)			5 (4.8)	0			1 (12.5)	4 (4.2)			NA	NA			2 (3.9)	3 (5.7)
		Qin et al	WT	37 (97.4)	29 (100.0)	1		45 (97.8)	21 (100.0)	1		27 (100.0)	38 (97.4)	1		43 (100.0)	22 (95.7)	0.348485		29 (96.7)	37 (100.0)	0.447761
			Mut	1 (2.6)	0			1 (2.2)	0			0	1 (2.6)			0	1 (4.3)			1 (3.3)	0
		Sawada et al	WT	37 (97.4)	96 (90.6)	0.289		116 (92.1)	17 (94.4)	1		45 (90.0)	88 (93.6)	0.514489		15 (100.0)	118 (91.5)	0.605456		NA	NA	NA
			Mut	1 (2.6)	10 (9.4)			10 (7.9)	1 (5.6)			5 (10.0)	6 (6.4)			0	11 (8.5)			NA	NA
		TCGA	WT	53 (94.6)	33 (89.2)	0.43		73 (92.4)	13 (92.9)	1		28 (87.5)	55 (94.8)	0.240793		6 (85.7)	48 (92.3)	0.480871		57 (93.4)	29 (93.5)	1
			Mut	3 (5.4)	4 (10.8)			6 (7.6)	1 (7.1)			4 (12.5)	3 (5.2)			1 (14.3)	4 (7.7)			4 (6.6)	2 (6.5)
	All ESCC		WT	317 (96.4)	347 (93.0)	0.0652519		565 (94.5)	100 (95.2)	1		188 (93.5)	473 (95.0)	0.462899		191 (97.4)	342 (92.9)	0.0312892		263 (95.3)	269 (95.4)	1
			Mut	12 (3.6)	26 (7.0)			33 (5.5)	5 (4.8)			13 (6.5)	25 (5.0)			5 (2.6)	26 (7.1)			13 (4.7)	13 (4.6)
	Other squamous-cell carcinomas	HNSCC	WT	119 (93.7)	169 (94.4)	0.809		209 (94.1)	79 (94.0)	1		55 (93.2)	226 (95.0)	0.532635		87 (92.6)	195 (94.7)	0.60058		68 (95.8)	219 (93.6)	0.77355
			Mut	8 (6.3)	10 (5.6)			13 (5.9)	5 (6.0)			4 (6.8)	12 (5.0)			7 (7.4)	11 (5.3)			3 (4.2)	15 (6.4)
		LUSCC	WT	28 (93.3)	139 (95.9)	0.627		123 (93.9)	46 (97.9)	0.448479		6 (100.0)	159 (95.2)	1		NA	NA	NA		131 (94.2)	38 (97.4)	0.68589
			Mut	2 (6.7)	6 (4.1)			8 (6.1)	1 (2.1)			0	8 (4.8)			NA	NA			8 (5.8)	1 (2.6)
	All squamous-cell carcinomas		WT	464 (95.5)	655 (94.0)	0.297		897 (94.3)	225 (95.3)	0.633		249 (93.6)	858 (95.0)	0.354		278 (95.9)	537 (93.6)	0.212		462 (95.1)	526 (94.8)	0.888
			Mut	22 (4.5)	42 (6.0)			54 (5.7)	11 (4.7)			17 (6.4)	45 (5.0)			12 (4.1)	37 (6.4)			24 (4.9)	29 (5.2)
PTEN	This ESCC study		WT	41 (97.6)	52 (100.0)	0.447		82 (98.8)	11 (100.0)	1		17 (100.0)	76 (98.7)	1		19 (95.0)	74 (100.0)	0.212766		26 (100.0)	67 (98.5)	1
			Mut	1 (2.4)	0			1 (1.2)	0			0	1 (1.3)			1 (5.0)	0			0	1 (1.5)
	Other ESCC studies	Song et al	WT	47 (97.9)	40 (100.0)	1		65 (98.5)	22 (100.0)	1		31 (100.0)	56 (98.2)	1		71 (100.0)	16 (94.1)	0		55 (100.0)	32 (97.0)	0.375
			Mut	1 (2.1)	0			1 (1.5)	0			0	1 (1.8)			0	1 (5.9)			0	1 (3.0)
		Gao et al	WT	57 (100.0)	54 (96.4)	0.243		92 (97.9)	19 (100.0)	1		36 (100.0)	75 (97.4)	1		39 (97.5)	72 (98.6)	1		52 (98.1)	59 (98.3)	1
			Mut	0	2 (3.6)			2 (2.1)	0			0	2 (2.6)			1 (2.5)	1 (1.4)			1 (1.9)	1 (1.7)
		Zhang et al	WT	49 (98.0)	52 (98.1)	1		102 (98.1)	0	NA		8 (100.0)	94 (97.9)	1		NA	NA	NA		51 (100.0)	51 (96.2)	0.495332
			Mut	1 (2.0)	1 (1.9)			2 (1.9)	0			0	2 (2.1)			NA	NA			0	2 (3.8)
		Qin et al	WT	37 (97.4)	29 (100.0)	1		46 (100.0)	20 (95.2)	0.313433		26 (96.3)	39 (100.0)	0.409091		42 (97.7)	23 (100.0)	1		29 (96.7)	37 (100.0)	0.447761
			Mut	1 (2.6)	0			0	1 (4.8)			1 (3.7)	0			1 (2.3)	0			1 (3.3)	0
		Sawada et al	WT	37 (97.4)	105 (99.1)	0.459		124 (98.4)	18 (100.0)	1		50 (100.0)	92 (97.9)	0.543512		15 (100.0)	127 (98.4)	1		NA	NA	NA
			Mut	1 (2.6)	1 (0.9)			2 (1.6)	0			0	2 (2.1)			0	2 (1.6)			NA	NA
		TCGA	WT	53 (94.6)	37 (100.0)	0.273		77 (97.5)	13 (92.9)	0.390603		31 (96.9)	56 (96.6)	1		6 (85.7)	51 (98.1)	0.225015		59 (96.7)	30 (96.8)	1
			Mut	3 (5.4)	0			2 (2.5)	1 (7.1)			1 (3.1)	2 (3.4)			1 (14.3)	1 (1.9)			2 (3.3)	1 (3.2)
	All ESCC		WT	321 (97.6)	369 (98.9)	0.243223		588 (98.3)	103 (98.1)	0.697004		199 (99.0)	488 (98.0)	0.524286		192 (98.0)	363 (98.6)	0.506578		272 (98.6)	276 (97.9)	0.751819
			Mut	8 (2.4)	4 (1.1)			10 (1.7)	2 (1.9)			2 (1.0)	10 (2.0)			4 (2.0)	5 (1.4)			4 (1.4)	6 (2.1)
	Other squamous-cell carcinomas	HNSCC	WT	125 (98.4)	175 (97.8)	1		218 (98.2)	82 (97.6)	0.667656		58 (98.3)	233 (97.9)	1		93 (98.9)	201 (97.6)	0.669196		69 (97.2)	230 (98.3)	0.626321
			Mut	2 (1.6)	4 (2.2)			4 (1.8)	2 (2.4)			1 (1.7)	5 (2.1)			1 (1.1)	5 (2.4)			2 (2.8)	4 (1.7)
		LUSCC	WT	28 (93.3)	133 (91.7)	1		120 (91.6)	44 (93.6)	1		6 (100.0)	153 (91.6)	1		NA	NA	NA		128 (92.1)	36 (92.3)	1
			Mut	2 (6.7)	12 (8.3)			11 (8.4)	3 (6.4)			0	14 (8.4)			NA	NA			11 (7.9)	3 (7.7)
	All squamous-cell carcinomas		WT	474 (97.5)	677 (97.1)	0.719519		926 (97.4)	229 (97.0)	0.821975		263 (98.9)	874 (96.8)	0.0851381		285 (98.3)	564 (98.3)	1		469 (96.5)	542 (97.7)	0.272748
			Mut	12 (2.5)	20 (2.9)			25 (2.6)	7 (3.0)			3 (1.1)	29 (3.2)			5 (1.7)	10 (1.7)			17 (3.5)	13 (2.3)
EP300	This ESCC study		WT	38 (90.5)	45 (86.5)	0.749		73 (88.0)	10 (90.9)	1		15 (88.2)	68 (88.3)	1		18 (90.0)	65 (87.8)	1		21 (80.8)	62 (91.2)	0.170248
			Mut	4 (9.5)	7 (13.5)			10 (12.0)	1 (9.1)			2 (11.8)	9 (11.7)			2 (10.0)	9 (12.2)			5 (19.2)	6 (8.8)
	Other ESCC studies	Song et al	WT	45 (93.8)	40 (100.0)	0.248		63 (95.5)	22 (100.0)	0.569968		31 (100.0)	54 (94.7)	0.549136		68 (95.8)	17 (100.0)	0		53 (96.4)	32 (97.0)	1
			Mut	3 (6.3)	0			3 (4.5)	0			0	3 (5.3)			3 (4.2)	0			2 (3.6)	1 (3.0)
		Gao et al	WT	49 (86.0)	52 (92.9)	0.361		82 (87.2)	19 (100.0)	0.21311		36 (100.0)	65 (84.4)	0.00899028		39 (97.5)	62 (84.9)	0.0533906		47 (88.7)	54 (90.0)	1
			Mut	8 (14.0)	4 (7.1)			12 (12.8)	0			0	12 (15.6)			1 (2.5)	11 (15.1)			6 (11.3)	6 (10.0)
		Zhang et al	WT	46 (92.0)	46 (86.8)	0.527		93 (89.4)	0	NA		7 (87.5)	86 (89.6)	1		NA	NA	NA		44 (86.3)	49 (92.5)	0.353805
			Mut	4 (8.0)	7 (13.2)			11 (10.6)	0			1 (12.5)	10 (10.4)			NA	NA			7 (13.7)	4 (7.5)
		Qin et al	WT	37 (97.4)	28 (96.6)	1		45 (97.8)	20 (95.2)	0.531886		26 (96.3)	38 (97.4)	1		42 (97.7)	22 (95.7)	1		30 (100.0)	35 (94.6)	0.497965
			Mut	1 (2.6)	1 (3.4)			1 (2.2)	1 (4.8)			1 (3.7)	1 (2.6)			1 (2.3)	1 (4.3)			0	2 (5.4)
		Sawada et al	WT	37 (97.4)	95 (89.6)	0.184		115 (91.3)	17 (94.4)	1		48 (96.0)	84 (89.4)	0.217233		15 (100.0)	117 (90.7)	0.614895		NA	NA	NA
			Mut	1 (2.6)	11 (10.4)			11 (8.7)	1 (5.6)			2 (4.0)	10 (10.6)			0	12 (9.3)			NA	NA
		TCGA	WT	53 (94.6)	34 (91.9)	0.679		74 (93.7)	13 (92.9)	1		30 (93.8)	54 (93.1)	1		6 (85.7)	50 (96.2)	0.320188		55 (90.2)	31 (100.0)	0.093436
			Mut	3 (5.4)	3 (8.1)			5 (6.3)	1 (7.1)			2 (6.3)	4 (6.9)			1 (14.3)	2 (3.8)			6 (9.8)	0
	All ESCC		WT	305 (92.7)	340 (91.2)	0.490629		545 (91.1)	101 (96.2)	0.0834901		193 (96.0)	449 (90.2)	0.00921574		188 (95.9)	333 (90.5)	0.0199716		250 (90.6)	263 (93.3)	0.277827
			Mut	24 (7.3)	33 (8.8)			53 (8.9)	4 (3.8)			8 (4.0)	49 (9.8)			8 (4.1)	35 (9.5)			26 (9.4)	19 (6.7)
	Other squamous-cell carcinomas	HNSCC	WT	118 (92.9)	164 (91.6)	0.83		206 (92.8)	76 (90.5)	0.483233		55 (93.2)	218 (91.6)	0.795748		86 (91.5)	190 (92.2)	0.821223		65 (91.5)	216 (92.3)	0.80432
			Mut	9 (7.1)	15 (8.4)			16 (7.2)	8 (9.5)			4 (6.8)	20 (8.4)			8 (8.5)	16 (7.8)			6 (8.5)	18 (7.7)
		LUSCC	WT	27 (90.0)	139 (95.9)	0.185		123 (93.9)	46 (97.9)	0.448479		6 (100.0)	159 (95.2)	1		NA	NA	NA		132 (95.0)	37 (94.9)	1
			Mut	3 (10.0)	6 (4.1)			8 (6.1)	1 (2.1)			0	8 (4.8)			NA	NA			7 (5.0)	2 (5.1)
	All squamous-cell carcinomas		WT	450 (92.6)	643 (92.3)	0.911345		874 (91.9)	223 (94.5)	0.216124		254 (95.5)	826 (91.5)	0.0344737		274 (94.5)	523 (91.1)	0.105197		447 (92.0)	516 (93.0)	0.557145
			Mut	36 (7.4)	54 (7.7)			77 (8.1)	13 (5.5)			12 (4.5)	77 (8.5)			16 (5.5)	51 (8.9)			39 (8.0)	39 (7.0)
RBPJ	This ESCC study		WT	42 (100.0)	52 (100.0)	1		83 (100.0)	11 (100.0)	1		17 (100.0)	77 (100.0)	1		20 (100.0)	74 (100.0)	1		26 (100.0)	68 (100.0)	1
			Mut	0	0			0	0			0	0			0	0			0	0
	Other ESCC studies	Song et al	WT	47 (97.9)	40 (100.0)	1		66 (100.0)	21 (95.5)	0.25		31 (100.0)	56 (98.2)	1		70 (98.6)	17 (100.0)	0		54 (98.2)	33 (100.0)	1
			Mut	1 (2.1)	0			0	1 (4.5)			0	1 (1.8)			1 (1.4)	0			1 (1.8)	0
		Gao et al	WT	57 (100.0)	54 (96.4)	0.243		93 (98.9)	18 (94.7)	0.30926		35 (97.2)	76 (98.7)	0.537611		38 (95.0)	73 (100.0)	0.123262		53 (100.0)	58 (96.7)	0.497
			Mut	0	2 (3.6)			1 (1.1)	1 (5.3)			1 (2.8)	1 (1.3)			2 (5.0)	0			0	2 (3.3)
		Zhang et al	WT	50 (100.0)	51 (96.2)	0.496		102 (98.1)	0	NA		8 (100.0)	94 (97.9)	1		NA	NA	NA		50 (98.0)	52 (98.1)	1
			Mut	0	2 (3.8)			2 (1.9)	0			0	2 (2.1)			NA	NA			1 (2.0)	1 (1.9)
		Qin et al	WT	38 (100.0)	28 (96.6)	0.432836		46 (100.0)	20 (95.2)	0.313433		26 (96.3)	39 (100.0)	0.409091		42 (97.7)	23 (100.0)	1		30 (100.0)	36 (97.3)	1
			Mut	0	1 (3.4)			0	1 (4.8)			1 (3.7)	0			1 (2.3)	0			0	1 (2.7)
		Sawada et al	WT	37 (97.4)	104 (98.1)	1		123 (97.6)	18 (100.0)	1		49 (98.0)	92 (97.9)	1		15 (100.0)	126 (97.7)	1		NA	NA	NA
			Mut	1 (2.6)	2 (1.9)			3 (2.4)	0			1 (2.0)	2 (2.1)			0	3 (2.3)			NA	NA
		TCGA	WT	56 (100.0)	37 (100.0)	1		79 (100.0)	14 (100.0)	1		32 (100.0)	58 (100.0)	1		7 (100.0)	52 (100.0)	1		61 (100.0)	31 (100.0)	1
			Mut	0	0			0	0			0	0			0	0			0	0
	All ESCC		WT	327 (99.4)	366 (98.1)	0.184636		592 (99.0)	102 (97.1)	0.138255		198 (98.5)	492 (98.8)	0.72145		192 (98)	365 (99.2)	0.243789		274 (99.3)	278 (98.6)	0.685918
			Mut	2 (0.6)	7 (1.9)			6 (1.0)	3 (2.9)			3 (1.5)	6 (1.2)			4 (2)	3 (0.8)			2 (0.7)	4 (1.4)
	Other squamous-cell carcinomas	HNSCC	WT	127 (100.0)	176 (98.3)	0.269		219 (98.6)	84 (100.0)	0.564236		59 (100.0)	235 (98.7)	1		93 (98.9)	204 (99.0)	1		69 (97.2)	233 (99.6)	0.136394
			Mut	0	3 (1.7)			3 (1.4)	0			0	3 (1.3)			1 (1.1)	2 (1.0)			2 (2.8)	1 (0.4)
		LUSCC	WT	30 (100.0)	145 (100.0)	1		131 (100.0)	47 (100.0)	1		6 (100.0)	167 (100.0)	1		NA	NA	NA		139 (100.0)	39 (100.0)	1
			Mut	0	0			0	0			0	0			NA	NA			0	0
	All squamous-cell carcinomas		WT	484 (99.6)	687 (98.6)	0.137483		942 (99.1)	233 (98.7)	0.714552		263 (98.9)	894 (99.0)	0.740787		285 (98.3)	569 (99.1)	0.316736		482 (99.2)	550 (99.1)	1
			Mut	2 (0.4)	10 (1.4)			9 (0.9)	3 (1.3)			3 (1.1)	9 (1.0)			5 (1.7)	5 (0.9)			4 (0.8)	5 (0.9)
*Fisher's exact test.
