# Supplementary material for: Genomic analysis of oesophageal squamous-cell carcinoma identifies alcohol drinking-related mutation signature and genomic alterations
Source: Nat Commun. 2017 May 26;8:15290. doi: 10.1038/ncomms15290 (PMC5477513; doi:10.1038/ncomms15290)
Supplement: Supplementary Data 6 — Genes in the focal amplification regions [file ncomms15290-s7.xlsx]

## Sheet: Supplementary Data 6
Supplementary Data 6. Genes in the focal amplification regions
Yellow denotes genes whose CNVs were positively correlated with mRNA expression (r>0.3; P<0.05).
Green denotes genes whose CNVs were postively correlated with mRNA expression (r>0.3; P<0.05 ) and whose mRNA expression was significantly higher in tumors than in normal tissues (Fold change>1.2; P<0.05).
cytoband	11q13.3	3q26.32	5p15.33	8q24.21	7q22.1	7p11.2	19p13.3	14q13.3	12p13.33	18p11.31	1p36.32	20q13.33	8p11.21	22q11.21	7p22.3	12q15	1q42.13	14q32.33	9q34.2	2q31.1	6p21.33	17q21.31	19q13.12
q value	1.44e-91	1.39e-26	1.16e-15	7.55e-14	9.87e-06	1.94e-08	1.8e-05	9.93e-09	0.00016911	0.00019589	0.0031902	0.0086275	0.011378	0.011759	4.07e-05	0.034475	0.053032	0.0028859	0.099457	0.17826	0.18208	0.18208	0.18208
residual q value	1.44e-91	1.39e-26	1.16e-15	7.55e-14	1.37e-05	1.8e-05	1.8e-05	7.65e-05	0.00016911	0.00019589	0.0031902	0.0086275	0.011378	0.011759	0.013428	0.034475	0.053032	0.094327	0.099457	0.17826	0.18208	0.18208	0.18208
wide peak boundaries	chr11:69299002-70300999	chr3:178499002-182300999	chr5:1-1900999	chr8:128199002-128800999	chr7:97899002-102300999	chr7:54299002-55600999	chr19:1-200999	chr14:34899002-37700999	chr12:1-5400999	chr18:2499002-4000999	chr1:2499002-2700999	chr20:61699002-63025520	chr8:41499002-42300999	chr22:18899002-26300999	chr7:1-3200999	chr12:67999002-72600999	chr1:199799002-249250621	chr14:94599002-106400999	chr9:122299002-141213431	chr2:170599002-183100999	chr6:30299002-32100999	chr17:44399002-44600999	chr19:33499002-39800999
genes in wide peak	hsa-mir-548k	ACTL6A	hsa-mir-4277	MYC	hsa-mir-548o	EGFR	hsa-mir-1302-11	CFL2	CACNA1C	TGIF1	MMEL1	hsa-mir-647	hsa-mir-486	hsa-mir-650	hsa-mir-339	hsa-mir-1279	hsa-mir-3124	hsa-mir-203	hsa-mir-602	hsa-mir-1258	hsa-mir-1236	LRRC37A	ACTN4
	CCND1	NDUFB5	NDUFS6	POU5F1B	hsa-mir-4285	SEC61G	OR4F17	NFKBIA	CCND2	MYOM1	FAM213B	hsa-mir-4326	ANK1	hsa-mir-130b	GNA12	CPM	hsa-mir-3123	hsa-mir-4309	hsa-mir-4292	hsa-mir-3128	hsa-mir-877	ARL17A	APLP1
	CTTN	PIK3CA	SDHA	LOC727677	hsa-mir-106b	LANCL2	WASH5P	PAX9	FGF6	DLGAP1	TTC34	hsa-mir-124-3	IKBKB	hsa-mir-649	GPER	IFNG	hsa-mir-1537	hsa-mir-1247	hsa-mir-126	hsa-mir-1246	ABCF1	LRRC37A2	ATP4A
	FGF3	SOX2	SLC6A3		ACHE	VOPP1	FLJ45445	PSMA6	FKBP4	LPIN2		CHRNA4	PLAT	hsa-mir-1286	LFNG	LYZ	hsa-mir-1182	hsa-mir-656	hsa-mir-219-2	hsa-mir-10b	AIF1	NSFP1	CAPNS1
	FGF4	FXR1	SLC9A3		AZGP1	VSTM2A	FAM138F	SRP54	FOXM1	NDC80		EEF1A2	POLB	hsa-mir-1306	NUDT1	MDM2	hsa-mir-320b-2	hsa-mir-370	hsa-mir-3154	hsa-mir-933	ATP6V1G2	ARL17B	CD22
	PPFIA1	USP13	TERT		AP1S1	LOC285878	FAM138A	NKX2-1	KCNA1	MYL12A		NPBWR2	SLC20A2	hsa-mir-185	PDGFA	CNOT2	hsa-mir-664	hsa-mir-345	hsa-mir-2861	ATP5G3	CFB		CEBPA
	FADD	KCNMB2	TRIP13		CUX1			KIAA0391	KCNA5	SMCHD1		KCNQ2	VDAC3	ADORA2A	PRKAR1B	PTPRB	hsa-mir-194-1	hsa-mir-342	hsa-mir-181b-2	CHN1	C2		CEBPG
	FGF19	KCNMB3	PDCD6		CYP3A7			BAZ1A	KCNA6	METTL4		MYT1	KAT6A	ADRBK2	MAFK	PTPRR	hsa-mir-3122	hsa-mir-3173	hsa-mir-601	CHRNA1	C4A		TBCB
	ANO1	ZNF639	SLC12A7		CYP3A4			NKX2-8	NDUFA9	EMILIN2		OPRL1	AP3M2	ARVCF	MAD1L1	RAP1B	hsa-mir-4260	SERPINA3	hsa-mir-600	ATF2	C4B		COX6B1
	ORAOV1	PEX5L	TPPP		CYP3A5			MBIP	NINJ2	MYL12B		PTK6	DKK4	BCR	EIF3B	TSPAN8	hsa-mir-205	AKT1	hsa-mir-147	DLX1	DDR1		COX7A1
	MIR548K	MFN1	EXOC3		EPHB4			PPP2R3C	RAD52	LOC201477		SRMS	NKX6-3	COMT	ADAP1	YEATS4	hsa-mir-29b-2	BDKRB1	ABCA2	DLX2	CDSN		ECH1
		MRPL47	PP7080		EPO			EAPP	KDM5A	CBX3P2		TCEA2	MIR486	CRKL	IQCE	DYRK2	hsa-mir-135b	BDKRB2	ABL1	DYNC1I2	CLIC1		ETV2
		GNB4	IRX4		GNB2			SNX6	SLC6A12	FLJ35776		TPD52L2		CRYBB2	SUN1	LGR5	hsa-mir-1231	SERPINA6	ABO	GAD1	ATF6B		GPI
		ZMAT3	CEP72		AGFG2			BRMS1L	SLC6A13	LOC727896		TNFRSF6B		CRYBB2P1	INTS1	CCT2	ACTA1	CKB	AK1	HOXD1	CSNK2B		FFAR1
		DNAJC19	AHRR		LRCH4			INSM2	TEAD4			ARFRP1		CRYBB3	SNX8	FRS2	ACTN2	CRIP1	ASS1	HOXD3	CYP21A2		FFAR3
		TTC14	MRPL36		MCM7			SLC25A21	TULP3			RGS19		DDT	FTSJ2	CPSF6	ADORA1	CRIP2	C5	HOXD4	CYP21A1P		FFAR2
		CCDC39	BRD9		NPTX2			MIPOL1	FGF23			PRPF6		GGT1	GET4	RAB21	PARP1	DIO3	C8G	HOXD8	DOM3Z		HNRNPL
		SOX2-OT	ZDHHC11		SERPINE1			SPTSSA	DYRK4			GMEB2		GGT5	CYP2W1	KCNMB4	ADSS	DYNC1H1	CACNA1B	HOXD9	GNL1		HPN
		FLJ46066	LPCAT1		PCOLCE			RALGAPA1	AKAP3			STMN3		GNAZ	HEATR2	IL22	AGT	EIF5	CCBL1	HOXD10	GTF2H4		LGALS4
			CLPTM1L		PMS2P1			SFTA3	RAD51AP1			RTEL1		GP1BB	CHST12	TMEM19	ARF1	ELK2AP	ENTPD2	HOXD11	HLA-B		LGALS7
			NKD2		POLR2J			IGBP1P1	TSPAN9			SOX18		GSC2	FAM20C	SLC35E3	ATF3	EML1	CDK9	HOXD12	HLA-C		LRP3
			C5orf55		TAF6			FAM177A1	ERC1			YTHDF1		GSTT1	MICALL2	IL26	ATP2B4	BRF1	CEL	HOXD13	HLA-E		MAG
			CCDC127		TFR2			LOC100129794	GALNT8			LIME1		GSTT2	TTYH3	MDM1	AVPR1B	HSP90AA1	CELP	ITGA6	HSPA1A		NFKBIB
			PLEKHG4B		TRIP6			MIR4503	ITFG2			UCKL1		SERPIND1	PSMG3	NUP107	C4BPA	JAG2	COL5A1	ITGA4	HSPA1B		NPHS1
			SLC6A19		VGF				PRMT8			PCMTD2		IGLL1	C7orf50	TBC1D15	C4BPB	KLC1	CRAT	NEUROD1	HSPA1L		PEPD
			SLC6A18		ZAN				PARP11			ARFGAP1		MIF	CARD11	THAP2	CACNA1S	MARK3	DBH	NFE2L2	LTA		FXYD1
			LRRC14B		ZNF3				C12orf4			SLC2A4RG		MMP11	ZFAND2A	RAB3IP	CAPN2	SERPINA5	SARDH	PDE1A	LTB		FXYD3
			SDHAP3		ZKSCAN1				C12orf5			ZNF512B		PI4KA	COX19	TPH2	CD34	SERPINA1	DNM1	PDK1	MICB		POLR2I
			LOC728613		ZSCAN21				WNK1			COL20A1		2016-09-05	KIAA1908	BEST3	CENPF	SERPINA4	TOR1A	SP3	MSH5		PSMD8
			MIR4277		TRRAP				ADIPOR2			LOC63930		MAPK1	GPR146	ZFC3H1	CHI3L1	PPP2R5C	MEGF9	SSB	NEU1		MRPS12
			LOC100506688		BUD31				WNT5B			C20orf195		PRODH	AMZ1	LRRC10	CHIT1	MOK	ENDOG	SSFA2	NFKBIL1		RYR1
			MIR4457		PLOD3				C12orf32			PPDPF		RANBP1	TMEM184A	MRS2P2	CHML	TNFAIP2	ENG	TTN	POU5F1		SCN1B
			MIR4456		AP4M1				NRIP2			BIRC7		SLC7A4	BRAT1	MIR1279	LYST	TRAF3	STOM	WIPF1	PPP1R10		TYROBP
			MIR4635		ATP5J2				CCDC77			DNAJC5		SLC25A1	TFAMP1	SNORA70G	CHRM3	VRK1	FCN1	HAT1	SKIV2L		USF2
					MUC12				EFCAB4B			ZGPAT		SMARCB1	UNCX	MIR3913-2	CR1	WARS	FCN2	AGPS	TCF19		ZNF146
					ARPC1B				CACNA2D4			PRIC285		SNRPD3	ELFN1	MIR3913-1	CR1L	XRCC3	FPGS	PRKRA	TNF		DPF1
					RASA4				FBXL14			NKAIN4		TBX1	FLJ44511	LOC100507250	CR2	YY1	NR5A1	SLC25A12	TNXA		KCNK6
					POP7				DCP1B			ZBTB46		CLDN5	LOC442497		CSRP1	TCL1A	FUT7	CIR1	TNXB		KIAA0355
					ZNHIT1				B4GALNT3			SAMD10		TOP1P2	MIR339		CTSE	DLK1	NR6A1	TLK1	VARS		MLL4
					ARPC1A				LOC283440			ABHD16B		HIRA	LOC100288524		CD55	CCNK	GGTA1P	UBE2E3	PRRC2A		UBA2
					SH2B2				IQSEC3			LINC00266-1		UBE2L3	MIR4648		EIF2D	MTA1	GLE1	MTX2	BAG6		PAK4
					STAG3				LOC574538			C20orf201		UFD1L	MIR4655		ELF3	BAG5	GOLGA1	RAPGEF4	GPANK1		TMEM147
					CPSF4				LRTM2			LINC00176		VPREB1			ELK4	C14orf2	GOLGA2	GORASP2	DDX39B		SPINT2
					COPS6				FAM138D			MIR124-3		ZNF70			EPHX1	CDC42BPB	GPR21	METTL5	ABHD16A		HCST
					PDAP1				LOC100271702			MIR647		ZNF74			EPRS	TCL1B	RAPGEF1	OLA1	RDBP		UPK1A
					ZKSCAN5				LOC100288778			HAR1A		DGCR6			ESRRG	KIAA0125	GRIN1	PDE11A	LST1		MAP4K1
					CLDN15				LOC100292680			HAR1B		LZTR1			FH	TECPR2	GSN	FKBP7	DHX16		ZFP30
					BRI3				MIR3649			UCKL1-AS1		CLTCL1			FMOD	SIVA1	HSPA5	ZAK	STK19		SIRT2
					PTCD1				LOC100507424			MIR941-1		DGCR14			NR5A2	CYP46A1	LCN1	CWC22	IER3		SIPA1L3
					FBXO24				LOC100652846			MIR941-4		CDC45			GALNT2	PAPOLA	LCN2	PLEKHA3	MDC1		HAUS5
					PILRB							MIR941-2		TOP3B			GNG4	RCOR1	LMX1B	SCRN3	FLOT1		ZNF345
					PILRA							MIR941-3		P2RX6			GPR25	PACS2	NDUFA8	METTL8	HCP5		CLIP3
					FIS1							FLJ16779		SNAP29			GUK1	PPP1R13B	NOTCH1	CYBRD1	EHMT2		LSM14A
					ACTL6B							MIR1914		RAB36			H3F3A	DICER1	ODF2	DCAF17	NRM		GAPDHS
					SRRT							MIR4326		PPM1F			HLX	KIF26A	PAEP	KIAA1715	DDAH2		ZBTB32
					ALKBH4							MIR3196		DGCR2			HNRNPU	TCL6	PDCL	CDCA7	SNORD52		EIF3K
					ZCWPW1							LOC100505815		TXNRD2			HSD11B1	GPR132	PBX3	LOC91149	SNORD48		ZNF571
					C7orf43							RTEL1-TNFRSF6B		HIC2			IL10	SERPINA10	PPP2R4	SESTD1	MRPS18B		LSR
					BAIAP2L1									SPECC1L			IRF6	GLRX5	PPP6C	TTC30A	C6orf15		FXYD7
					MEPCE									CABIN1			ITPKB	EVL	PSMB7	OSBPL6	C6orf48		FXYD5
					SLC12A9									PRAME			KCNH1	C14orf129	PSMD5	RBM45	CCHCR1		SARS2
					SMURF1									TSSK2			KCNK1	CINP	PTGDS	UBR3	APOM		GPATCH1
					MOSPD3									SDF2L1			KCNK2	CDCA4	PTGS1	MYO3B	TRIM39		PSENEN
					GIGYF1									PPIL2			KISS1	ATG2B	RALGDS	TTC30B	VARS2		ZNF302
					RABL5									GSTTP1			LAD1	MEG3	RPL7A	ZNF385B	LSM2		LIN37
					CYP3A43									DGCR11			LAMB3	ZNF839	RPL12	KLHL23	C6orf47		SLC7A10
					ZNF655									DGCR9			LBR	C14orf132	RXRA	PPP1R1C	LY6G5B		LRFN1
					PVRIG									POM121L1P			LGALS8	BEGAIN	SET	GPR155	LY6G6D		GRAMD1A
					GAL3ST4									DGCR5			MARK1	PPP4R4	SNAPC4	HNRNPA3	FKBPL		ZFP14
					PRKRIP1									DGCR10			CD46	DIO3OS	SPTAN1	METAP1D	LY6G6E		ZNF529
					ORAI2									FBXW4P1			MDM4	INF2	STXBP1	CCDC141	RPP21		HAMP
					OR2AE1									TRMT2A			MTR	BCL11B	SURF1	LOC285084	ATAT1		CATSPERG
					TSC22D4									RTDR1			MYBPH	ZFYVE21	SURF2	MLK7-AS1	SLC44A4		PRODH2
					TRIM56									POM121L9P			MYOG	MEG8	SURF4	EVX2	VWA7		C19orf33
					ZNF394									POM121L8P			PPP1R12B	WDR25	MED22	LOC375295	C6orf25		CHST8
					MYH16									YPEL1			NEK2	LINC00341	SURF6	CERKL	LY6G6C		KCTD15
					TRIM4									ZDHHC8			NID1	CLMN	TRAF1	SP5	LY6G5C		RBM42
					MYL10									VPREB3			NVL	TMEM121	TRAF2	LOC401022	PRR3		LRFN3
					EMID2									C22orf43			CDK18	AMN	TSC1	MIR10B	DPCR1		IGFLR1
					MUC17									MED15			PFKFB2	SETD3	TTF1	LOC440925	PSORS1C1		LOC80054
					ZNF498									UPB1			PIGR	APOPT1	VAV2	DFNB59	PSORS1C2		WDR87
					FAM200A									DGCR8			PIK3C2B	HHIPL1	ZNF79	MIR933	PPP1R18		KIRREL2
					PPP1R35									GNB1L			PKP1	BTBD6	BRD3	LOC100130691	TRIM39-RPP21		PDCD2L
					GPC2									SUSD2			PLXNA2	EXOC3L4	NUP214	SP9	TUBB		ZNF527
					LRWD1									MRPL40			PPP2R5A	WDR20	LHX3	MIR1246	ZBTB12		ZNF607
					TMEM130									RTN4R			PRELP	AHNAK2	GFI1B	MIR548N	C6orf136		NFKBID
					NYAP1									SLC2A11			PROX1	TRMT61A	SSNA1	MIR1258	HCG27		ZNF382
					CNPY4									C22orf29			PSEN2	TDRD9	EDF1	MIR3128	NCR3		ZNF566
					POLR2J2									THAP7			PTPN7	ANKRD9	DPM2	LOC100505695	LY6G6F		ALKBH6
					MBLAC1									C22orf13			PTPN14	AK7	FUBP3	LOC100506783	HCG22		RHPN2
					ZNF789									TMEM191A			RAB4A	C14orf79	CLIC3	LOC100506866	HCG26		ZNF30
					MOGAT3									MYO18B			RABIF	PLD4	GTF3C5	PHOSPHO2-KLHL23	SFTA2		YIF1B
					GJC3									KLHL22			RBBP5	ADSSL1	GTF3C4	MIR4437	MUC21		ZNF461
					GATS									DGCR6L			REN	SLC25A29	LHX2	MIR4444-1	MCCD1		ZNF585B
					NAT16									RIMBP3			RGS7	DEGS2	MED27		SAPCD1		DMKN
					C7orf59									KIAA1671			RNPEP	LINC00239	PTGES		SNORA38		PPP1R14A
					KPNA7									SCARF2			RYR2	LOC145216	RALGPS1		SNORD84		FBXO17
					C7orf61									GGTLC2			SNRPE	GSC	ADAMTSL2		SNORD117		ARHGAP33
					UFSP1									GUSBP11			SRP9	SERPINA12	PPP1R26		MIR877		RASGRP4
					MIR106B									DERL3			AURKAPS1	C14orf49	SEC16A		PSORS1C3		ZNF573
					MIR25									IGLL3P			TARBP1	MGC23270	SH2D3C		LOC100293534		WDR88
					MIR93									LRP5L			CNTN2	NUDT14	RABEPK		MIR1236		WTIP
					SPDYE3									LOC96610			TBCE	SERPINA11	LAMC3		MICA		ZNF792
					SPDYE2									MGC16703			TGFB2	SNHG10	TUBB4B		MUC22		HSPB6
					POLR2J3									C22orf39			LEFTY2	C14orf177	UBAC1		MSH5-SAPCD1		RINL
					AZGP1P1									C22orf25			TLR5	SLC25A47	OLFM1		ATP6V1G2-DDX39B		FBXO27
					SPDYE6									ZNF280A			GPR137B	LINC00523	ZER1		MIR4646		ZNF420
					LOC100129845									SGSM1			TNNI1	KIAA0284	AGPAT2		MIR4640		ZNF565
					UPK3BL									ZNF280B			TNNT2	C14orf80	POMT1				FAM98C
					LOC100289187									LOC150185			TP53BP2	CCDC85C	ZBTB6				CAPN12
					LOC100289561									LOC150197			TRAF5	SERPINA9	NEK6				ZNF599
					SPDYE2L									AIFM3			TSNAX	ASPG	SDCCAG3				FAM187B
					SAP25									RIMBP3C			USH2A	SERPINA13	NOXA1				C19orf55
					MIR4285									YDJC			WNT9A	C14orf64	USP20				ZNF569
					MIR3609									ZDHHC8P1			ZNF124	RTL1	SLC27A4				ZNF570
					ATP5J2-PTCD1									C22orf15			SLC30A1	TMEM179	CNTRL				ZNF567
					MIR4653									CCDC116			BTG2	DICER1-AS1	WDR5				ZNF383
					MIR4467									TMEM211			HIST3H3	C14orf180	C9orf9				ZNF781
					MIR4658									POM121L4P			GNPAT	MIR127	ADAMTS13				LGI4
					LOC100630923									RGL4			DYRK3	MIR134	C9orf7				C19orf46
					CYP3A7-CYP3AP1									LOC284865			CDC42BPA	MIR136	SLC2A6				ZNF540
														LOC284889			PPFIA4	MIR154	RPL35				ZNF585A
														PI4KAP2			DEGS1	MIR203	MAN1B1				GGN
														LOC388849			KMO	MIR299	DOLK				THAP8
														FAM211B			RAB7L1	MIR323A	FNBP1				U2AF1L4
														LOC391322			TAF1A	MIR337	SETX				IL28A
														LOC400891			EXO1	MIR345	ZBTB43				IL28B
														BCRP2			FAIM3	MIR376C	PMPCA				IL29
														CHCHD10			MAPKAPK2	MIR369	EXOSC2				SCGB2B2
														MIR130B			GPR37L1	MIR376A1	NCS1				WDR62
														MIR185			GGPS1	MIR377	ANGPTL2				ZFP82
														THAP7-AS1			SOX13	MIR379	NUP188				LOC284408
														P2RX6P			IKBKE	MIR380	RABGAP1				LOC284412
														RIMBP3B			TMEM63A	MIR381	CIZ1				HKR1
														PIWIL3			TOMM20	MIR382	COBRA1				ZNF181
														BCRP3			URB2	MIR433	NELF				ZNF260
														TMEM191C			CEP170	MIR431	GPSM1				ZNF850
														C22orf45			ZC3H11A	MIR329-1	DKFZP434A062				NCCRP1
														POM121L10P			TMCC2	MIR329-2	GAPVD1				SYCN
														LOC648691			LPGAT1	MIR323B	PHF19				SBSN
														CES5AP1			KIF14	MIR409	FBXW2				ZNF829
														GSTTP2			AKT3	MIR412	OR1J4				ZNF568
														GSTT2B			BPNT1	MIR410	GBGT1				KRTDAP
														MIR650			TIMM17A	MIR376B	LHX6				ZNF790
														TMEM191B			LRRN2	MIR485	OR1L3				ZNF793
														PI4KAP1			ZNF238	MIR493	OR1L1				PAPL
														LOC729444			LEFTY1	MIR432	OR1J2				SPRED3
														DDTL			SPHAR	MIR494	SNORA65				LOC400685
														MIR301B			CAPN9	MIR495	SNORD62A				LOC643669
														LOC100128531			KDM5B	MIR496	SNORD36C				SCGB1B2P
														MIR1286			SDCCAG8	MIR487A	SNORD36B				SDHAF1
														MIR1306			IL24	TEX22	SNORD36A				LOC644189
														IGLL5			DUSP10	MIR539	SNORD24				LOC644554
														MIR3618			COG2	MIR376A2	TRUB2				LGALS7B
														SEPT5-GP1BB			PLEKHA6	MIR487B	ST6GALNAC4				LOC728752
														MIR4761			RBM34	SCARNA13	NDOR1				LOC100128675
																	KIF21B	SNORA28	TOR1B				LOC100128682
																	NFASC	MIR411	TOR2A				SCGB2B3P
																	FBXO28	MIR654	METTL11A				LOC100134317
																	CAMSAP2	MIR655	PHPT1				LOC100506469
																	SRGAP2	MIR656	ANAPC2				LOC100506930
																	ABCB10	SNORD113-1	PKN3				LOC100507433
																	ZNF281	SNORD113-2	DPP7				LOC100631378
																	OPN3	SNORD113-4	SLC2A8				LOC100652909
																	PHLDA3	SNORD113-5	OBP2B
																	DSTYK	SNORD113-6	OBP2A
																	RAB3GAP2	SNORD113-7	ST6GALNAC6
																	LMOD1	SNORD113-9	MRPS2
																	TRIM58	SNORD114-1	COQ4
																	INTS7	SNORD114-2	CERCAM
																	AHCTF1	SNORD114-3	EGFL7
																	NSL1	SNORD114-4	PRRX2
																	OR1C1	SNORD114-5	C9orf114
																	OR2M4	SNORD114-6	RAB14
																	OR2L2	SNORD114-7	C9orf78
																	OR2L1P	SNORD114-8	FBXW5
																	OPTC	SNORD114-9	RC3H2
																	OR2T1	SNORD114-10	TBC1D13
																	RPS6KC1	SNORD114-11	C9orf167
																	RNU5F-1	SNORD114-12	EXD3
																	DIEXF	SNORD114-13	STRBP
																	TAF5L	SNORD114-14	C9orf86
																	DISC2	SNORD114-15	CDK5RAP2
																	DISC1	SNORD114-16	LRRC8A
																	FLVCR1	SNORD114-17	INPP5E
																	UBE2T	SNORD114-18	NPDC1
																	CNIH4	SNORD114-19	BARHL1
																	PYCR2	SNORD114-20	SH3GLB2
																	NENF	SNORD114-21	REXO4
																	IL19	SNORD114-22	DOLPP1
																	G0S2	SNORD114-23	KCNT1
																	IL20	SNORD114-24	ZBTB26
																	RRP15	SNORD114-25	DENND1A
																	PPPDE1	SNORD114-26	GPR107
																	ADIPOR1	SNORD114-27	PRDM12
																	SCCPDH	SNORD114-28	CARD9
																	TRIM17	SNORD114-29	DDX31
																	KCTD3	SNORD114-30	FAM129B
																	DTL	SNORD114-31	MRPL41
																	CYB5R1	MIR758	C9orf16
																	ARID4B	MIR668	MAPKAP1
																	EGLN1	MIR770	EHMT1
																	KIAA1383	MIR300	PTGES2
																	LAX1	MIR541	MIR600HG
																	2016-03-02	MIR665	URM1
																	SUSD4	MIR543	ARPC5L
																	KIF26B	MIR889	AIF1L
																	GPATCH2	ZBTB42	UCK1
																	HEATR1	LOC100129345	GARNL3
																	KLHDC8A	LOC100131366	NTNG2
																	ETNK2	MIR1247	PRRC2B
																	TMEM206	MIR1185-1	PPAPDC3
																	YOD1	MIR1185-2	ZDHHC12
																	BATF3	MIR1197	FAM73B
																	SLC30A10	MIR1193	FIBCD1
																	ZNF692	MIR4309	KIAA1984
																	IARS2	MIR3173	SNHG7
																	IPO9	LOC100507043	TMEM141
																	HHAT	MIR3545	C9orf37
																	ENAH	MIR4710	FAM125B
																	NUP133	MIR2392	WDR34
																	RCOR3		SAPCD2
																	C1orf106		C9orf69
																	SERTAD4		LRSAM1
																	ERO1LB		UAP1L1
																	FMN2		MRRF
																	SMYD2		RBM18
																	ADCK3		ARRDC1
																	ZNF695		WDR85
																	GJC2		TMEM203
																	CAMK1G		SLC25A25
																	SIPA1L2		ZMYND19
																	ZP4		NACC2
																	RHOU		C9orf116
																	KLHL12		LCN8
																	LGR6		FAM69B
																	TFB2M		PTRH1
																	GREM2		PIP5KL1
																	NUCKS1		OR1L8
																	ACBD3		OR1N2
																	SMYD3		OR1N1
																	2016-03-01		ASB6
																	ARV1		SLC34A3
																	AIDA		DAB2IP
																	JMJD4		CAMSAP1
																	C1orf116		C9orf163
																	C1orf35		MAMDC4
																	TTC13		LCN6
																	PGBD5		AK8
																	C1orf115		OR1Q1
																	HHIPL2		TTLL11
																	VASH2		TTC16
																	ZNF669		C9orf96
																	ZNF672		OLFML2A
																	PCNXL2		QSOX2
																	WDR26		NAIF1
																	TRAF3IP3		LOC253039
																	SH3BP5L		PHYHD1
																	OR2G3		MORN5
																	OR2G2		OR1L4
																	OR2C3		LINC00094
																	TRIM11		CRB2
																	NUAK2		SCAI
																	DDX59		C9orf117
																	RASSF5		LCN12
																	MIXL1		C9orf142
																	C1orf124		TPRN
																	FCAMR		FAM78A
																	OBSCN		GPR144
																	NTPCR		QRFP
																	EFCAB2		OR1J1
																	KIAA1804		OR1B1
																	LINC00260		GLT6D1
																	LINC00467		SWI5
																	ZNF496		C9orf50
																	C1orf198		PNPLA7
																	PPP1R15B		C9orf169
																	DISP1		ENTPD8
																	SLC45A3		LOC389791
																	WNT3A		IER5L
																	NAV1		C9orf171
																	ANGEL2		LCN15
																	IGFN1		C9orf172
																	TMEM183A		LRRC26
																	HIST3H2A		TMEM8C
																	LEMD1		OR1L6
																	ZNF670		OR5C1
																	NLRP3		OR1K1
																	SLC26A9		LCN9
																	FAM36A		FAM102A
																	SNAP47		WDR38
																	C1orf96		LOC401557
																	LYPLAL1		LCNL1
																	OR2M5		C9orf139
																	OR2M3		FAM166A
																	OR2T12		SOHLH1
																	OR14C36		ZBTB34
																	OR2T34		MIR126
																	OR2T10		MIR147A
																	OR2T4		MIR181A2
																	OR2T11		MIR181B2
																	DNAH14		MIR199B
																	OR2B11		MIR219-2
																	ARL8A		C9orf106
																	SYT2		LCN10
																	LOC127841		C9orf173
																	GOLT1A		NRARP
																	WDR64		NRON
																	C1orf131		FAM163B
																	SPATA17		FLJ40292
																	EDARADD		TUBBP5
																	MRPL55		RNF224
																	HIST3H2BB		SNORA17
																	TATDN3		SNORA43
																	C1orf74		SNORD62B
																	BROX		SNORD90
																	SLC35F3		MIR600
																	LOC148696		MIR601
																	LOC148709		MIR602
																	PTPRVP		RNF208
																	B3GALNT2		DNLZ
																	MFSD4		LOC100128593
																	PM20D1		LOC100129034
																	C1orf150		LOC100129722
																	LOC148824		LOC100130954
																	CNIH3		LOC100131193
																	LOC149134		FAM157B
																	SHISA4		RNU6ATAC
																	EXOC8		LOC100272217
																	RNF187		LOC100288842
																	C1orf227		LOC100289019
																	FAM71A		LOC100289341
																	C1orf55		MIR181A2HG
																	CNST		MIR4292
																	C1orf65		MIR3154
																	PLD5		MIR2861
																	C1orf100		MIR3621
																	IBA57		MIR3689A
																	TMEM9		MIR3911
																	SLC41A1		MIR3689B
																	OR2T6		LOC100506100
																	LOC255654		LOC100506190
																	SYT14		LOC100506599
																	C1orf101		MIR3689D1
																	PGBD2		MIR3689F
																	OR2L13		MIR4669
																	OR14A16		MIR4673
																	LINC00303		MIR3960
																	LOC284576		MIR4674
																	LOC284578		MIR4478
																	LOC284581		MIR3689C
																	HNRNPU-AS1		MIR2964A
																	LIN9		MIR3689D2
																	VN1R5		MIR4672
																	ZNF678		MIR3689E
																	PRSS38		MIR4479
																	FAM58BP
																	LOC339529
																	LOC339535
																	RD3
																	OR6F1
																	OR2W3
																	OR2T8
																	OR2T3
																	OR2T29
																	IRF2BP2
																	MIA3
																	C1orf95
																	FAM89A
																	RPS10P7
																	TMEM81
																	CAPN8
																	C1orf31
																	C1orf229
																	OR2M1P
																	OR11L1
																	OR2L8
																	OR2AK2
																	OR2L3
																	OR2M2
																	OR2T33
																	OR2M7
																	OR2G6
																	C1orf140
																	FAM177B
																	LOC401980
																	ZNF847P
																	OR2T2
																	OR2T5
																	OR14I1
																	OR2T27
																	OR2T35
																	MIR194-1
																	MIR205
																	MIR215
																	MIR29B2
																	MIR29C
																	C1orf186
																	TRIM67
																	MAP1LC3C
																	H3F3AP4
																	OR2W5
																	OR13G1
																	MIR135B
																	C1orf98
																	DUSP5P
																	C1orf133
																	LOC641515
																	MIR205HG
																	FLVCR1-AS1
																	LOC643723
																	SNRPD2P2
																	RPS7P5
																	LOC646627
																	TMEM183B
																	SNORA14B
																	SNORA36B
																	SNORA77
																	SNORA16B
																	LOC728463
																	FAM72A
																	LOC730227
																	LOC731275
																	LOC100130093
																	LOC100130331
																	LOC100287814
																	LGALS8-AS1
																	MIR1182
																	MIR1537
																	MIR1231
																	MIR664
																	LINC00184
																	TSNAX-DISC1
																	MIR320B2
																	ZBED6
																	MIR3123
																	MIR3124
																	MIR4260
																	MIR3122
																	MIR3620
																	MIR3916
																	PROX1-AS1
																	KDM5B-AS1
																	LOC100506795
																	LOC100506810
																	ZNF670-ZNF695
																	MIR4753
																	MIR4666A
																	MIR4677
																	MIR4671
																	MIR4427
																	MIR4742
																	LINC00538
