# Supplementary material for: Genomic analysis of oesophageal squamous-cell carcinoma identifies alcohol drinking-related mutation signature and genomic alterations
Source: Nat Commun. 2017 May 26;8:15290. doi: 10.1038/ncomms15290 (PMC5477513; doi:10.1038/ncomms15290)
Supplement: Supplementary Data 7 — Genes in the focal deletion regions [file ncomms15290-s8.xlsx]

## Sheet: Supplementary Data 7
Supplementary Data 7. Genes in the focal deletion regions
Yellow denotes genes whose CNVs were positively correlated with mRNA expression (r>0.3; P<0.05).
Green denotes genes whose CNVs were postively correlated with mRNA expression (r>0.3; P<0.05 ) and whose mRNA expression was significantly lower in tumors than in normal tissues (Fold change<0.8; P<0.05).
cytoband	9p21.3	22q11.21	10p11.22	1q21.1	2q22.1	18q22.1	4q35.2	9p11.2	8p23.2	21q21.1	3p14.2	1p21.1	5q13.2	11q25	21p11.2	3p12.1	12q23.1	10q21.1	13q14.3	9p12	9q21.11	4p15.31	2q34	8p23.1	7q35	19q13.31	4p11	14q32.33	4q31.3	15q14	5q11.1	7q31.1	13q31.3	6p24.3
q value	4.58e-62	2.14e-20	1.84e-08	8e-09	1.2e-09	8.44e-07	1.9e-07	8.01e-12	7.77e-08	9.04e-05	2.84e-07	7.13e-05	4.31e-06	0.00028046	0.00022247	2.87e-05	0.0033249	0.0089838	0.0019767	2.06e-05	0.017632	0.018486	3.2e-05	1.56e-08	0.00054549	0.11766	0.049283	0.15102	0.0027345	0.16114	0.021423	0.0079099	0.030503	0.23083
residual q value	4.44e-58	2.14e-20	1.84e-08	2.14e-08	2.13e-07	8.25e-07	1.1e-06	1.48e-05	0.00011613	0.00013953	0.00016138	0.00019152	0.00025385	0.00026368	0.00040801	0.0022257	0.0034542	0.0090012	0.018271	0.022734	0.030318	0.037511	0.043172	0.084163	0.11001	0.11908	0.1329	0.15075	0.15827	0.15827	0.17682	0.19349	0.20507	0.22856
wide peak boundaries	chr9:21993002-22446999	chr22:18660002-18900999	chr10:34061002-35297999	chr1:121313002-143687999	chr2:139656002-143635999	chr18:49088002-78077248	chr4:187206002-191154276	chr9:43145002-44387999	chr8:1-35092999	chr21:19257002-26758999	chr3:59035002-61547999	chr1:101707002-109606999	chr5:68929002-69321999	chr11:86383002-135006516	chr21:1-14410999	chr3:75834002-93591999	chr12:99127002-100430999	chr10:52383002-63808999	chr13:53626002-57715999	chr9:40792002-41500999	chr9:70178002-70856999	chr4:11430002-23199999	chr2:202094002-243199373	chr8:1-35092999	chr7:108215002-159138663	chr19:19887002-59128983	chr4:48908002-52709999	chr14:77797002-107349540	chr4:102270002-164445999	chr15:1-68871999	chr5:43705002-131630999	chr7:77586002-159138663	chr13:1-115169878	chr6:1-171115067
genes in wide peak	CDKN2B	GGT3P	PARD3	hsa-mir-3118-3	LRP1B	hsa-mir-122	FAT1	FAM75A6	hsa-mir-3148	hsa-mir-548x	FHIT	AMY1A	GUSBP3	hsa-mir-3167	BAGE	EPHA3	ANKS1B	hsa-mir-548f-1	hsa-mir-1297	FAM75A7	CBWD5	hsa-mir-218-1	hsa-mir-3133	hsa-mir-3148	hsa-mir-595	hsa-mir-1274b	CWH43	hsa-mir-203	hsa-mir-3140	hsa-mir-4311	hsa-mir-1244-2	hsa-mir-595	hsa-mir-1267	hsa-mir-1913
	CDKN2B-AS1	DGCR6		hsa-mir-3118-2		BCL2	FRG1	CNTNAP3B	hsa-mir-4288	NCAM2		AMY1B		hsa-mir-100	TPTE	GBE1	FAM71C	hsa-mir-605	MIR1297	FAM75A4	FOXD4L4	NKX3-2	hsa-mir-149	hsa-mir-4288	hsa-mir-153-2	hsa-mir-935		hsa-mir-4309	hsa-mir-548g	hsa-mir-1272	hsa-mir-548f-3	hsa-mir-153-2	hsa-mir-4306	hsa-mir-1202
				hsa-mir-3118-1		CDH7	HSP90AA4P		hsa-mir-4287	TMPRSS15		AMY1C		hsa-mir-4301	BAGE5	HTR1F		ANK3		FAM75A5	CBWD3	BST1	hsa-mir-4269	hsa-mir-4287	hsa-mir-671	hsa-mir-373		hsa-mir-1247	hsa-mir-3139	hsa-mir-422a	hsa-mir-548p	hsa-mir-671	hsa-mir-623	hsa-mir-1273c
				LOC375010		CYB5A	MTNR1A		hsa-mir-548h-4	LINC00308		AMY2A		hsa-mir-34c	BAGE4	POU1F1		CDK1			FOXD4L2	CD38	hsa-mir-562	hsa-mir-548h-4	hsa-mir-1975	hsa-mir-1283-2		hsa-mir-656	hsa-mir-2054	hsa-mir-190	hsa-mir-583	hsa-mir-1975	hsa-mir-3170	hsa-mir-3145
						DCC	DUX4		hsa-mir-320a	CHODL		AMY2B		hsa-mir-1260b	BAGE3	ROBO1		MBL2				QDPR	hsa-mir-1471	hsa-mir-320a	hsa-mir-548f-4	hsa-mir-643		hsa-mir-370	hsa-mir-1973	hsa-mir-2116	hsa-mir-2277	hsa-mir-548f-4	hsa-mir-92a-1	hsa-mir-548a-2
						FECH	DUX2		hsa-mir-548v	D21S2088E		COL11A1		hsa-mir-548l	BAGE2	ROBO2		PRKG1				PROM1	hsa-mir-1244-1	hsa-mir-548v	hsa-mir-490	hsa-mir-125a		hsa-mir-345	hsa-mir-577	hsa-mir-628	hsa-mir-9-2	hsa-mir-490	hsa-mir-622	hsa-mir-588
						KDSR	ZFP42		hsa-mir-383	LOC339622		STXBP3		hsa-mir-1304	TEKT4P2	CGGBP1		TFAM				LDB2	hsa-mir-4268	hsa-mir-383	hsa-mir-29b-1	hsa-mir-150		hsa-mir-342	hsa-mir-1243	hsa-mir-1266	hsa-mir-4280	hsa-mir-29b-1	hsa-mir-3169	hsa-mir-3144
						GALR1	TRIML2		hsa-mir-598	LINC00317		VAV3		hsa-mir-1261	MIR3687	CHMP2B		UBE2D1				SLIT2	hsa-mir-3132	hsa-mir-598	hsa-mir-335	hsa-mir-4324		hsa-mir-3173	hsa-mir-302b	hsa-mir-147b	hsa-mir-582	hsa-mir-335	hsa-mir-1297	hsa-mir-548b
						GRP	LOC285441		hsa-mir-1322	LINC00320		NTNG1		hsa-mir-3166	MIR3648	ZNF654		CCDC6				RAB28	hsa-mir-153-1	hsa-mir-1322	hsa-mir-183	hsa-mir-220c		SERPINA3	hsa-mir-297	hsa-mir-1282	hsa-mir-449c	hsa-mir-183	hsa-mir-759	hsa-mir-587
						LMAN1	LOC339975		hsa-mir-4286			WDR47		ACAT1		CADM2		RHOBTB1				FGFBP1	hsa-mir-3131	hsa-mir-4286	hsa-mir-129-1	hsa-mir-3191		AKT1	hsa-mir-576	hsa-mir-627	hsa-mir-581	hsa-mir-129-1	hsa-mir-15a	hsa-mir-2113
						MBP	TRIML1		hsa-mir-124-1			CLCC1		ACRV1		C3orf38		ZWINT				FBXL5	hsa-mir-26b	hsa-mir-124-1	hsa-mir-593	hsa-mir-320e		BDKRB1	ANK2	hsa-mir-4310	APC	hsa-mir-593	hsa-mir-3168	hsa-mir-4282
						MC4R	LOC401164		hsa-mir-597			GPSM2		BIRC2		VGLL3		DKK1				FAM184B	hsa-mir-548f-2	hsa-mir-597	hsa-mir-592	hsa-mir-769		BDKRB2	ANXA2P1	hsa-mir-626	TRIM23	hsa-mir-592	hsa-mir-621	hsa-mir-30a
						NARS	DUX4L4		hsa-mir-548i-3			SLC25A24		BIRC3		LOC440970		CSTF2T				LAP3	hsa-mir-1302-4	hsa-mir-548i-3	ABP1	hsa-mir-642		CALM1	ANXA5	hsa-mir-1233-2	ARSB	hsa-mir-548o	hsa-mir-4305	hsa-mir-30c-2
						NFATC1	FRG2		hsa-mir-596			PRPF38B		APLP2		MIR4795		A1CF				DCAF16	hsa-mir-2355	hsa-mir-596	AKR1B1	hsa-mir-4323		SERPINA6	CAMK2D	hsa-mir-1233-1	ALDH7A1	hsa-mir-4285	hsa-mir-2276	hsa-mir-548u
						SERPINB2	DUX4L6		NAT1			PRMT6		APOA1				CISD1				CC2D2A	hsa-mir-3130-4	NAT1	ARF5	hsa-mir-641		FOXN3	CASP6	hsa-mir-211	BHMT	hsa-mir-106b	PARP4	hsa-mir-133b
						ATP8B1	DUX4L5		NAT2			RNPC3		APOA4				PCDH15				GBA3	AAMP	NAT2	OPN1SW	hsa-mir-1270-2		CHGA	CCNA2	hsa-mir-1268	BTF3	hsa-mir-591	ALOX5AP	hsa-mir-586
						SERPINB5	DUX4L3		ADRA1A			DNAJA1P5		APOC3				BICC1				NCAPG	ACADL	ADRA1A	BPGM	hsa-mir-1270-1		CKB	LRBA	hsa-mir-3118-6	CAMK4	hsa-mir-489	ATP12A	hsa-mir-1275
						SERPINB8	DUX4L2		ANGPT2			HENMT1		ARCN1				PHYHIPL				MED28	AGXT	ANGPT2	BRAF	A1BG		CRIP1	CLGN	hsa-mir-3118-4	CAST	hsa-mir-1285-1	ATP4B	hsa-mir-219-1
						SERPINB10	LOC100288255		ASAH1			OLFM3		ATM				C10orf107				KCNIP4	ALPI	ASAH1	CALD1	ACTN4		CRIP2	CENPE	ACTC1	CCNB1	ABP1	ATP7B	hsa-mir-1236
						SERPINB13			ATP6V1B2			NBPF4		FXYD2				TMEM26				FGFBP2	ALPP	ATP6V1B2	CALU	AP2A1		DIO2	CTSO	ADAM10	CCNH	ACHE	BRCA2	hsa-mir-877
						PMAIP1			BLK			FNDC7		CXCR5				SLC16A9				C1QTNF7	ALPPL2	BLK	CAPZA2	AKT2		DIO3	EDNRA	ANXA2	CDK7	AKR1B1	KLF5	hsa-mir-3143
						RAB27B			BMP1			AKNAD1		CASP1				FAM13C				CPEB2	ATIC	BMP1	CASP2	APLP1		DYNC1H1	EGF	APBA2	CDO1	ARF5	BTF3P11	hsa-mir-548a-1
						SERPINB3			POLR3D			FAM102B		CASP4				IPMK				PACRGL	KIF1A	POLR3D	CAV1	APOC1		EIF5	ELF2	AQP9	CETN3	ASNS	CDK8	ABCF1
						SERPINB4			BNIP3L			SRG7		CASP5				C10orf40				LOC152742	BARD1	BNIP3L	CAV2	APOC1P1		ELK2AP	ENPEP	B2M	CHD1	AZGP1	CDX2	ACAT2
						TCF4			CHRNA2			LOC648740		CBL				ASAH2B				GPR125	BCS1L	CHRNA2	CDK5	APOC2		EML1	ETFDH	NBEAP1	CKMT2	OPN1SW	RCBTB2	CRISP1
						ZNF236			CLU			NBPF6		CD3D				MIR605				TAPT1	BMPR2	CLU	CFTR	APOC4		GALC	FABP2	BNIP2	ERCC8	BPGM	CLN5	AGER
						SERPINB7			CTSB			LOC100129138		CD3E				LOC728640				FLJ39653	BOK	CTSB	CHRM2	APOE		GTF2A1	FGA	BUB1B	AP3S1	BRAF	COL4A1	AIF1
						TNFRSF11A			DEFA1					CD3G				MTRNR2L5				LCORL	CASP8	DEFA1	CLCN1	KLK3		BRF1	FGB	CA12	COX7C	CACNA2D1	COL4A2	AIM1
						MBD2			DEFA3					CTSC				MIR3924				BOD1L	CD28	DEFA3	CPA1	ATP1A3		HSP90AA1	FGF2	CAPN3	CRHBP	CALCR	CPB2	AMD1
						CTDP1			DEFA4					CHEK1				LOC100506939				LOC285547	CHRND	DEFA4	CPA2	ATP4A		IFI27	FGG	CHRM5	HAPLN1	CALD1	DACH1	ARG1
						SOCS6			DEFA5					CRYAB				M1				LOC285548	CHRNG	DEFA5	DPP6	AXL		ITPK1	GAB1	CHRNA7	CSF2	CALU	DCT	ATP6V1G2
						TXNL1			DEFA6					DDX6								FAM200B	COL4A3	DEFA6	EN2	BAX		JAG2	GLRB	CKMT1B	CSNK1G3	CAPZA2	GPR183	BAI3
						ONECUT2			DEFB1					DDX10								KCNIP4-IT1	COL4A4	DEFB1	EPHA1	BCAT2		KLC1	GRIA2	CYP19A1	VCAN	CASP2	EDNRB	BAK1
						VPS4B			DEFB4A					DLAT								HSP90AB2P	COL6A3	DEFB4A	EPHB6	BCKDHA		MARK3	GUCY1A3	DUT	DMXL1	CAV1	EFNB2	BCKDHB
						ZNF516			DPYSL2					DPAGT1								MIR218-1	CPS1	DPYSL2	EZH2	BCL3		ATXN3	GUCY1B3	EPB42	DHFR	CAV2	ELF1	CFB
						TSHZ1			DUSP4					DRD2								LOC441009	CREB1	DUSP4	FLNC	CEACAM1		NDUFB1	GYPA	FBN1	EFNA5	KRIT1	ERCC5	PRDM1
						CD226			EGR3					ETS1								CLRN2	CRYBA2	EGR3	GBX1	BLVRB		SERPINA5	GYPB	FGF7	F2R	CD36	ESD	BMP5
						MALT1			EPB49					FDX1								SLIT2-IT1	CRYGA	EPB49	GPR37	C5AR1		SERPINA1	GYPE	GABPB1	F2RL1	CDK5	F7	BMP6
						TXNL4A			EPHX2					FLI1								LOC100505912	CRYGB	EPHX2	GRM8	CA11		SERPINA4	HADH	GABRA5	F2RL2	CDK6	F10	DST
						POLI			CLN8					FUT4									CRYGC	CLN8	MNX1	CALM3		PPP2R5C	CFI	GABRB3	FBN2	CFTR	FGF9	BPHL
						ADNP2			EXTL3					SLC37A4									CRYGD	EXTL3	HTR5A	CAPNS1		LGMN	IL2	GABRG3	FER	CHRM2	FGF14	BTN1A1
						PHLPP1			PTK2B					GRIA4									CTLA4	PTK2B	IFRD1	CCNE1		PSMC1	IL15	GALK2	FGF10	AP1S1	GPC5	BYSL
						NEDD4L			FDFT1					GRIK4									CYP27A1	FDFT1	IMPDH1	CD22		MOK	MAD2L1	GANC	FOXD1	CLCN1	FOXO1	C2
						WDR7			FGL1					GRM5									DES	FGL1	INSIG1	CD33		SEL1L	SMAD1	GATM	GLRX	COL1A2	FLT1	C4A
						PIGN			GATA4					GUCY1A2									DTYMK	GATA4	IRF5	SIGLEC6		TNFAIP2	MANBA	GCHFR	GTF2H2	CPA1	FLT3	C4B
						RTTN			GFRA2					H2AFX									EEF1B2	GFRA2	KCND2	CD37		TRAF3	MGST2	PDIA3	GZMA	CPA2	GAS6	DDR1
						KCNG2			GNRH1					HMBS									EPHA4	GNRH1	KCNH2	CD79A		TSHR	NR3C2	GTF2A2	GZMK	CUX1	GJA3	RUNX2
						SALL3			GSR					HSPA8									ERBB4	GSR	KEL	CEACAM5		VRK1	NDUFC1	HDC	HEXB	CYP3A7	GJB2	CCNC
						CDH20			GTF2E2					HSPB2									ACSL3	GTF2E2	LEP	CEBPA		WARS	NFKB1	ONECUT1	HINT1	CYP3A4	GPR12	CCND3
						CDH19			NRG1					HTR3A									FN1	NRG1	MEST	CEBPG		XRCC3	NPY1R	IPW	HMGCR	CYP3A5	GPR18	CDC5L
						TIMM21			LOXL2					IL10RA									GBX2	LOXL2	MET	CGB		YY1	NPY2R	ITPKA	HSD17B4	CYP51A1	MLNR	CDKN1A
						RAX			LPL					IL18									GPC1	LPL	MKLN1	CEACAM3		GPR68	NPY5R	IVD	HTR1A	DLD	GTF2F2	CDSN
						ST8SIA3			MSR1					STT3A									GPR1	MSR1	NDUFA5	CEACAM7		TCL1A	PET112	LIPC	IL3	DLX5	GTF3A	CGA
						TMX3			MSRA					KCNJ1									GPR35	MSRA	NDUFB2	CEACAM8		GPR65	PITX2	LTK	IL6ST	DLX6	GUCY1B2	CLIC1
						ZCCHC2			NEFM					KCNJ5									HDLBP	NEFM	NOS3	CEACAM4		ADAM6	PLRG1	SMAD3	ISL1	DYNC1I1	HMGB1	CLPS
						ZNF532			NEFL					VWA5A									AGFG1	NEFL	CNOT4	TBCB		DLK1	EXOSC9	SMAD6	ITGA1	DPP6	HTR2A	CCR6
						ZNF407			NKX3-1					MCAM									DNAJB2	NKX3-1	NRF1	CKM		CCNK	POU4F2	MAP1A	ITGA2	SLC26A3	ING1	CNR1
						CNDP2			PCM1					MLL									HTR2B	PCM1	PAX4	AP2S1		ALKBH1	PPID	MEIS2	KCNN2	EN2	PDX1	COL9A1
						KIAA1468			PDGFRL					MMP1									IDH1	PDGFRL	PIP	CLC		MTA1	ABCE1	MFAP1	KIF2A	EPHA1	KPNA3	COL10A1
						CCDC102B			PNOC					MMP3									SP110	PNOC	PODXL	CLPTM1		RPS6KA5	RPL34	TRPM1	TNPO1	EPHB4	IPO5	COL11A2
						RBFA			PPP2CB					MMP7									IGFBP2	PPP2CB	PPP1R3A	COX6B1		TRIP11	RPS3A	MYO1E	LMNB1	EPHB6	LAMP1	COL12A1
						PQLC1			PPP2R2A					MMP8									IGFBP5	PPP2R2A	PRSS1	COX7A1		NRXN3	SFRP2	MYO5A	LNPEP	EPO	LCP1	COL19A1
						CCDC68			PPP3CC					MMP10									IHH	PPP3CC	PRSS2	CRX		SPTLC2	TACR3	NDN	LOX	EZH2	LIG4	COX7A2
						NETO1			SFTPC					MMP12									CXCR1	SFTPC	TAS2R38	CYP2A6		BAG5	TDO2	NEDD4	CD180	FLNC	LMO7	ATF6B
						PARD6G			SLC7A2					MMP13									CXCR2	SLC7A2	PTN	CYP2A7		C14orf2	TLR2	OAZ2	MAN2A1	GBX1	MAB21L1	MAPK14
						CNDP1			SLC18A1					MRE11A									CXCR2P1	SLC18A1	PTPRN2	CYP2A13		CDC42BPB	TRPC3	OCA2	MAP1B	GNAI1	SMAD9	CSNK2B
						SERPINB12			STC1					MTNR1B									INHA	STC1	PTPRZ1	CYP2B6		TCL1B	UBE2D3	PLCB2	MCC	GNB2	MIPEP	CTGF
						SERPINB11			WRN					NCAM1									INPP5D	WRN	RARRES2	CYP2B7P1		KIAA0125	UCP1	PPIB	MEF2C	GNG11	NEK3	CYP21A2
						SEC11C			FZD3					NFRKB									IRS1	FZD3	RHEB	CYP2F1		TECPR2	UGT8	MAPK6	MAP3K1	GNGT1	PABPC3	CYP21A1P
						DSEL			TUSC3					NNMT									KCNJ13	TUSC3	SHH	DBP		GOLGA5	SMARCA5	MAP2K1	MOCS2	GPR22	PCCA	DAXX
						ALPK2			UBXN8					NPAT									MAP2	UBXN8	SLC4A2	DMPK		FBLN5	PRSS12	MAP2K5	MSH3	GPR37	PCDH8	DNAH8
						FAM69C			TNKS					NRGN									MYL1	TNKS	SLC13A1	DMWD		SIVA1	PDE5A	RAB27A	NAIP	GRM3	PCDH9	DOM3Z
						STARD6			ADAM7					OPCML									NCL	ADAM7	SMARCD3	ECH1		AHSA1	INPP4B	RAD51	NDUFS4	GRM8	UBL3	DSP
						CCBE1			TNFRSF10D					PAFAH1B2									NDUFA10	TNFRSF10D	SMO	MEGF8		CYP46A1	SNORD73A	RORA	PAM	HGF	POU4F1	E2F3
						CBLN2			TNFRSF10C					PGR									NDUFS1	TNFRSF10C	SPAM1	EMP3		PAPOLA	PAPSS1	RPL4	PCSK1	MNX1	DNAJC3	EDN1
						C18orf54			TNFRSF10B					POU2AF1									2016-09-02	TNFRSF10B	AKR1D1	ERCC1		PTPN21	LRAT	RYR3	PDE4D	AGFG2	RAP2A	EEF1A1
						FBXO15			TNFRSF10A					PPP2R1B									NEU2	TNFRSF10A	SSBP1	ERCC2		SNW1	AIMP1	SCG5	PGGT1B	HTR5A	RB1	SERPINB1
						DOK6			FGF17					PTS									NPPC	FGF17	TBXAS1	ERF		RCOR1	NDST3	SLC12A1	PIK3R1	IFRD1	RFC3	SLC29A1
						RNF152			DOK2					PVRL1									PAX3	DOK2	UBE2H	FBL		PACS2	RAPGEF2	SNRPN	PMCHL2	IMPDH1	RFXAP	EPB41L2
						LINC00305			MTMR7					RDX									PDCD1	MTMR7	VIPR2	ETFB		PPP1R13B	SEC24D	SNX1	PPIC	INSIG1	GRK1	EPHA7
						C18orf26			MYOM2					RPS25									PDE6D	MYOM2	WNT2	ETV2		DICER1	SPRY1	SORD	RAD17	IRF5	RNF6	EYA4
						BOD1P			DLGAP2					SC5DL									SERPINE2	DLGAP2	XRCC2	FCAR		FLRT2	ANAPC10	SPINT1	RASA1	KCND2	RPL21	ESR1
						ZADH2			MFHAS1					SCN2B									PPP1R7	MFHAS1	ZYX	FCGRT		KIF26A	PGRMC2	SRP14	RASGRF2	KCNH2	ATXN8OS	F13A1
						C18orf62			ENTPD4					SCN4B									PSMD1	ENTPD4	ST7	FKBP1AP1		C14orf109	SEC24B	TCF12	RPS23	KEL	SGCG	FABP7
						LOC284276			ARHGEF10					SDHD									PTH2R	ARHGEF10	ARHGEF5	FLT3LG		TCL6	MAB21L2	THBS1	SLC12A2	LAMB1	SLC7A1	FANCE
						HMSD			PHYHIP					ST3GAL4									PTMA	PHYHIP	ZNF212	FOSB		PRO1768	RRH	TJP1	SMN1	LEP	SLC10A2	FKBP5
						LOC284294			KBTBD11					SLN									PTPRN	KBTBD11	ZNF282	FPR1		GPR132	PLK4	TP53BP1	SMN2	LRCH4	SLC15A1	FOXF2
						LOC339298			SORBS3					SORL1									SNORD20	SORBS3	CUL1	FPR2		SERPINA10	PRDM5	TPM1	SNX2	MCM7	SOX1	FOXC1
						CPLX4			NPM2					SRPR									RPE	NPM2	TRIM24	FPR3		GLRX5	LSM6	TYRO3	SRP19	DNAJB9	TFDP1	FOXO3
						ATP9B			DLC1					ST14									RPL37A	DLC1	MGAM	FTL		EVL	NUDT6	UBE3A	TAF9	MEST	TPP2	FRK
						LOC390858			SPAG11B					TAGLN									SAG	SPAG11B	WASL	FUT1		C14orf129	HSPA4L	MKRN3	TBCA	MET	TPT1	FUCA2
						LOC400654			DCTN6					TECTA									CCL20	DCTN6	DGKI	FUT2		CINP	TBC1D9	SLC30A4	NR2F1	MKLN1	TRPC4	FYN
						LOC400655			PNMA2					THY1									SLC4A3	PNMA2	ATP6V1F	GIPR		ASB2	KIAA0922	PAR5	THBS4	NDUFA5	TUBA3C	GABBR1
						LOC400657			ADAM28					TRPC6									SLC11A1	ADAM28	ACCN3	GPI		CPSF2	TRIM2	CILP	XRCC4	NDUFB2	UCHL3	GABRR1
						MIR122			RBPMS					TYR									SP100	RBPMS	PDIA4	GPR4		KCNK10	SLC7A11	PIAS1	ST8SIA4	NOS3	ZIC2	GABRR2
						HSBP1L1			LZTS1					UPK2									SPP2	LZTS1	UBE3C	GPR32		CDCA4	CCRN4L	EIF3J	REEP5	CNOT4	ZMYM2	GCNT2
						LOC643542			XPO7					ZBTB16									TNP1	XPO7	FAM131B	FFAR1		C14orf102	PPA2	JMJD7-PLA2G4B	SERF1A	NPTX2	IFT88	GJA1
						C18orf63			TRIM35					ZNF202									TNS1	TRIM35	DOCK4	FFAR3		ATG2B	DKK2	RAB11A	ENC1	NRCAM	STK24	GCLC
						SNORA37			RHOBTB2					CUL5									TUBA4A	RHOBTB2	FAM115A	FFAR2		UBR7	INTU	SNAP23	AP3B1	NRF1	CUL4A	GLO1
						LOC100130522			KIF13B					FZD4									SUMO1	KIF13B	DNAJB6	GRIK5		MEG3	ARFIP1	ALDH1A2	PDLIM4	OCM2	TNFSF11	GLP1R
						LOC100131655			PSD3					BARX2									VIL1	PSD3	ABCF2	GRIN2D		SMEK1	ZNF330	HERC2	PPAP2A	ORC5	IRS2	GMDS
						LOC100505474			LEPROTL1					OR7E2P									WNT6	LEPROTL1	AASS	ARHGAP35		BTBD7	LEF1	HERC1	PDE8B	SERPINE1	SCEL	GMPR
						LOC100505549			SLC39A14					JRKL									XRCC5	SLC39A14	FAM3C	GSK3A		TDP1	FAM198B	SNURF	P4HA2	PAX4	SUCLA2	GNL1
						LOC100505776			FBXO25					ZNF259									ZNF142	FBXO25	FASTK	GYS1		ZNF839	LARP7	USP8	HSPB3	PCOLCE	DLEU2	GPLD1
						LOC100505817			FGF20					MTMR2									FZD5	FGF20	ZNF277	HAS1		SPATA7	MYOZ2	CCNB2	ATG12	PDK4	TSC22D1	GPR6
						MIR4529			ADAMDEC1					USP2									SCG2	ADAMDEC1	ABCB8	FOXA3		KCNK13	ACCN5	SLC28A2	NREP	SLC26A4	PROZ	GPR31
						MIR3591			CNOT7					PCSK7									FZD7	CNOT7	TFEC	HNRNPL		C14orf132	GAR1	SLC24A1	RAB9BP1	PEX1	ARHGEF7	GPX5
									PURG					HTR3B									CUL3	PURG	PAXIP1	HPN		DDX24	PCDH18	CCPG1	HOMER1	CDK14	CDC16	GRIK2
									ZDHHC2					ZW10									DGKD	ZDHHC2	KLHDC10	HRC		ADCK1	USP53	GCNT3	SCAMP1	ABCB1	CCNA1	GRM1
									SLC25A37					MMP20									STK16	SLC25A37	SSPO	PRMT1		UNC79	DKFZP434I0714	COPS2	CARTPT	ABCB4	CLDN10	GRM4
									SCARA3					UBE4A									KLF7	SCARA3	NUP205	IL11		BEGAIN	OTUD4	TRIP4	SNCAIP	PIK3CG	MTMR6	GSTA1
									TMEM66					MED17									ADAM23	TMEM66	AHCYL2	IRF3		PPP4R4	TET2	TGM5	TTC37	PIP	DCLK1	GSTA2
									KCTD9					EI24									NRP2	KCTD9	TNPO3	KCNA7		C14orf133	DCHS2	PIGB	ZFYVE16	PMS2P1	ZMYM5	GSTA3
									PINX1					FEZ1									PER2	PINX1	HYAL4	KCNC3		MOAP1	ARHGEF38	IGDCC3	PJA2	PODXL	ITGBL1	GSTA4
									PIWIL2					CEP57									CDK5R2	PIWIL2	TSPAN12	KCNJ14		DIO3OS	CCDC109B	PPIP5K1	EDIL3	POLR2J	KL	GTF2H4
									ELP3					ARHGAP32									RQCD1	ELP3	CLEC5A	KCNN4		INF2	BANK1	AQR	COL4A3BP	PON1	TM9SF2	GUCA1A
									INTS10					C2CD2L									LRRFIP1	INTS10	MKRN1	KIR2DL1		BCL11B	LARP1B	SECISBP2L	LHFPL2	PON2	ITM2B	GUCA1B
									CCDC25					NAALAD2									GPR55	CCDC25	POT1	KIR2DL3		OTUB2	BBS7	KIAA0101	CWC27	PON3	MTRF1	HIST1H1C
									AGPAT5					RBM7									TRIP12	AGPAT5	CNTNAP2	KIR2DL4		ZFYVE21	FBXW7	ARHGAP11A	CCNO	PPP1R3A	UTP14C	HIST1H1D
									INTS9					MPZL2									ECEL1	INTS9	HYALP1	KIR2DS4		MEG8	TMEM144	LCMT2	NSA2	PRKAR2B	NUPL1	HIST1H1E
									CSGALNACT1					YAP1									EIF4E2	CSGALNACT1	TES	KIR3DL1		WDR25	C4orf43	USP3	FST	PRSS1	TBC1D4	HIST1H1B
									HR					HYOU1									TTLL4	HR	GIMAP2	KIR3DL2		LINC00341	C4orf21	SLC12A6	POLR3G	PRSS2	GPC6	HIST1H1T
									PBK					ATP5L									HDAC4	PBK	OR2F1	KLK1		CLMN	AP1AR	BCL2L10	PLK2	RELN	FRY	HIST1H2AE
									ZNF395					GPR83									FARP2	ZNF395	SLC13A4	KLK2		CATSPERB	MAML3	PDCD7	IQGAP2	PSMC2	MBNL2	HIST1H2AD
									DEFB103B					SRSF8									FARSB	DEFB103B	COPG2	LAIR1		ZC3H14	TMEM184C	FEM1B	MRPS30	TAS2R38	FARP1	HIST1H2BD
									BIN3					ADAMTS8									ABCB6	BIN3	TPK1	LAIR2		RIN3	PDGFC	RASGRP1	SMA4	PTN	LPAR6	HIST1H2BB
									TEX15					PRSS23									ARPC2	TEX15	SND1	LGALS4		C14orf159	FSTL5	SERF2	SMA5	PTPRN2	SLC25A15	HIST1H1A
									MTUS1					TREH									ARL4C	MTUS1	SND1-IT1	LGALS7		TMEM121	BDH2	DENND4A	ESM1	PTPRZ1	LHFP	HCRTR2
									KIAA1456					CEP164									ABI2	KIAA1456	DENND2A	LHB		AMN	INTS12	SNAPC5	ADAMTS6	RARRES2	TRIM13	HDAC2
									KIAA1967					IGSF9B									RAMP1	KIAA1967	ZNF777	LIG1		SLIRP	ANKRD50	GNB5	RHOBTB3	RHEB	USPL1	HFE
									SH2D4A					ENDOD1									SPEG	SH2D4A	TMEM176B	LIM2		IFI27L2	RNF150	ARPP19	ELL2	SHH	MRPS31	HIVEP1
									PDLIM2					EXPH5									LANCL1	PDLIM2	HIPK2	LIPE		SETD3	PCDH10	CLPX	SV2C	SLC4A2	SPRY2	HIVEP2
									CSMD1					PHLDB1									NMUR1	CSMD1	WDR91	LRP3		APOPT1	FNIP2	SLC27A2	MRPS27	SLC13A1	ABCC4	HLA-A
									EBF2					SIK2									STK25	EBF2	REPIN1	BCAM		HHIPL1	METTL14	GPR176	PPIP5K2	SMARCD3	SAP18	HLA-B
									FAM160B2					NCAPD3									COPS8	FAM160B2	HILPDA	MAG		C14orf142	OSTC	CHP	ACSL6	SMO	DLEU1	HLA-C
									MTMR9					ARHGEF12									CAPN10	MTMR9	MDFIC	MAP3K10		STON2	IL21	OIP5	PPWD1	SPAM1	TUBGCP3	HLA-DMA
									DUSP26					SIK3									SP140	DUSP26	FSCN3	MYBPC2		FAM181A	RXFP1	ITGA11	OTP	SRI	N4BP2L2	HLA-DMB
									HMBOX1					VSIG2									IKZF2	HMBOX1	ATP6V0A4	CEACAM6		BTBD6	SCOC	BAHD1	SKIV2L2	AKR1D1	PIBF1	HLA-DOA
									MCPH1					BACE1									FASTKD2	MCPH1	TAS2R3	NDUFA3		EFCAB11	NEUROG2	FAN1	SSBP2	SRPK2	OLFM4	HLA-DOB
									PPP1R3B					TRIM29									PASK	PPP1R3B	TAS2R4	NFKBIB		EXOC3L4	SLC39A8	CEP152	BHMT2	SSBP1	POSTN	HLA-DPA1
									RNF122					RAB38									ATG4B	RNF122	TAS2R16	NKG7		WDR20	HHIP	MAPKBP1	TNFAIP8	SYPL1	TNFSF13B	HLA-DPB1
									NUDT18					CADM1									OBSL1	NUDT18	CPA4	CNOT3		AHNAK2	NDST4	GOLGA8A	PART1	TAC1	GJB6	HLA-DPB2
									DOCK5					PANX1									DNPEP	DOCK5	WNT16	NOVA2		TRMT61A	AGXT2L1	ZNF609	FAM169A	TAF6	HSPH1	HLA-DQA1
									FLJ14107					POU2F3									SH3BP4	FLJ14107	PRKAG2	NPAS1		TDRD9	ELOVL6	RTF1	RNU5E-1	TBXAS1	WASF3	HLA-DQA2
									TTI2					HINFP									KCNE4	TTI2	ZC3HC1	NPHS1		ANKRD9	NDNF	CYFIP1	RNU5D-1	TFR2	SUGT1	HLA-DQB1
									REEP4					REXO2									NGEF	REEP4	LUC7L2	NTF4		AK7	FAT4	MGA	DIMT1	TRIP6	LECT1	HLA-DQB2
									STMN4					OR8G2									SNORD82	STMN4	MRPS33	NUCB1		IFI27L1	ARSJ	DMXL2	SLC27A6	UBE2H	SOX21	HLA-DRA
									SOX7					OR8B8									PNKD	SOX7	NUB1	PAFAH1B3		C14orf79	ARHGAP10	VPS39	SNX24	VGF	WBP4	HLA-DRB1
									FAM167A					OR8G1									SNED1	FAM167A	NAA38	PEG3		PLD4	GSTCD	FAM189A1	DMGDH	VIPR2	AKAP11	HLA-DRB5
									SLC35G5					TIMM8B									GIGYF2	SLC35G5	GPR85	PEPD		ADSSL1	MAP9	AP4E1	TMED7	ZAN	KLF12	HLA-DRB6
									LINC00208					OR8B2									TRAF3IP1	LINC00208	TAS2R5	PLAUR		NOXRED1	TNIP3	CCNDBP1	ISOC1	WNT2	EXOSC8	HLA-E
									C8orf12					CHORDC1									ABCA12	C8orf12	CHPF2	FXYD1		TTC8	PHF17	DAPK2	IPO11	XRCC2	RASA3	HLA-F
									MAK16					ACAD8									SNORD51	MAK16	ING3	FXYD3		TC2N	NAA15	EID1	GCNT4	ZNF3	FNDC3A	HLA-G
									FUT10					B3GAT1									CNPPD1	FUT10	LRRN3	POLD1		SLC24A4	C4orf29	C15orf2	PRR16	ZKSCAN1	DZIP1	HLA-H
									FAM86B1					DCPS									STK36	FAM86B1	NCAPG2	POLR2I		SLC25A29	ALPK1	C15orf63	COMMD10	ZSCAN21	DIS3	HLA-J
									ERI1					C11orf54									CPS1-IT1	ERI1	CHCHD3	POU2F2		DEGS2	CXXC4	TMEM87A	POLK	ZYX	MYO16	HLA-L
									LONRF1					ZBTB44									ICOS	LONRF1	WDR60	PPP2R1A		LINC00239	SETD7	RPAP1	RAPGEF6	MTERF	PDS5B	HMGA1
									CHMP7					THYN1									GMPPA	CHMP7	RBM28	PPP5C		LOC145216	PLA2G12A	DKFZP434L187	ERAP1	SHFM1	MYCBP2	HSF2
									RP1L1					DDX25									SMARCAL1	RP1L1	TMEM140	PRKCG		GSC	SLC25A31	PYGO1	PHAX	TFPI2	KIAA0564	HSPA1A
									CLDN23					NOX4									ANO7	CLDN23	GIMAP4	PRRG2		SERPINA12	RAB33B	PLDN	PELO	ST7	ZC3H13	HSPA1B
									VPS37A					NTM									PRLH	VPS37A	GIMAP5	KLK7		PRIMA1	TTC29	GREM1	DHX29	ARHGEF5	SPG20	HSPA1L
									NKX2-6					CDON									THAP4	NKX2-6	TMEM176A	KLK6		ISM2	MND1	FOXB1	FLJ11235	ZNF212	LRCH1	HSP90AB1
									SGCZ					SIDT2									ANKMY1	SGCZ	TRPV6	KLK10		CEP128	SLC10A7	RPUSD2	DDX4	TRRAP	ATP11A	HTR1B
									DEFB104A					TRAPPC4									SCLY	DEFB104A	AGK	PSG1		TTC7B	TKTL2	TUBGCP4	SGTB	FZD1	MCF2L	HTR1E
									LOC157273					CWC15									NOP58	LOC157273	METTL2B	PSG2		C14orf49	QRFPR	SCG3	ARL15	ZNF282	MTUS2	ID4
									SGK223					SPA17									ASB1	SGK223	TRPV5	PSG3		SAMD15	KIAA1109	TMOD3	GIN1	CUL1	DOCK9	IFNGR1
									PEBP4					FXYD6									CAB39	PEBP4	ANKRD7	PSG4		EML5	COL25A1	TMOD2	AGGF1	TRIM24	TGDS	IGF2R
									CDCA2					CNTN5									PRKAG3	CDCA2	ZC3HAV1	PSG5		MGC23270	USP38	EHD4	WDR41	BUD31	SLITRK5	IL17A
									ESCO2					SIAE									UGT1A10	ESCO2	AKR1B10	PSG6		NUDT14	C4orf49	DUOX2	TRIM36	SGCE	FBXL3	IMPG1
									FBXO16					C11orf71									UGT1A8	FBXO16	ACTR3B	PSG7		LINC00521	FHDC1	MYEF2	RIOK2	MGAM	SACS	IRF4
									LOC157627					ROBO4									UGT1A7	LOC157627	KIAA1147	PSG9		SERPINA11	PRMT10	RPS27L	DEPDC1B	WASL	INTS6	ITPR3
									C8orf42					SLC35F2									UGT1A6	C8orf42	FAM40B	PSG11		TMED8	NAF1	NDUFAF1	BDP1	PLOD3	LATS2	JARID2
									ERICH1					RAB39A									UGT1A5	ERICH1	ESYT2	PSMC4		C14orf178	TIFA	RSL24D1	ERBB2IP	CLDN12	CKAP2	KIFC1
									TDH					BTG4									UGT1A9	TDH	ZNF398	PSMD8		LOC283585	TBCK	NUSAP1	FEM1C	DGKI	NUFIP1	KIF25
									C8orf48					FAM55D									UGT1A4	C8orf48	KIAA1549	PTGIR		LOC283587	CYP2U1	TMEM85	CDC42SE2	AP4M1	SNORD102	KPNA5
									ZNF596					ANKRD49									UGT1A1	ZNF596	MLL3	PTPRH		FAM181A-AS1	SCLT1	RASL12	NLN	ATP6V1F	NBEA	LAMA2
									DEFT1P					TTC12									UGT1A3	DEFT1P	EXOC4	PVR		SNHG10	C4orf33	SPG21	ZNF608	ACCN3	OXGR1	LAMA4
									R3HCC1					C11orf57									FEV	R3HCC1	GALNT11	PVRL2		C14orf177	TMEM155	SPTBN5	SEMA6A	PMPCB	PCDH17	LPA
									PRSS55					ELMOD1									INO80D	PRSS55	LRRC4	RELB		SLC25A47	PABPC4L	PTPLAD1	ARRDC3	ATP5J2	C13orf15	LTA
									C8orf74					FOXRED1									PID1	C8orf74	LMBR1	RPL18		LINC00523	ADAD1	CTDSPL2	ZSWIM6	PDIA4	MED4	LTB
									LGI3					KDM4D									ATG16L1	LGI3	TMEM168	RPL28		KIAA0284	C4orf32	KLF13	ANKRA2	UBE3C	DNAJC15	MARCKS
									DEFB105A					SCN3B									ANKZF1	DEFB105A	LINC00244	MRPS12		C14orf80	TRAM1L1	RAB8B	MCCC2	FAM131B	ALG5	MAK
									DEFB106A					VPS11									USP40	DEFB106A	NOM1	RPS5		CCDC85C	SLC9B2	DUOX1	EPB41L4A	SEMA3E	VPS36	MAN1A1
									DEFB107A					TEX12									HJURP	DEFB107A	CCDC136	RPS9		ITPK1-AS1	SLC9B1	CSNK1G1	CENPK	DOCK4	POLR1D	MAS1
									DEFB109P1					CRTAM									STRADB	DEFB109P1	PARP12	RPS11		SERPINA9	ZNF827	MAGEL2	ERAP2	FAM115A	CRYL1	MCM3
									DEFB130					TMPRSS4									HES6	DEFB130	CREB3L2	RPS16		LINC00226	SH3D19	DLL4	RGNEF	MAGI2	PHF11	MDFI
									NEIL2					IFT46									ACCN4	NEIL2	LRRC61	RPS19		LINC00221	C4orf45	INO80	FBXL17	DMTF1	POMP	ME1
									LOC254896					C11orf75									DOCK10	LOC254896	C7orf49	RRAS		COX8C	SPATA5	FAM63B	YTHDC2	DNAJB6	UFM1	MEA1
									FLJ10661					PRDM10									MREG	FLJ10661	GCC1	RTN2		ASPG	BBS12	RNF111	SLC30A5	ABCF2	ATP8A2	MAP3K4
									XKR6					TRIM49									WDR12	XKR6	ZNF767	RYR1		SERPINA13	DCLK2	ZNF280D	CENPH	MUC12	IL17D	MAP3K5
									LOC286059					DSCAML1									PECR	LOC286059	C7orf58	CLEC11A		C14orf64	FREM3	TRPM7	GPBP1	ARPC1B	NDFIP2	MEP1A
									LOC286083					GRAMD1B									C2orf83	LOC286083	TTC26	SCN1B		RTL1	MMAA	VPS13C	GRAMD3	NAMPT	MPHOSPH8	MICB
									EFHA2					KIAA1377									MFF	EFHA2	JHDM1D	SEPW1		TMEM179	RBM46	PPP1R14D	PARP8	AKAP9	BIVM	MLN
									LOC286114					ARHGAP20									CXCR7	LOC286114	TMUB1	SLC1A5		LOC400236	SGMS2	DPP8	ANKRD55	RASA4	SOHLH2	MLLT4
									SCARA5					USP28									RNPEPL1	SCARA5	IMMP2L	SLC8A2		LOC400238	SYNPO2	MTMR10	MCTP1	AASS	TMCO3	MOCS1
									LOC286135					CARD18									CYP20A1	LOC286135	CTTNBP2	SNRNP70		DICER1-AS1	C4orf46	PARP16	PTCD2	SLC25A13	ENOX1	MOG
									LOC340357					AASDHPPT									2016-03-04	LOC340357	SLC37A3	SNRPA		C14orf180	TIGD4	TIPIN	ELOVL7	LRRC17	ARGLU1	MSH5
									LOC349196					PKNOX2									WDFY1	LOC349196	KRBA1	SNRPD2		MIR127	TMEM154	CLN6	C5orf44	POP7	DCUN1D2	MUT
									USP17L2					TP53AIP1									NYAP2	USP17L2	FAM71F1	SPIB		MIR134	ELMOD2	ZNF770	NUDT12	BET1	RCBTB1	MYB
									XKR5					MMP27									ALS2	XKR5	SLC35B4	AURKC		MIR136	NPNT	ZWILCH	ATG10	SEMA3A	PSPC1	MYO6
									FAM90A25P					ABCG4									ZDBF2	FAM90A25P	TMEM209	SULT2B1		MIR154	MFSD8	FLJ10038	SPATA9	FAM3C	NUDT15	RPL10A
									LOC389641					ROBO3									USP37	LOC389641	OR6W1P	SULT2A1		MIR203	LOC285419	HAUS2	TSSK1B	COG5	KIAA1704	NEDD9
									C8orf80					C11orf1									CTDSP1	C8orf80	ADCK2	SUPT5H		MIR299	LOC285456	FAM82A2	FAM172A	ZNHIT1	TNFRSF19	NEU1
									LOC392196					TMEM135									MPP4	LOC392196	PLXNA4	SYT5		CCDC88C	RNF175	DNAJC17	GPR98	SEMA3C	FAM48A	NFKBIE
									MIR124-1					TAF1D									GAL3ST2	MIR124-1	ZC3HAV1L	TGFB1		MIR323A	LOC340017	MNS1	UTP15	ARPC1A	ANKRD10	NFKBIL1
									MIR320A					RNF26									TMBIM1	MIR320A	LOC93432	TNNI3		MIR337	PRSS48	NOP10	ZCCHC9	SH2B2	RAB20	NFYA
									DEFB103A					FAM118B									RAB17	DEFB103A	ST7-AS1	TNNT1		MIR345	LRIT3	MYO5C	ANKRD32	STAG3	CARKD	NMBR
									OR4F21					DYNC2H1									RNF25	OR4F21	ST7-AS2	TULP2		MIR376C	FLJ14186	NDNL2	ZBED3	CPSF4	UGGT2	NQO2
									FAM90A13					NLRX1									COPS7B	FAM90A13	ST7-OT3	TYROBP		MIR369	C4orf3	FAM214A	GFM2	FASTK	PCID2	NOTCH4
									FAM90A5					C11orf61									RAPH1	FAM90A5	CADPS2	NR1H2		MIR376A1	MIR302A	C15orf24	MEGF10	DBF4	CENPJ	NT5E
									FAM90A7					CCDC82									CDK15	FAM90A7	CPA5	UQCRFS1		MIR377	GUSBP5	PAK6	SPZ1	COPS6	THSD1	OPRM1
									FAM90A8					ALG9									TMEM237	FAM90A8	FOXP2	USF2		MIR379	MIR302B	DTWD1	TSLP	DUS4L	RNF17	PARK2
									FAM90A18					CLMP									NBEAL1	FAM90A18	CEP41	VASP		MIR380	MIR302C	CASC5	C5orf30	ZNF277	CYSLTR2	PBX2
									FAM90A9					PDZD3									MRPL44	FAM90A9	C7orf29	XRCC1		MIR381	MIR302D	AVEN	LYRM7	ABCB8	SPRYD7	PCMT1
									FAM90A10					C11orf63									TRAK2	FAM90A10	TSGA13	ZFP36		MIR382	MIR367	ATP10A	SLC25A46	TP53TG1	COG6	PDCD2
									DEFA10P					CCDC15									TRPM8	DEFA10P	AGAP3	ZNF8		MIR433	CISD2	GJD2	NDUFAF2	PDAP1	KLHL1	ENPP1
									MIR383					PDGFD									ATG9A	MIR383	C7orf13	ZNF708		MIR431	LOC641364	STARD9	MRPS36	TFEC	RBM26	ENPP3
									DEFB107B					TMPRSS5									MLPH	DEFB107B	OR9A4	ZNF17		MIR329-1	LOC641365	VPS18	ATP6AP1L	LAMB4	XPO4	PEX6
									DEFB104B					PUS3									FAM134A	DEFB104B	OR9A2	ZNF28		MIR329-2	LOC641518	IGDCC4	PRDM6	LMTK2	PCDH20	PEX7
									DEFB106B					MFRP									GLB1L	DEFB106B	C7orf34	MZF1		MIR323B	CEP170P1	SQRDL	FTMT	PAXIP1	UPF3A	PGC
									DEFB105B					JAM3									SPAG16	DEFB105B	TMEM139	ZNF43		MIR409	LOC645513	ZFP106	FNIP1	KLHDC10	MRP63	PGK2
									C8orf58					BCO2									CHPF	C8orf58	NOBOX	ZNF45		MIR412	LOC646576	IQCH	SNX18	PEG10	KDELC1	PGM3
									DEFB135					TMEM133									IQCA1	DEFB135	OR2A14	ZNF221		MIR410	C4orf51	RFX7	EPB41L4A-AS1	SSPO	CARS2	PHF1
									DEFB136					TMPRSS13									ALS2CR8	DEFB136	OR6B1	ZNF85		MIR376B	SNORA24	SPATA5L1	2016-03-03	NUP205	RNF219	SERPINB6
									DEFB134					DCUN1D5									NHEJ1	DEFB134	OR2F2	ZNF90		MIR485	MIR577	CHAC1	FCHO2	AHCYL2	NAA16	SERPINB9
									C8orf75					KIAA1826									FAM124B	C8orf75	ZNF786	ZNF91		MIR493	CETN4P	NARG2	RAB3C	TNPO3	RNASEH2B	PIM1
									MBOAT4					MAML2									TM4SF20	MBOAT4	PRSS37	ZNF99		MIR432	FAM160A1	AAGAB	LYSMD3	HYAL4	DHRS12	PKHD1
									DEFB109P1B					KIRREL3									C2orf54	DEFB109P1B	KLF14	ZNF222		MIR494	SNHG8	C15orf29	C5orf35	TSPAN12	GRTP1	PLAGL1
									RPL23AP53					BUD13									TUBA4B	RPL23AP53	C7orf45	ZNF132		MIR495	LOC100129858	SLTM	IL31RA	CLEC5A	BORA	PLG
									FAM90A14					TMEM25									ARMC9	FAM90A14	SVOPL	ZNF134		MIR496	PP12613	SNX22	EMB	MKRN1	KIAA0226L	PLN
									FAM86B2					RPUSD4									EFHD1	FAM86B2	MTPN	ZNF135		MIR487A	MIR1243	ATP8B4	SLCO6A1	ZKSCAN5	PROSER1	POLH
									SPAG11A					TBRG1									SPHKAP	SPAG11A	LRGUK	ZNF137P		TEX22	MIR2054	WDR76	PRRC1	CLDN15	TDRD3	POU3F2
									MIR596					UBASH3B									WNT10A	MIR596	ASB10	ZNF146		MIR539	MIR1973	TMEM62	JMY	BRI3	CDADC1	POU5F1
									MIR597					C11orf70									SLC19A3	MIR597	PRSS58	ZNF154		MIR376A2	MIR3140	SEMA6D	ZNF474	TECPR1	CAB39L	PPARD
									MIR598					DIXDC1									ILKAP	MIR598	ASZ1	ZNF155		MIR487B	MIR3688-1	PIF1	POU5F2	POT1	DIAPH3	PPP1R10
									DEFA1B					KIAA1731									ITM2C	DEFA1B	RNF32	ZNF175		SCARNA13	LOC100505545	SPG11	TMEM171	PTCD1	CCDC70	PPP2R5D
									FAM90A20					ZC3H12C									RHBDD1	FAM90A20	ASB15	ZNF180		SNORA28	LOC100507096	ELL3	TMEM174	CNTNAP2	COG3	PREP
									FAM90A19					GLB1L2									ING5	FAM90A19	C7orf60	ZNF208		SNORA79	1/2-SBSRNA4	PLEKHO2	POC5	HYALP1	SETDB2	PRIM2
									ZNF705D					ESAM									PLCD4	ZNF705D	TRY6	ZNF223		MIR411	MIR4453	POLR2M	STARD4	TES	KATNAL1	PKIB
									LOC100128750					ALKBH8									MGC16025	LOC100128750	LOC154761	ZNF224		MIR654	MIR4799	C15orf44	WDR36	GIMAP2	KBTBD7	MAPK13
									FAM66B					FDXACB1									TMEM169	FAM66B	CLEC2L	ZNF225		MIR655	MIR3688-2	NIPA2	ACOT12	OR2F1	SLITRK6	PRL
									LOC100128993					C11orf52									DNER	LOC100128993	C7orf55	ZNF226		MIR656		APH1B	SREK1	FBXO24	EBPL	PSMB1
									ZNF705G					VPS26B									B3GNT7	ZNF705G	LOC154822	ZNF227		SNORD113-1		TLN2	SLC38A9	SLC13A4	TMTC4	PSMB8
									FAM66E					GLB1L3									SP140L	FAM66E	LOC154860	ZFP112		SNORD113-2		FAM96A	CEP120	STEAP1	C13orf33	PSMB9
									LOC100132396					TIRAP									STK11IP	LOC100132396	IQUB	ZNF229		SNORD113-4		C15orf48	TMEM167A	COPG2	ABHD13	PTK7
									FAM66D					CARD16									MOGAT1	FAM66D	LOC154872	ZNF230		SNORD113-5		MEGF11	MBLAC2	HBP1	ZIC5	PTPRK
									FAM66A					C1QTNF5									AGAP1	FAM66A	C7orf66	SYMPK		SNORD113-6		C15orf41	TMEM161B	DNAJC2	A2LD1	RGL2
									LOC100133267					TMEM123									TWIST2	LOC100133267	TMEM213	MIA		SNORD113-7		SPPL2A	SRFBP1	TPK1	KBTBD6	PRPH2
									LOC100287015					PANX3									PARD3B	LOC100287015	GIMAP8	DPF1		SNORD113-9		ZFYVE19	MARVELD2	SND1	STARD13	REV3L
									DEFT1P2					APOA5									DIS3L2	DEFT1P2	CRYGN	LTBP4		SNORD114-1		CGNL1	ARSK	SND1-IT1	N4BP2L1	TRIM27
									DEFB4B					SLC36A4									NEU4	DEFB4B	ZNF425	TEAD2		SNORD114-2		FRMD5	FAM81B	DENND2A	TEX30	RHAG
									MIR1322					FAT3									ICA1L	MIR1322	LOC155060	PPFIA3		SNORD114-3		DISP2	CCDC112	ZNF777	TPTE2	RING1
									MIR548I3					TRIM64									AP1S3	MIR548I3	ZNF746	PLA2G4C		SNORD114-4		CHRFAM7A	MIER3	PCLO	EPSTI1	BRD2
									MIR4287					TMEM45B									SGPP2	MIR4287	ATP6V0E2	URI1		SNORD114-5		ULK4P3	CDC20B	TMEM176B	ADPRHL1	RNF5
									MIR3148					C11orf93									ALS2CR12	MIR3148	RBM33	NAPA		SNORD114-6		ULK4P1	PAPD4	HIPK2	SLITRK1	RNY4
									MIR4288					PIH1D2									SPATA3	MIR4288	MGC27345	SIGLEC5		SNORD114-7		ARHGAP11B	DCP2	WDR91	KCTD12	ROS1
									MIR3926-2					FAM55A									TMEM198	MIR3926-2	GALNTL5	FCGBP		SNORD114-8		ATPBD4	LIX1	REPIN1	ARL11	RPS6KA2
									MIR3622A					FAM55B									ZFAND2B	MIR3622A	RNF133	PGLYRP1		SNORD114-9		C15orf57	ZNF366	HILPDA	WDFY2	RPS10
									MIR3926-1					AMICA1									CPO	MIR3926-1	GIMAP7	UBE2M		SNORD114-10		C15orf23	FAM151B	MDFIC	CG030	RPS12
									MIR3622B					FAM76B									MDH1B	MIR3622B	ZNF467	ARHGEF1		SNORD114-11		BMF	S100Z	PILRB	TEX29	RPS18
									LOC100506990					SESN3									FBXO36	LOC100506990	ZNF800	PDCD5		SNORD114-12		SHF	ADAMTS19	PILRA	LINC00284	RREB1
									LOC100507156					PIWIL4									MTERFD2	LOC100507156	GIMAP1	DYRK1B		SNORD114-13		DUOXA1	CCDC125	FSCN3	METTL21CP1	RXRB
									LOC100507341					ARHGAP42									UBE2F	LOC100507341	LOC202781	NUMBL		SNORD114-14		SNORD107	C5orf27	ATP6V0A4	CSNK1A1L	VPS52
									MIR548O2					KBTBD3									OTOS	MIR548O2	C7orf33	CYTH2		SNORD114-15		CALML4	GAPT	PNPLA8	RXFP2	ATXN1
									MIR4659A					CWF19L2									MYEOV2	MIR4659A	FABP5P3	ZNF235		SNORD114-16		LDHAL6B	CMYA5	TAS2R3	TEX26	SRSF3
									MIR4660					KDELC2									OR6B3	MIR4660	UBN2	ZNF264		SNORD114-17		CHST14	AQPEP	TAS2R4	SLAIN1	SGK1
									MIR4659B					LAYN									FAM117B	MIR4659B	TAS2R39	KCNK6		SNORD114-18		CASC4	ANKRD31	TAS2R16	PRR20A	SIM1
									LOC100652791					TTC36									LOC150935	LOC100652791	TAS2R40	NCR1		SNORD114-19		LACTB	SERINC5	FIS1	SPACA7	SKIV2L
														AMOTL1									PKI55		TAS2R41	NAPSA		SNORD114-20		TUBGCP5	LOC257396	CPA4	RNF113B	SLC17A1
														CCDC67									C2orf67		CNPY1	ZNF254		SNORD114-21		DIS3L	KIAA0825	WNT16	LINC00410	SLC22A1
														PATE1									LOC151171		LOC285889	GMFG		SNORD114-22		TGM7	GPR150	ACTL6B	FAM216B	SLC22A3
														C11orf65									LOC151174		FLJ40852	KLK4		SNORD114-23		CATSPER2	DTWD2	PRKAG2	LACC1	SLC22A2
														ADAMTS15									METTL21A		LOC285965	ZNF432		SNORD114-24		LEO1	NBPF22P	ZC3HC1	LINC00330	SMPD2
														MPZL3									CCNYL1		FAM115C	DHX34		SNORD114-25		MTFMT	C5orf64	SRRT	HNRNPA1L2	SNRPC
														FOLH1B									ALS2CR11		ZNF775	KIAA0355		SNORD114-26		OSTBETA	RNF180	LUC7L2	ST13P4	SOD2
														C11orf45									CCDC140		LOC285972	ZNF536		SNORD114-27		NIPA1	SREK1IP1	MRPS33	B3GALTL	SOX4
														HYLS1									SLC23A3		ATG9B	MLL4		SNORD114-28		PLA2G4E	RGMB	ASB4	DGKH	SRF
														TMEM218									LOC151300		C7orf53	UBA2		SNORD114-29		TRIM69	RFESD	NUB1	CCDC122	SRPK1
														SLC37A2									GPBAR1		TPI1P2	SAE1		SNORD114-30		PAR1	CHSY3	NAA38	GPR180	SSR1
														OR8B12									SLC16A14		FLJ40288	TRIM28		SNORD114-31		C15orf43	FAM170A	ADAM22	STOML3	ELOVL4
														OR8G5									LOC151475		MESTIT1	ZNF256		MIR758		LOC145663	ANKRD34B	GPR85	COMMD6	T
														OR10G8									LINC00471		ST7-OT4	LILRB2		MIR668		C2CD4A	IDAS	TAS2R5	CLYBL	TAF11
														OR10G9									LOC151484		TAS2R60	PAK4		MIR770		FAM81A	ACTBL2	ANKIB1	METTL21C	MAP3K7
														OR10S1									MSL3P1		CTAGE6P	TMEM147		SNORA11B		GCOM1	FAM174A	CHPF2	EEF1DP3	TAP1
														OR6T1									WDR69		TSPAN33	TOMM40		MIR300		LOC145783	MTX3	PUS7	FAM123A	TAP2
														OR4D5									C2orf57		AGBL3	ZNF211		MIR541		FLJ27352	HCN1	ING3	USP12	TAPBP
														TBCEL									PIKFYVE		OR6V1	RABAC1		MIR665		LOC145845	SLCO4C1	LRRN3	MTIF3	TBCC
														TMEM136									LOC200726		OR2A12	TRAPPC2P1		MIR543		C15orf61	TICAM2	CROT	GSX1	TBP
														SPATA19									TIGD1		OR2A1	SPINT2		MIR889		TMCO5A	MAST4	ALKBH4	FAM194B	TCF19
														HEPACAM									LOC200772		FAM71F2	DLL3		ZBTB42		ZSCAN29	RNF138P1	SAMD9	SPERT	TCF21
														OAF									CCDC108		STRA8	POP4		LOC100129345		TTBK2	C5orf48	NCAPG2	DLEU7	TCP1
														ANGPTL5									C2orf72		KLRG2	ZNF234		LOC100131366		CDAN1	RGS7BP	CHCHD3	FAM124A	TCP10
														ANKK1									CXXC11		WDR86	ZNF274		MIR1247		STRC	C5orf63	ZCWPW1	TPTE2P3	TCP11
														RNF214									UNC80		LOC349160	ZNF460		MIR1185-1		DYX1C1	MIR9-2	WDR60	CTAGE10P	TCTE3
														LOC283143									RUFY4		GSTK1	PPP1R13L		MIR1185-2		CSNK1A1P1	CRSP8P	RBM28	N6AMT2	PPP1R11
														BCL9L									DUSP28		KCP	CD3EAP		MIR1197		OTUD7A	FLJ42709	C7orf43	SKA3	DYNLT1
														FOXR1									ESPNL		FLJ43663	RUVBL2		MIR1193		SPRED1	GPX8	TMEM140	EFHA1	TEAD3
														CCDC153									ECEL1P2		RNF148	LILRB1		MIR4309		PGBD4	FLJ35946	GIMAP4	SPATA13	TFAP2A
														OR8D1									LOC348761		FEZF1	HCST		MIR3173		ADAL	MIR449A	GIMAP5	LNX2	TFAP2B
														OR8D2									C2orf62		FAM180A	KDELR1		LOC100507043		EXD1	CTXN3	TMEM176A	SLC25A30	THBS2
														OR8B4									RBM44		OR2A25	LILRB5		MIR3545		FSIP1	LOC642366	TRPV6	ZDHHC20	NR2E1
														KIRREL3-AS3									AQP12A		OR2A5	SLC27A5		MIR4710		RHOV	TMEM232	PPP1R9A	PAN3	TNF
														LOC283174									KLHL30		LOC401397	LILRB4		MIR2392		C15orf33	C5orf43	CCDC132	NALCN	TNFAIP3
														LOC283177									PLEKHM3		PRRT4	KLK11		LOC100628307		MGC15885	LOC644100	AGK	PHF2P1	TNXA
														CCDC84									C2orf80		RAB19	LILRA1				LCTL	FLJ33630	METTL2B	HS6ST3	TNXB
														TMEM225									RESP18		OR2A7	LILRB3				UBR1	LOC644936	MLL5	DAOA	TPBG
														OR8D4									C2orf82		OR2A20P	LILRA3				PATL2	LINC00461	BAIAP2L1	DAOA-AS1	TPD52L1
														C11orf53									OR6B2		LOC401431	LILRA2				LPCAT4	LOC647859	SLC25A40	FGF14-IT1	TPMT
														LOC341056									DYTN		OR2A42	UPK1A				PLA2G4F	GUSBP3	BCAP29	LOC283481	CRISP2
														HEPHL1									ASB18		FLJ45340	HNRNPUL1				LRRC57	GTF2H2B	MEPCE	LINC00346	TSPYL1
														C11orf34									FLJ43879		MIR129-1	CLASRP				LYSMD2	SNORA13	TRPV5	CHAMP1	TTK
														VSTM5									VWC2L		MIR153-2	KPTN				C15orf55	SCARNA18	ANKRD7	OR7E156P	TUBB2A
														TRIM77P									MIR149		MIR182	SLC7A9				WDR72	SNORA47	ZC3HAV1	SUGT1P3	TULP1
														FOLR4									MIR153-1		MIR183	MAP4K1				HMGN2P46	MIR449B	SLC12A9	SIAH3	UTRN
														KDM4DL									MIR26B		MIR29A	KLK8				SLC24A5	MIR581	ACN9	KCNRG	VARS
														BSX									DNAJB3		MIR29B1	PNKP				PRTG	MIR583	AKR1B10	LINC00282	VEGFA
														OR6X1									MIR375		MIR96	U2AF2				LOC283663	GTF2H2C	SMURF1	SLC46A3	EZR
														OR6M1									SNORA41		LOC407835	ATF5				LOC283683	LOC728342	ACTR3B	ANKRD20A9P	VIP
														OR10G4									LOC643387		AKR1B15	ZFP30				OR4N4	SERF1B	KIAA1147	UBAC2	ZNF76
														OR10G7									PRR21		CTAGE15P	ZNF507				LOC283710	LOC728723	FAM40B	LINC00550	ZNF165
														OR8B3									LOC646324		OR2A9P	PPP6R1				FAM98B	GTF2H2D	ESYT2	LINC00347	TRIM26
														OR8A1									LOC646736		OR2A2	CARD8				PLA2G4D	GUSBP9	ZNF398	C1QTNF9	ZNF184
														LOC399939									PRSS56		EIF3IP1	SIRT2				HERC2P3	LOC100129716	KIAA1549	FREM2	ZNF187
														LOC399940									AQP12B		LMOD2	CYP2G1P				GOLGA6L1	LRRC70	GATAD1	NEK5	ZNF192
														C11orf87									SNORA75		MIR335	SIPA1L3				GOLGA8G	LOC100131067	MLL3	FAM70B	ZNF193
														C11orf92									SCARNA6		ARHGEF35	CIC				GOLGA8IP	FAM159B	EXOC4	LINC00442	ZNF204P
														C11orf88									SCARNA5		GIMAP6	ZC3H4				FBXL22	LOC100133050	RINT1	TPTE2P6	PTP4A1
														MIR100HG									SNORD11		WEE2	HAUS5				SNORD108	LOC100170939	GALNT11	THSD1P1	DEK
														PATE2									SNORD70		MIR490	FBXO46				SNORD109A	LOC100272216	LRRC4	KCTD4	ALDH5A1
														PATE4									D2HGDH		ZNF862	ETHE1				SNORD109B	LOC100289230	LMBR1	RASL11A	PRRC2A
														FLJ39051									LOC728323		LOC645249	RPL13A				SNORD115-1	LOC100289673	TMEM168	C1QTNF9B	BAG6
														SNX19									DIRC3		LOC646329	SYNGR4				WHAMMP3	MIR1244-1	LINC00244	SHISA2	GPANK1
														MIRLET7A2									SNORD11B		C7orf73	LILRA4				POTEB	TMED7-TICAM2	NOM1	NHLRC3	DDX39B
														MIR100									LOC100129175		ACTR3C	PRG1				GLDN	NCRUPAR	MOSPD3	SERP2	ABHD16A
														MIR125B1									PP14571		MIR592	ZIM2				FMN1	LOC100303749	GIGYF1	SERTM1	SLC39A7
														MIR34B									LOC100130451		MIR593	CBLC				SNORD64	MIR2277	CCDC136	LINC00547	HSD17B8
														MIR34C									LOC100286922		MIR595	NUP62				PAR4	MIR449C	PARP12	LINC00548	OR2H2
														DDI1									MIR1471		LOC728377	HSPBP1				PAR-SN	MIR1244-3	CREB3L2	C13orf35	RDBP
														BLID									MIR1244-1		LOC728743	PPP1R15A				RBPMS2	MIR1244-2	RABL5	MIR15A	LST1
														CARD17									MIR548F2		TMEM229A	PLD3				ANKDD1A	MIR4280	CYP3A43	MIR16-1	PLA2G7
														LINC00167									LOC100329109		LOC730441	EML2				LOC348120	MTRNR2L2	CASD1	MIR17	TFEB
														SCARNA9									BOK-AS1		LUZP6	ZNF324				MRPL42P5	MIR3607	LRRC61	MIR18A	STL
														HEPN1									MIR1244-3		MIR671	KLK5				USP50	MIR3660	C7orf49	MIR19A	EPM2A
														TRIM64B									MIR1244-2		LOC100124692	ZNF345				TEX9	LOC100505678	ZNF655	MIR19B1	HIST1H4I
														TRIM53P									MIR3131		LOC100128264	PRKD2				C15orf52	LOC100505841	PVRIG	MIR20A	HIST1H2AI
														TRIM49L2									MIR4268		CTAGE4	ZNF473				TNFAIP8L3	LOC100505894	C7orf23	MIR92A1	HIST1H2AK
														UBTFL1									MIR3130-1		LOC100128822	CLIP3				C2CD4B	OCLN	GCC1	MIR17HG	HIST1H2AJ
														LOC643037									MIR3130-2		LOC100129148	LSM14A				GOLGA8E	MIR4804	STEAP4	ATP5EP2	HIST1H2AL
														LOC643733									MIR2355		LOC100130705	KLK13				OR4M2	MIR4633	GAL3ST4	LOC440131	HIST1H2AC
														LOC643923									MIR3132		LOC100130880	CCDC9				OR4N3P	MIR3977	PRKRIP1	ALG11	HIST1H2AB
														CLDN25									MIR4269		LOC100131176	PRPF31				KBTBD13	MIR4460	C7orf63	MZT1	HIST1H2AM
														LOC649133									LOC100507443		LOC100132707	IRF2BP1				UBAP1L	MIR4803	CBLL1	C1QTNF9B-AS1	HIST1H2BG
														RPL23AP64									UBE2F-SCLY		LOC100134229	FGF21				SKOR1		ZNF767	SNORA27	HIST1H2BL
														SNORA8									MIR4439		LOC100134713	GAPDHS				SHC4		C7orf58	TSC22D1-AS1	HIST1H2BN
														SNORA1									MIR4776-1		LOC100287482	SNORD35A				CTXN2		TTC26	MIR4500HG	HIST1H2BM
														SNORA18									MIR4777		MOXD2P	SNORD34				HERC2P2		ORAI2	FLJ44054	HIST1H2BF
														SNORA40									MIR2467		ZNF783	SNORD33				C15orf53		JHDM1D	CCDC168	HIST1H2BE
														SNORA25									MIR4775		MIR548F3	SNORD32A				C15orf54		OR2AE1	BASP1P1	HIST1H2BH
														SNORA32									MIR4440		MIR548I4	ZNF285				DUOXA2		TSC22D4	TPTE2P1	HIST1H2BI
														SNORD5									MIR4786		MIR548F4	ZBTB32				MIR190A		TRIM56	PRHOXNB	HIST1H2BC
														SNORD6									MIR4776-2		MIR548T	SIGLEC7				MIR211		TMUB1	ZAR1L	HIST1H2BO
														TRIM49L1									MIR4441		MTRNR2L6	LYPD3				NF1P2		ARMC10	TTL	HIST1H3A
														LOC100128239											MIR3907	BBC3				HERC2P9		IMMP2L	SERPINE3	HIST1H3D
														LOC100132078											MIR3666	DKKL1				WHAMMP2		CTTNBP2	CTAGE11P	HIST1H3C
														PATE3											LOC100505483	SIGLEC9				GOLGA8B		RBM48	FLJ41484	HIST1H3E
														LOC100288077											LOC100506585	SIGLEC8				EIF2AK4		ZNF394	SNORA31	HIST1H3I
														LOC100288346											LOC100507421	GPR77				CATSPER2P1		MYH16	MIR621	HIST1H3G
														MIR1304											GIMAP1-GIMAP5	CHMP2A				UNC13C		SLC37A3	MIR622	HIST1H3J
														BACE1-AS											MIR4468	DHDH				LOC503519		KRBA1	MIR623	HIST1H3H
														MIR4301												ZNF544				CKMT1A		FAM71F1	LINC00460	HIST1H3B
														MIR3167												EIF3K				SNORD16		MGC16142	FAM155A	HIST1H4A
														MIR1260B												UBE2S				SNORD18A		SLC35B4	CCDC169	HIST1H4D
														LOC100499227												SLC6A16				SNORD18B		TMEM209	PRR20B	HIST1H4F
														MIR3920												LGALS13				SNORD18C		GTPBP10	PRR20C	HIST1H4K
														MIR3656												CYP2S1				SERINC4		TRIM4	PRR20D	HIST1H4J
														LOC100506368												TFPT				C15orf62		OR6W1P	PRR20E	HIST1H4C
														CASP12												STRN4				C15orf56		ADCK2	ANKRD26P3	HIST1H4H
														LOC100507392												CCDC106				PHGR1		PLXNA4	LINC00552	HIST1H4B
														LOC100526771												EPN1				LOC645212		ZC3HAV1L	RPL21P28	HIST1H4E
														HSPB2-C11orf52												SERTAD3				CHEK2P2		MYL10	FKSG29	HIST1H4L
														FXYD6-FXYD2												SERTAD1				LOC646214		LOC93432	LINC00426	HIST1H4G
														MIR4697												GLTSCR2				CXADRP2		ST7-AS1	TPT1-AS1	STX7
														MIR4490												GLTSCR1				LOC646278		ST7-AS2	LINC00421	CMAHP
														MIR4493												EHD2				REREP3		ST7-OT3	PAN3-AS1	DHX16
														MIR4491												KLK14				LOC653061		CADPS2	UBAC2-AS1	SUPT3H
														MIR4492												KLK12				LOC653075		CPA5	MCF2L-AS1	PEX3
														MIR4693												SHANK1				HSP90AB4P		FOXP2	MIR1297	GCM1
														LOC100652768												NOSIP				SCARNA14		CEP41	MIR548F5	DDO
																										ZNF580				MIR626		C7orf29	MIR759	RNASET2
																										HSD17B14				MIR627		TSGA13	MIR2276	KCNK5
																										GP6				MIR628		AGAP3	MIR320D1	STX11
																										VRK3				ANP32AP1		C7orf13	MIR4306	B3GALT4
																										ZNF571				SNORD116-19		OR9A4	MIR3170	SNX3
																										ZNF581				GOLGA6L6		OR9A2	MIR4305	RNGTT
																										LSR				LOC727924		C7orf34	MIR3169	RIPK1
																										PTOV1				LOC728758		TMEM139	MIR3665	CD164
																										FXYD7				OIP5-AS1		NOBOX	MIR3613	SYNGAP1
																										FXYD5				GOLGA8C		OR2A14	RBM26-AS1	WISP3
																										RAB4B				PWRN1		OR6B1	LOC100506394	STK19
																										PAF1				PWRN2		OR2F2	LINC00327	IER3
																										PPP1R12C				SNORD116-1		ZNF786	OR7E37P	SYNJ2
																										TRPM4				SNORD116-2		EMID2	TEX26-AS1	VNN2
																										ZNF586				SNORD116-3		PRSS37	SPG20OS	VNN1
																										QPCTL				SNORD116-4		KLF14	LOC100507240	PRPF4B
																										FAM83E				SNORD116-5		C7orf45	LOC100509894	WASF1
																										EPS8L1				SNORD116-6		SVOPL	CCDC169-SOHLH2	HIST1H3F
																										RASIP1				SNORD116-7		MTPN	BIVM-ERCC5	HIST1H2AG
																										SARS2				SNORD116-8		LRGUK	MIR2681	HIST1H2BJ
																										TMEM160				SNORD116-9		ASB10	MIR548AN	RNF8
																										PIH1D1				SNORD116-10		PRSS58	MIR4500	TAAR5
																										GPATCH1				SNORD116-11		ASZ1	MIR4705	MAP7
																										SAMD4B				SNORD116-12		MUC17	MIR4499	TBX18
																										ATP5SL				SNORD116-13		RNF32	MIR4703	LATS1
																										C19orf73				SNORD116-14		ASB15	LOC100616668	GCM2
																										PNMAL1				SNORD116-15		RUNDC3B		WDR46
																										TMEM143				SNORD116-16		C7orf60		ZBTB22
																										ZNF444				SNORD116-17		TRY6		TAAR2
																										ZNF331				SNORD116-18		LOC154761		TAAR3
																										KLK15				SNORD116-20		CLEC2L		CD83
																										MED29				SNORD116-21		C7orf55		HMGN3
																										NLRP2				SNORD116-22		LOC154822		PPT2
																										ZNF416				SNORD116-23		LOC154860		CDYL
																										ZNF446				SNORD116-24		IQUB		NCR2
																										ZNF701				SNORD116-25		LOC154872		MED23
																										ZNF83				SNORD115-2		C7orf66		QKI
																										ZNF415				SNORD116-26		TMEM213		LY86
																										PSENEN				SNORD116-27		GIMAP8		FHL5
																										ZNF302				SNORD115-3		CRYGN		AKAP7
																										LIN37				SNORD115-4		ZNF425		ATG5
																										SMG9				SNORD115-5		LOC155060		MED20
																										ZNF253				SNORD115-6		ZNF746		SLC25A27
																										IRGC				SNORD115-7		ATP6V0E2		TBPL1
																										SLC7A10				SNORD115-8		RBM33		EEF1E1
																										CABP5				SNORD115-9		MGC27345		BAG2
																										SPHK2				SNORD115-10		GALNTL5		POLR1C
																										LGALS14				SNORD115-11		RNF133		MAD2L1BP
																										EXOSC5				SNORD115-12		THAP5		WTAP
																										MEIS3				SNORD115-13		CCDC71L		AKAP12
																										CEACAM19				SNORD115-14		GIMAP7		MDC1
																										SLC17A7				SNORD115-15		ZNF467		TRAM2
																										NAT14				SNORD115-16		BHLHA15		KIAA0408
																										CD177				SNORD115-17		ZNF800		PHACTR2
																										VN1R1				SNORD115-18		GIMAP1		FAM65B
																										RCN3				SNORD115-19		LOC202781		ZSCAN12
																										ZNF304				SNORD115-20		C7orf33		BCLAF1
																										TTYH1				SNORD115-21		SAMD9L		CUL7
																										PNMAL2				SNORD115-22		C7orf62		ZBTB24
																										PRR12				SNORD115-23		ZNF804B		KIAA0319
																										ZNF471				SNORD115-25		FABP5P3		SNAP91
																										ZNF492				SNORD115-26		ZNF498		FIG4
																										TSHZ3				SNORD115-29		FAM200A		NUP153
																										LRFN1				SNORD115-30		PPP1R35		CASP8AP2
																										GRAMD1A				SNORD115-31		GPC2		RANBP9
																										USP29				SNORD115-32		KIAA1324L		SLC17A4
																										PLEKHA4				SNORD115-33		LRWD1		UST
																										ZFP14				SNORD115-34		FAM185A		TRIM10
																										ZNF529				SNORD115-35		FBXL13		FLOT1
																										PRX				SNORD115-36		NAPEPLD		RCAN2
																										SPTBN4				SNORD115-37		ATXN7L1		SLC17A2
																										MARK4				SNORD115-38		CDHR3		HCG9
																										HAMP				SNORD115-39		TMEM130		PRSS16
																										CATSPERG				SNORD115-40		NYAP1		CRISP3
																										ZNF71				SNORD115-41		SEMA3D		TRDN
																										SCAF1				SNORD115-42		CNPY4		CITED2
																										PRODH2				SNORD115-43		POLR2J2		BTN3A3
																										CACNG8				SNORD115-44		HEPACAM2		BTN2A2
																										CACNG7				SNORD116-28		UBN2		ECI2
																										CACNG6				SNORD116-29		MBLAC1		PFDN6
																										ZNF350				SNORD115-48		FAM133B		HMGN4
																										TSKS				SNORD115-24		TAS2R39		TRIM38
																										ZNF667				SNORD115-27		TAS2R40		CAP2
																										DMRTC2				SNORD115-28		TAS2R41		SYNCRIP
																										C19orf33				SNORD115-45		STEAP2		UBD
																										ELSPBP1				SNORD115-47		CNPY1		AGPAT1
																										LIN7B				MIR147B		LOC285889		SLC35A1
																										HIF3A				LOC100128714		FLJ40852		SCGN
																										CHST8				LOC100129387		LOC285965		C6orf108
																										ZNF574				LOC100130855		FAM115C		C6orf10
																										PLEKHG2				LOC100131089		ZNF775		FARS2
																										ZNF649				ANKRD63		LOC285972		FUT9
																										ZSCAN18				HERC2P7		ATG9B		CNPY3
																										MGC2752				GOLGA8F		DLX6-AS1		TRAF3IP2
																										TSEN34				LOC100132724		ZNF789		HBS1L
																										KCTD15				GOLGA8DP		LOC286002		SLC17A3
																										TRAPPC6A				JMJD7		C7orf53		RPP40
																										MBOAT7				PLA2G4B		TPI1P2		FRS3
																										FKRP				ULK4P2		FLJ40288		PDE10A
																										ZSCAN5A				LOC100288615		MESTIT1		SLC22A7
																										PLEKHF1				LOC100288637		ST7-OT4		HCP5
																										LENG1				LOC100289656		TAS2R60		EHMT2
																										LILRP2				MIR1233-1		CTAGE6P		SMPDL3A
																										LILRA6				MIR1272		TSPAN33		APOBEC2
																										RBM42				MIR1266		AGBL3		PNRC1
																										ZNF576				MIR1282		OR6V1		ASCC3
																										LRFN3				LOC100306975		OR2A12		RAB32
																										ZNF329				MIR2116		OR2A1		TRIM31
																										IGFLR1				MIR1233-2		GNAT3		KATNA1
																										TBC1D17				MIR4311		MOGAT3		FGFR1OP
																										ZNF419				MIR4310		FAM71F2		BTN3A2
																										GEMIN7				MIR3942		STRA8		BTN3A1
																										ISOC2				LOC100505648		KLRG2		BTN2A1
																										MYH14				LOC100506686		WDR86		CAPN11
																										ZNF665				LOC100507466		GJC3		BVES
																										ZNF552				SERF2-C15ORF63		DPY19L2P2		NUDT3
																										ZNF671				DYX1C1-CCPG1		LOC349160		SEC63
																										ZNF613				MIR4509-1		GATS		NRM
																										ADCK4				MIR4509-2		GSTK1		STK38
																										CNTD2				MIR4508		NAT16		SCAF8
																										ZNF702P				MIR4510		SLC26A5		KIAA1009
																										LOC80054				MIR4716		LHFPL3		ICK
																										ZNF606				MIR4713		KCP		ENPP4
																										ZNF614				MIR4511		FLJ43663		ANKRD6
																										FUZ				MIR4509-3		RNF148		RIMS1
																										OPA3				MIR4712		MGC72080		DOPEY1
																										ZNF430				MIR4715		C7orf59		ZNF292
																										ITPKC				TMCO5B		FEZF1		FTSJD2
																										B9D2				MYZAP		FAM180A		CDK19
																										RSPH6A						OR2A25		CUL9
																										ZNF611						OR2A5		TAB2
																										MED25						RPL13AP17		MDN1
																										ZNF93						LRRD1		TSPYL4
																										BCL2L12						FLJ42280		ANKS1A
																										C19orf12						LOC401397		UBR2
																										TEX101						PRRT4		SASH1
																										GRWD1						RAB19		SYNE1
																										WDR87						OR2A7		UFL1
																										CCDC8						OR2A20P		SIRT5
																										KIRREL2						LOC401431		PHF3
																										ANKRD27						OR2A42		HEY2
																										ZNF541						FLJ45340		DAAM2
																										SYT3						KPNA7		KIAA0240
																										PDCD2L						C7orf61		DDAH2
																										AKT1S1						UFSP1		HEBP2
																										ZNF528						MIR106B		ORC3
																										BRSK1						MIR129-1		CD2AP
																										ZNF527						MIR153-2		BRD7P3
																										CNFN						MIR182		MTCH1
																										SNORD35B						MIR183		ZNF318
																										ZNF347						MIR25		SPDEF
																										ZNF577						MIR29A		MTO1
																										ZNF607						MIR29B1		ASF1A
																										SUV420H2						MIR93		YIPF3
																										C19orf48						MIR96		USP49
																										NFKBID						LOC407835		CCDC28A
																										ZBTB45						SPDYE3		MTHFD1L
																										CEP89						SPDYE2		PNISR
																										ZNF382						AKR1B15		IBTK
																										ZNF587						CTAGE15P		MOXD1
																										FIZ1						OR2A9P		IPCEF1
																										ZNF566						OR2A2		ZNF451
																										ALKBH6						DPY19L2P4		SENP6
																										RHPN2						EIF3IP1		OR2B6
																										GALP						LMOD2		TIAM2
																										SIGLEC10						MIR335		FBXL4
																										SIGLEC12						ARHGEF35		C6orf123
																										ZNF628						GIMAP6		FAM50B
																										KIR3DX1						WEE2		FBXO9
																										ZNF30						POLR2J3		FBXO5
																										ZNF551						MIR489		SLC17A5
																										CEACAM21						MIR490		OR12D2
																										ZNF616						ZNF862		OR11A1
																										ZNF766						LOC645249		RGS17
																										CCDC97						LOC645591		OR2W1
																										EXOC3L2						AZGP1P1		OR2J2
																										ZNF468						LOC646329		OR2H1
																										ZNF160						C7orf73		SNORD52
																										CTU1						ACTR3C		SNORD50A
																										ZNF835						MIR591		SNORD48
																										YIF1B						MIR592		PDE7B
																										ZNF486						MIR593		FILIP1
																										ZNF682						MIR595		BRPF3
																										C19orf40						LOC723809		GNMT
																										TDRD12						MIR653		TNFRSF21
																										ZNF765						LOC728066		SESN1
																										NLRP12						LOC728377		TINAG
																										MYADM						LOC728743		DLL1
																										ZNF845						SPDYE6		OSTM1
																										ZNF461						TMEM229A		MRPS18B
																										ZNF585B						LOC730441		TMEM14A
																										TIMM50						LUZP6		MRPL18
																										SHKBP1						MIR671		NDUFAF4
																										DMKN						LOC100124692		C6orf15
																										CCDC114						LOC100128264		MYLIP
																										DKFZp434J0226						CTAGE4		ABT1
																										ACPT						LOC100128822		DSE
																										CGB5						LOC100129148		PRICKLE4
																										DKFZp566F0947						RPL19P12		PACSIN1
																										CGB7						LOC100129845		ZNRD1
																										LRRC4B						LOC100130705		CLDN20
																										LENG9						EFCAB10		NOX3
																										CGB8						LOC100130880		DEF6
																										GNG8						LOC100131176		C6orf48
																										PPP1R14A						LOC100132707		SLC35B3
																										EGLN2						LOC100134229		HDDC2
																										BIRC8						LOC100134713		GMNN
																										FAM71E1						UPK3BL		MRPL2
																										RDH13						LOC100216545		TFB1M
																										PTH2						LOC100216546		CYB5R4
																										ZNF257						LOC100287482		TUBE1
																										ZIM3						MOXD2P		C6orf203
																										SIGLEC11						LOC100289187		TBC1D7
																										CGB1						LOC100289561		NRN1
																										CGB2						ZNF783		CYP39A1
																										LMTK3						MIR548F3		CDC40
																										LENG8						MIR548I4		RWDD1
																										FBXO17						SPDYE2L		AIG1
																										KIR3DL3						MIR548M		NOL7
																										ARHGAP33						MIR548F4		SNX9
																										RASGRP4						SAP25		FAM8A1
																										ZNF526						MIR548T		UBE2J1
																										ZNF837						MIR4285		DCDC2
																										CLDND2						MTRNR2L6		ETV7
																										ZNF816						MIR3609		TMEM14C
																										ZNF543						MIR3907		VTA1
																										CEACAM20						MIR3666		LGSN
																										COX6B2						LOC100505483		TDP2
																										OSCAR						MAGI2-AS3		CUTA
																										ZNF813						LOC100506136		PPIL1
																										JOSD2						LOC100506585		BRP44L
																										IZUMO2						LOC100507421		HECA
																										CPT1C						ATP5J2-PTCD1		RAB23
																										ALDH16A1						GIMAP1-GIMAP5		COQ3
																										NTN5						MIR4653		CLIC5
																										NLRP13						MIR4652		IL20RA
																										NLRP8						MIR4468		TREM2
																										NLRP5						MIR4467		TREM1
																										ZNF787						MIR4658		UNC93A
																										ZNF573						LOC100630923		HCG4
																										WDR88						CYP3A7-CYP3AP1		GFOD1
																										EID2B								HMGCLL1
																										IRGQ								MTRF1L
																										ZNF428								CCHCR1
																										WTIP								GTPBP2
																										ZNF792								BTN2A3P
																										HSPB6								AHI1
																										RINL								UHRF1BP1
																										FBXO27								ELOVL2
																										C19orf47								CDKAL1
																										ZFP28								PAK1IP1
																										VSIG10L								RMND1
																										LOC147646								PHIP
																										LINC00085								SOBP
																										ZNF480								AKIRIN2
																										ZNF534								CENPQ
																										ZNF578								MRPS18A
																										ERVV-1								MRPS10
																										LOC147670								LRRC1
																										C19orf18								PHF10
																										ZNF418								QRSL1
																										ZNF417								VNN3
																										ZNF548								TMEM63B
																										PPM1N								AKIRIN2-AS1
																										KLC3								DDX43
																										IGSF23								FAM46A
																										LYPD4								LRRC16A
																										TMEM190								TBC1D22B
																										HIPK4								TMEM30A
																										TMC4								EXOC2
																										LOC147804								SAYSD1
																										ZNF524								C6orf70
																										ZNF784								LMBRD1
																										CCDC155								TRERF1
																										DACT3								ACOT13
																										SIX5								ECHDC1
																										IGFL2								APOM
																										ZNF420								BTNL2
																										ZNF565								KCNQ5
																										NLRP4								TRIM39
																										ZNF542								AGPAT4
																										ZNF582								WRNIP1
																										ZNF583								DUSP22
																										FAM98C								TULP4
																										CAPN12								RARS2
																										DPY19L3								HYMAI
																										LGALS16								PDSS2
																										TTC9B								GOPC
																										ZNF599								LYRM4
																										FAM187B								C6orf162
																										C19orf55								VARS2
																										LOC148145								GPR126
																										CDC42EP5								KIAA1244
																										LOC148189								NHSL1
																										ZNF98								LYRM2
																										ZNF738								SNX14
																										ZNF714								MRS2
																										ZNF681								PLEKHG1
																										ZNF569								ARID1B
																										ZNF570								LRFN2
																										ZNF836								AARS2
																										ZNF610								XPO5
																										ZNF600								SERINC1
																										ZNF320								HACE1
																										ZNF497								FAM135A
																										ZNF550								TMEM181
																										ZNF296								ZBTB2
																										DEDD2								BEND3
																										ZNF579								KIAA1586
																										ZNF114								CPNE5
																										ZNF567								LSM2
																										ZNF383								C6orf47
																										ZNF781								LY6G5B
																										EID2								C6orf115
																										ZNF780B								RRAGD
																										LGI4								LY6G6D
																										C19orf46								ENPP5
																										ZNF676								PRDM13
																										ZNF100								PBOV1
																										ZNF540								BACH2
																										ZNF525								ELOVL5
																										ZNF431								TRMT11
																										SPACA4								SMAP1
																										ZNF675								ZFAND3
																										ZNF585A								SLC22A23
																										NLRP7								C6orf164
																										GGN								MUTED
																										CADM4								CCDC90A
																										THAP8								GPSM3
																										U2AF1L4								FKBPL
																										ZNF626								KIF13A
																										C19orf76								PERP
																										ZNF584								SMOC2
																										ZSCAN4								POPDC3
																										NLRP11								ZNF323
																										TMEM86B								ALDH8A1
																										PRR24								C6orf106
																										ZNF549								MICAL1
																										NAPSB								MRPL14
																										IL4I1								DLK2
																										IL28A								LY6G6E
																										IL28B								ULBP3
																										IL29								OR2A4
																										SSC5D								C6orf211
																										ZNF547								OGFRL1
																										ZIK1								FAM184A
																										ZNF776								ZDHHC14
																										ZSCAN1								ZNF322
																										ZNF780A								MANEA
																										C19orf54								ADGB
																										PRR19								TREML2
																										TMEM145								RPP21
																										CXCL17								LINC00472
																										LOC284344								ATAT1
																										ZNF575								FRMD1
																										LYPD5								AGPAT4-IT1
																										ZNF283								C6orf208
																										PPP1R37								C6orf97
																										NKPD1								MYCT1
																										TPRX1								ZKSCAN3
																										MAMSTR								ULBP2
																										IZUMO1								ULBP1
																										C19orf63								ZSCAN16
																										MGC45922								LPAL2
																										KLK9								RNF39
																										SIGLECP3								SLC44A4
																										C19orf75								VWA7
																										ZNF615								C6orf25
																										ZNF841								LY6G6C
																										LOC284379								LY6G5C
																										LOC284395								PRR3
																										SCGB2B2								KHDC1
																										WDR62								ZNRD1-AS1
																										ZFP82								PRRT1
																										LOC284408								EGFL8
																										LOC284412								HCG4B
																										VSTM1								GPR63
																										TMEM150B								TXNDC5
																										FAM71E2								COL21A1
																										ZNF493								C6orf62
																										HKR1								OR5V1
																										VN1R2								OR2B2
																										VN1R4								PPP1R14C
																										NLRP9								OR12D3
																										ZNF181								SPACA1
																										ZNF260								RNF146
																										ZNF546								TMEM14B
																										MYPOP								SF3B5
																										NANOS2								TAAR8
																										VSTM2B								SH3BGRL2
																										ZNF850								RIOK1
																										NCCRP1								TFAP2D
																										SYCN								KCNK16
																										LEUTX								RSPH3
																										ZNF404								TTLL2
																										ZNF284								DTNBP1
																										C19orf81								ARMC2
																										ZNF677								FBXO30
																										RFPL4A								RPF2
																										ZSCAN5B								MNF1
																										ZSCAN22								L3MBTL3
																										SELV								FAM120B
																										ZNF530								MCHR2
																										C19orf51								PGBD1
																										ZNF429								FAXC
																										ZNF233								FNDC1
																										LILRA5								TTBK1
																										SBSN								GJA10
																										ZNF829								RTN4IP1
																										ZNF568								ADTRP
																										B3GNT8								RSPO3
																										IGFL1								LRP11
																										ZNF773								LTV1
																										LOC386758								SERAC1
																										RPSAP58								USP45
																										RGS9BP								REPS1
																										KRTDAP								HIST1H2AH
																										ZNF790								HIST1H2BK
																										CEACAM22P								PPIL4
																										CEACAM16								PAQR8
																										BLOC1S3								SLC22A16
																										LOC388553								RRP36
																										IGFL3								C6orf7
																										ZNF808								KCNK17
																										ZNF761								ABCC10
																										TMEM238								TRIM15
																										ZNF470								KLC4
																										ZNF749								UBE2CBP
																										ZNF324B								MLIP
																										NUDT19								LINC00473
																										ZNF793								KIAA1919
																										PAPL								TJAP1
																										LOC390940								ARHGAP18
																										ZNF805								POM121L2
																										SPRED3								SYTL3
																										ZNF321P								FOXQ1
																										LOC400680								GTF3C6
																										LOC400684								MRAP2
																										LOC400685								RWDD2A
																										LGALS17A								IL17F
																										SIGLEC16								FAM54A
																										FLJ26850								SFT2D1
																										ZNF880								EFHC1
																										ZNF772								BTBD9
																										IGLON5								KLHL32
																										MIRLET7E								TMEM200A
																										MIR125A								SCAND3
																										MIR150								MB21D1
																										MIR99B								FOXP4
																										ZNF506								KLHDC3
																										LOC440518								NUS1
																										ZNF724P								C6orf72
																										PSG8								SLC26A8
																										TARM1								IL22RA2
																										MIR330								MAS1L
																										MIR371A								C6orf192
																										MIR372								SLC16A10
																										MIR373								IP6K3
																										IGFL4								TAGAP
																										A1BG-AS1								TAF8
																										DPRX								ADAT2
																										DUXA								RIPPLY2
																										ASPDH								IRAK1BP1
																										MIR512-1								CLVS2
																										MIR512-2								TAAR9
																										MIR498								TAAR1
																										MIR520E								STXBP5
																										MIR515-1								NCOA7
																										MIR519E								HINT3
																										MIR520F								PACRG
																										MIR515-2								B3GAT2
																										MIR519C								C6orf57
																										MIR520A								CD109
																										MIR526B								RAET1E
																										MIR519B								PM20D2
																										MIR525								SRSF12
																										MIR523								C6orf141
																										MIR518F								HUS1B
																										MIR520B								TRIM40
																										MIR518B								DPCR1
																										MIR526A1								NRSN1
																										MIR520C								LOC153910
																										MIR518C								ZC2HC1B
																										MIR524								SNRNP48
																										MIR517A								CNKSR3
																										MIR519D								RAET1L
																										MIR521-2								SAMD3
																										MIR520D								MGC34034
																										MIR517B								SLC2A12
																										MIR520G								LOC154092
																										MIR516B2								MBOAT1
																										MIR526A2								HDGFL1
																										MIR518E								PNLDC1
																										MIR518A1								RNF217
																										MIR518D								NKAIN2
																										MIR516B1								C6orf221
																										MIR518A2								C6orf165
																										MIR517C								C6orf195
																										MIR520H								BVES-AS1
																										MIR521-1								LOC154449
																										MIR522								CCDC167
																										MIR519A1								PRSS35
																										MIR527								LCA5
																										MIR516A1								OLIG3
																										MIR516A2								TXLNB
																										MIR519A2								DACT2
																										KLKP1								C6orf118
																										LOC641367								PSORS1C1
																										TMEM91								PSORS1C2
																										LOC643669								PPP1R18
																										SCGB1B2P								PTCRA
																										SDHAF1								OSTCP1
																										LOC644189								TCTE1
																										LOC644554								KHDRBS2
																										LOC646508								TRIM39-RPP21
																										SBK2								TUBB
																										LOC646862								C6orf163
																										PSG10P								PIP5K1P1
																										LGALS7B								CCDC162P
																										PHLDB3								AKD1
																										SEC1								NT5DC1
																										ZNF826P								FAM26D
																										SNORD23								ZUFSP
																										SNORD88A								FAM162B
																										SNORD88B								C6orf170
																										SNORD88C								BEND6
																										MIR641								GSTA5
																										MIR642A								OPN5
																										MIR643								GPR115
																										RPL13AP5								GPR116
																										LOC728752								TDRD6
																										CCDC61								SPATS1
																										CEACAM18								C6orf223
																										SHISA7								RSPH9
																										FLJ30403								LRRC73
																										ZNF814								TREML2P1
																										ZNF726								LOC221442
																										MIR769								C6orf130
																										SIGLEC14								KIF6
																										MIMT1								TMEM217
																										LOC100101266								FGD2
																										MIR935								PI16
																										SNAR-G1								C6orf89
																										SNAR-F								ARMC12
																										SNAR-A1								C6orf1
																										SNAR-A2								LEMD2
																										SNAR-A12								ZBTB9
																										LOC100128252								ZBTB12
																										LOC100128398								C6orf136
																										LOC100128675								ZSCAN12P1
																										LOC100128682								HIST1H2AA
																										LOC100129083								KDM1B
																										ZNF737								RBM24
																										LOC100129935								RNF182
																										SCGB2B3P								PHACTR1
																										SGK110								C6orf228
																										BSPH1								SYCP2L
																										LOC100131691								LINC00518
																										LOC100134317								PXDC1
																										PEG3-AS1								MGC39372
																										SNAR-A3								HS3ST5
																										SNAR-A5								GPRC6A
																										SNAR-A7								RFX6
																										SNAR-A11								SLC35F1
																										SNAR-A9								FAM83B
																										SNAR-A4								GPR111
																										SNAR-A6								TSPO2
																										SNAR-A8								UNC5CL
																										SNAR-A13								KCTD20
																										SNAR-A10								PXT1
																										SNAR-B2								LHFPL5
																										SNAR-C2								SCUBE3
																										SNAR-C4								ZSCAN23
																										SNAR-E								NKAPL
																										SNAR-C5								TOB2P1
																										SNAR-B1								FAM217A
																										SNAR-C1								VGLL2
																										SNAR-C3								DEFB110
																										SNAR-D								DEFB112
																										SNAR-G2								DEFB113
																										SRRM5								DEFB114
																										C19orf69								LACE1
																										SNAR-A14								HCG27
																										ERVV-2								C6orf191
																										LOC100287177								MMS22L
																										ZNF729								WDR27
																										LOC100289650								FAM26E
																										ZNF587B								MCM9
																										MIR1270-1								RNF144B
																										MIR1283-2								HIST1H2BA
																										MIR1323								SCML4
																										MIR1283-1								GPX6
																										LOC100379224								SHPRH
																										MIR3191								NCR3
																										MIR3190								LY6G6F
																										MIR320E								MDGA1
																										MIR4324								GPR110
																										MIR4323								ZNF311
																										MIR1270-2								LINC00326
																										MIR642B								LOC285740
																										LOC100505495								CEP57L1
																										LOC100505622								PPIL6
																										LOC100505681								LOC285758
																										LOC100505715								FLJ34503
																										LOC100505812								DCBLD1
																										LOC100505835								LOC285762
																										LOC100506012								LOC285768
																										LOC100506033								LY86-AS1
																										LOC100506068								CAGE1
																										LOC100506469								LOC285796
																										LOC100506930								PRR18
																										LOC100507003								LOC285819
																										ZNF865								HLA-F-AS1
																										LOC100507433								HCG22
																										THEG5								LOC285847
																										ZNF816-ZNF321P								PNPLA1
																										MIA-RAB4B								TREML4
																										RAB4B-EGLN2								RPL7L1
																										APOC4-APOC2								RNF5P1
																										MIR4530								TAAR6
																										MIR4754								SLC35D3
																										MIR4752								ZC3H12D
																										MIR371B								MYLK4
																										MIR4749								DPPA5
																										MIR4750								IFITM4P
																										MIR4531								CLPSL1
																										MIR4751								TREML1
																										LOC100631378								TREML3
																										LOC100652909								RSPH4A
																																		ECT2L
																																		EYS
																																		ZNF391
																																		ZFP57
																																		TUBB2B
																																		SLC35B2
																																		C6orf52
																																		NUP43
																																		HCG26
																																		C6orf58
																																		RAET1G
																																		KAAG1
																																		GUSBP4
																																		GJB7
																																		NHLRC1
																																		ZKSCAN4
																																		GUSBP2
																																		HMGA1P7
																																		SNHG5
																																		SUMO4
																																		C6orf147
																																		CENPW
																																		C6orf174
																																		LINC00222
																																		CEP85L
																																		C6orf120
																																		VN1R10P
																																		HIST1H2APS1
																																		THEMIS
																																		PSMG4
																																		SFTA2
																																		CLPSL2
																																		C6orf222
																																		GLYATL3
																																		GFRAL
																																		LIN28B
																																		SAMD5
																																		IYD
																																		MUC21
																																		DKFZP686I15217
																																		FLJ23152
																																		LINC00340
																																		LOC401242
																																		MCCD1
																																		SAPCD1
																																		LINC00336
																																		FLJ41649
																																		CRIP3
																																		KLHL31
																																		DKFZp451B082
																																		TCP10L2
																																		LINC00242
																																		DEFB133
																																		C6orf201
																																		GTF2H5
																																		ERVFRD-1
																																		MIR206
																																		MIR219-1
																																		MIR30A
																																		MIR30C2
																																		HCG23
																																		HCG25
																																		HCG18
																																		C6orf226
																																		TMEM151B
																																		OOEP
																																		FAM26F
																																		FLJ46906
																																		LOC441177
																																		OR2B3
																																		OR2J3
																																		OR14J1
																																		OR10C1
																																		ATP6V0CP3
																																		PTCHD4
																																		MCART3P
																																		GSTM2P1
																																		RFPL4B
																																		MIR133B
																																		GGNBP1
																																		HCG11
																																		LOC554223
																																		SNORD101
																																		SNORD100
																																		SNORA33
																																		C6orf225
																																		TSG1
																																		LOC643623
																																		TRAF3IP2-AS1
																																		CTAGE9
																																		LOC645434
																																		RAET1K
																																		C6orf132
																																		RPS16P5
																																		PPP1R3G
																																		MLLT4-AS1
																																		SNORA20
																																		SNORA29
																																		SNORA38
																																		SNORD50B
																																		SNORD32B
																																		SNORD84
																																		SNORD117
																																		MIR548A1
																																		MIR548B
																																		MIR586
																																		LOC728012
																																		TPI1P3
																																		C6orf186
																																		HULC
																																		LOC729176
																																		LOC729177
																																		LOC729178
																																		TMEM242
																																		LOC729603
																																		LOC730101
																																		GSTA7P
																																		TDRG1
																																		TMEM170B
																																		SCARNA27
																																		MIR877
																																		HGC6.3
																																		LOC100128176
																																		BET3L
																																		KHDC1L
																																		LOC100129518
																																		LOC100129636
																																		LOC100130275
																																		LOC100130357
																																		PSORS1C3
																																		LOC100130890
																																		C6orf99
																																		LOC100131047
																																		LOC100131289
																																		LINC00271
																																		LOC100132354
																																		LOC100132735
																																		LINC00240
																																		TOMM6
																																		LOC100270746
																																		LOC100287632
																																		LOC100287718
																																		LOC100288198
																																		LOC100289495
																																		LOC100293534
																																		LOC100294145
																																		NHEG1
																																		MIR1275
																																		MIR1913
																																		MIR2113
																																		MIR1236
																																		MIR548H3
																																		LOC100422737
																																		MIR3143
																																		MIR3145
																																		MIR4282
																																		MIR3918
																																		MIR3939
																																		MIR3668
																																		MIR3662
																																		MIR3925
																																		MIR3692
																																		MIR3691
																																		LOC100506207
																																		LOC100506409
																																		LOC100506804
																																		LOC100507173
																																		LOC100507194
																																		LOC100507203
																																		LOC100507254
																																		LOC100507362
																																		MICA
																																		LOC100507462
																																		LOC100507463
																																		LOC100507489
																																		LOC100507547
																																		LOC100507557
																																		LOC100507584
																																		MUC22
																																		LOC100508120
																																		CAHM
																																		MUTED-TXNDC5
																																		EEF1E1-MUTED
																																		RPS10-NUDT3
																																		MSH5-SAPCD1
																																		ATP6V1G2-DDX39B
																																		PPT2-EGFL8
																																		MIR4464
																																		MIR4647
																																		MIR4466
																																		MIR4643
																																		MIR4641
																																		MIR4465
																																		MIR4646
																																		MIR4640
																																		MIR4639
																																		MIR4645
																																		MIR4642
																																		MIR4462
																																		MIR4644
																																		LOC100652739
