# Supplementary material for: Genomic analysis of oesophageal squamous-cell carcinoma identifies alcohol drinking-related mutation signature and genomic alterations
Source: Nat Commun. 2017 May 26;8:15290. doi: 10.1038/ncomms15290 (PMC5477513; doi:10.1038/ncomms15290)
Supplement: Supplementary Data 8 — Fifty-seven focal CNV regions identified in ESCC [file ncomms15290-s9.xlsx]

## Sheet: Supplementary Data 8
Supplementary Data 8. Fifty-seven focal CNV regions identified in ESCC
Amplification/Deletion	Cytoband	Region	q value	Song et al	Zhang et al	HNSCC	LUSCC	No. of genes in the region	No. of genes whose CNVs were postively correlated with mRNA expression (r>0.3; P<0.05 )	No. of genes whose CNVs were postively correlated with mRNA expression (r>0.3; P<0.05 ) and whose mRNA expression was significantly higher/lower in tumors than in normal tissues (Fold change>1.2 or<0.8; P<0.05).
Amplification	1p36.32	1p36.32	3.19×10-3	N	N	N	N	2 (3)	1	1
Amplification	1q42.13	1q42.13	0.053	N	N	N	N	384 (453)	101	38
Amplification	2q31.1	2q31.1	0.1783	Y	N	2q31.2	2q31.2	73 (94)	16	6
Amplification	3q26.32	3q11.1, 3q11.2, 3q12.1, 3q12.2, 3q12.3, 3q13.11, 3q13.12, 3q13.13, 3q13.2, 3q13.31, 3q13.32, 3q13.33, 3q21.1, 3q21.2, 3q21.3, 3q22.1, 3q22.2, 3q22.3, 3q23, 3q24, 3q25.1, 3q25.2, 3q25.31, 3q25.32, 3q25.33, 3q26.1, 3q26.2, 3q26.31, 3q26.32, 3q26.33, 3q27.1, 3q27.2, 3q27.3, 3q28, 3q29	1.39×10-26	Y	Y	Y* (3q26.33)	Y* (3q26.33)	18 (19)	11	6
Amplification	5p15.33	5p15.33, 5p15.32, 5p15.31, 5p15.2, 5p15.1, 5p14.3, 5p14.2, 5p14.1, 5p13.3, 5p13.2, 5p13.1, 5p12, 5p11	1.16×10-15	Y	Y	Y	Y	28 (34)	10	7
Amplification	6p21.33	6p21.33	0.1821	N	N	N	N	89 (108)	38	21
Amplification	7p22.3	7p22.3, 7p22.2, 7p22.1	4.07×10-5	Y	N	N	N	35 (42)	13	9
Amplification	7p11.2	7p12.1, 7p11.2	1.94×10-8	Y	Y	Y	Y	5 (6)	4	4
Amplification	7q22.1	7q21.13, 7q21.2, 7q21.3, 7q22.1, 7q22.2, 7q22.3, 7q31.1	9.87×10-6	Y	N	Y* (7q21.3)	Y* (7q21.2)	101 (121)	45	25
Amplification	8p11.21	8p11.21	0.0114	N	8p11.23	8p11.23	8p11.23	10 (12)	6	2
Amplification	8q24.21	8q22.1, 8q22.2, 8q22.3, 8q23.1, 8q23.2, 8q23.3, 8q24.11, 8q24.12, 8q24.13, 8q24.21, 8q24.22, 8q24.23, 8q24.3	7.55×10-14	Y	Y	Y	Y	3 (3)	0	0
Amplification	9q34.2	9q34.2, 9q34.3	0.0995	Y	N	N	N	296 (356)	130	55
Amplification	11q13.3	11q13.1, 11q13.2, 11q13.3, 11q13.4	1.44×10-91	Y	Y	Y	Y	9 (11)	6	6
Amplification	12p13.33	12p13.33, 12p13.32, 12p13.31, 12p13.2	1.69×10-4	Y	N	Y	Y	43 (50)	13	3
Amplification	12q15	12q15	0.0345	N	N	Y	Y	31 (37)	13	7
Amplification	14q13.3	14q12, 14q13.1, 14q13.2, 14q13.3, 14q21.1	9.93×10-9	N	Y	N	Y	22 (24)	14	7
Amplification	14q32.33	14q32.31, 14q32.32, 14q32.33	2.89×10-3	Y	N	N	N	109 (221)	39	10
Amplification	17q21.31	17q21.31	0.1821	N	N	N	N	3 (5)	2	0
Amplification	18p11.31	18p11.32, 18p11.31	1.96×10-4	Y	N	Y	N	12 (14)	3	2
Amplification	19p13.3	19p13.3	1.80×10-5	N	N	N	N	4 (6)	0	0
Amplification	19q13.12	19q13.12	0.1821	N	Y	N	19q13.2	148 (164)	43	13
Amplification	20q13.33	20q13.33	8.63×10-3	Y	N	N	N	41 (50)	12	11
Amplification	22q11.21	22q11.21, 22q11.22, 22q11.23	0.0118	Y	Y	N	Y	124 (156)	28	11
Deletion	1p21.1	1p21.3, 1p21.2, 1p21.1, 1p13.3, 1p13.2, 1p13.1, 1p12	7.13×10-5	Y* (1p13.3, 1p13.2, 1p13.1, 1p12)	N	Y* (1p13.2)	Y* (1p13.1)	22 (27)	7	3
Deletion	1q21.1	1p11.2, 1p11.1, 1q11, 1q12, 1q21.1	8.00×10-9	N	Y	N	N	0 (4)	0	0
Deletion	2q22.1	2q22.1, 2q22.2	1.20×10-9	Y	Y	Y	Y	1 (1)	0	0
Deletion	2q34	2q33.3, 2q34, 2q35, 2q36.1, 2q36.2, 2q36.3, 2q37.1, 2q37.2, 2q37.3	3.20×10-5	N	N	Y* (2q36.2)	Y* (2q37.1)	297 (362)	62	23
Deletion	3p14.2	3p14.2	2.84×10-7	N	3p14.3	Y	N	1 (1)	0	0
Deletion	3p12.1	3p12.3, 3p12.2, 3p12.1, 3p11.2, 3p11.1	2.87×10-5	Y	Y* (3p12.3, 3p11.1)	N	3p13	12 (14)	4	4
Deletion	4p15.31	4p15.31, 4p15.2	0.0185	N	N	Y	Y	31 (39)	0	0
Deletion	4p11	4p11	0.0493	N	Y	N	N	1 (1)	0	0
Deletion	4q31.3	4q31.3	2.73×10-3	N	N	Y	N	204 (241)	64	22
Deletion	4q35.2	4q32.3, 4q33, 4q34.1, 4q34.2, 4q34.3, 4q35.1, 4q35.2	1.90×10-7	Y	Y	Y	Y	10 (19)	2	0
Deletion	5q11.1	5q11.1, 5q11.2	0.0214	N	Y	Y* (5q11.2)	Y* (5q11.2)	300 (352)	111	40
Deletion	5q13.2	5q13.2	4.31×10-6	N	N	N	N	1 (1)	1	0
Deletion	6p24.3	6p24.3	0.2308	N	N	N	N	1065 (1218)	312	61
Deletion	7q31.1	7q31.1, 7q31.2, 7q31.31, 7q31.32, 7q31.33, 7q32.1, 7q32.2, 7q32.3, 7q33, 7q34, 7q35, 7q36.1, 7q36.2, 7q36.3	7.91×10-3	N	N	Y	Y* (7q36.3)	534 (639)	194	32
Deletion	7q35	7q31.1, 7q31.2, 7q31.31, 7q31.32, 7q31.33, 7q32.1, 7q32.2, 7q32.3, 7q33, 7q34, 7q35, 7q36.1, 7q36.2, 7q36.3	5.45×10-4	N	N	Y* (7q36.1)	Y* (7q36.3)	308 (369)	108	23
Deletion	8p23.2, 8p23.1	8p23.3, 8p23.2, 8p23.1, 8p22, 8p21.3, 8p21.2, 8p21.1, 8p12	7.77×10-8, 1.56×10-8	Y	Y	Y	Y	191 (268)	66	14
Deletion	9p21.3	9p24.3, 9p24.2, 9p24.1, 9p23, 9p22.3, 9p22.2, 9p22.1, 9p21.3, 9p21.2, 9p21.1	4.58×10-62	Y	Y	Y	Y	2 (2)	2	1
Deletion	9p12	9p12	2.06×10-5	N	Y	N	N	1 (3)	0	0
Deletion	9p11.2	9p12, 9p11.2	8.01×10-12	N	Y	N	N	1 (2)	0	0
Deletion	9q21.11	9q21.11	0.0176	N	Y	N	N	3 (4)	1	0
Deletion	10p11.22	10p11.22	1.84×10-8	N	N	10p11.21	N	1 (1)	0	0
Deletion	10q21.1	10q11.23, 10q21.1	8.98×10-3	N	N	N	N	24 (31)	2	1
Deletion	11q25	11q14.1, 11q14.2, 11q14.3, 11q21, 11q22.1, 11q22.2, 11q22.3, 11q23.1, 11q23.2, 11q23.3, 11q24.1, 11q24.2, 11q24.3, 11q25	2.80×10-4	N	N	Y* (11q23.1,11q24.3)	Y	333 (388)	101	30
Deletion	12q23.1	12q23.1	3.32×10-3	N	N	N	N	2 (2)	0	0
Deletion	13q14.3	13q14.3, 13q21.1	1.98×10-3	Y* (13q21.1)	N	13q14.2	13q14.2	0 (2)	0	0
Deletion	13q31.3	13q31.3	0.0305	N	N	N	N	336 (414)	109	37
Deletion	14q32.33	14q32.33	0.151	N	N	14q32.32	N	184 (304)	65	9
Deletion	15q14	15q14	0.1611	N	N	N	N	361 (517)	82	9
Deletion	18q22.1	18q12.1, 18q12.2, 18q12.3, 18q21.1, 18q21.2, 18q21.31, 18q21.32, 18q21.33, 18q22.1, 18q22.2, 18q22.3, 18q23	8.44×10-7	Y	N	Y* (18q23)	Y* (18q23)	91 (107)	28	12
Deletion	19q13.31	19q13.31	0.1177	N	N	N	19q13.32	823 (1017)	198	40
Deletion	21p11.2	21p11.2, 21p11.1	2.22×10-4	N	Y	N	N	4 (9)	1	0
Deletion	21q21.1	21q21.1, 21q21.2	9.04×10-5	N	N	N	N	4 (9)	0	0
Deletion	22q11.21	22q11.21	2.14×10-20	N	22q11.23	N	N	2 (2)	0	0
