# Supplementary material for: Genomic analysis of oesophageal squamous-cell carcinoma identifies alcohol drinking-related mutation signature and genomic alterations
Source: Nat Commun. 2017 May 26;8:15290. doi: 10.1038/ncomms15290 (PMC5477513; doi:10.1038/ncomms15290)
Supplement: Supplementary Data 9 — All genes with CNVs [file ncomms15290-s10.xlsx]

## Sheet: Supplementary Data 9
Supplementary Data 9. All genes with CNVs
Amplication/Deletion	Region	Gene	r*	P value*		Fold change✧	P value#
Amplication	11q13.3	CCND1	0.62871	1.1621e-11		1.45597	0.000980295
Amplication	11q13.3	CTTN	0.691815	1.15758e-14		2.07529	2.72425e-13
Amplication	11q13.3	FGF3	0.117105	0.260991		1.27225	0.0177599
Amplication	11q13.3	FGF4	0.0740495	0.478135		1.06633	0.300385
Amplication	11q13.3	PPFIA1	0.771461	9.20227e-20		3.09668	5.3358e-23
Amplication	11q13.3	FADD	0.717761	3.93833e-16		4.38353	1.87324e-28
Amplication	11q13.3	FGF19	0.100298	0.336128		7.27514	1.63521e-15
Amplication	11q13.3	ANO1	0.562976	3.49922e-09		3.35555	4.6989e-13
Amplication	11q13.3	ORAOV1	0.726449	1.16526e-16		2.53798	5.56214e-16
Amplication	3q26.32	ACTL6A	0.404831	5.1846e-05		2.73623	1.31779e-40
Amplication	3q26.32	NDUFB5	0.363722	0.00031398		1.28569	3.33644e-09
Amplication	3q26.32	PIK3CA	0.442077	8.16455e-06		1.15687	7.44429e-05
Amplication	3q26.32	SOX2	0.25392	0.0135291		0.737415	0.164034
Amplication	3q26.32	FXR1	0.508731	1.64753e-07		1.60052	3.88131e-18
Amplication	3q26.32	USP13	0.289	0.00472791		0.842367	0.011102
Amplication	3q26.32	KCNMB2	0.159082	0.125647		0.503822	5.77203e-10
Amplication	3q26.32	KCNMB3	0.442316	8.06274e-06		1.83852	8.33087e-14
Amplication	3q26.32	ZNF639	0.574875	1.36607e-09		1.47619	1.81472e-15
Amplication	3q26.32	PEX5L	0.159807	0.123912		0.961569	0.70947
Amplication	3q26.32	MFN1	0.370057	0.000241549		1.1653	0.000135432
Amplication	3q26.32	MRPL47	0.404622	5.23527e-05		2.03154	3.07991e-32
Amplication	3q26.32	GNB4	0.0250486	0.810607		0.782027	0.00240953
Amplication	3q26.32	ZMAT3	0.232262	0.0242821		0.87916	0.0294426
Amplication	3q26.32	DNAJC19	0.450513	5.2074e-06		1.11226	0.0212889
Amplication	3q26.32	TTC14	0.407608	4.55058e-05		1.07192	0.162666
Amplication	3q26.32	CCDC39	0.350566	0.000532195		0.99311	0.918422
Amplication	3q26.32	SOX2-OT	0.294402	0.00397344		1.42526	0.0332024
Amplication	5p15.33	NDUFS6	0.562178	3.7222e-09		1.47811	4.2162e-14
Amplication	5p15.33	SDHA	0.558386	8.64796e-09		0.956675	0.393427
Amplication	5p15.33	SLC6A3	0.100028	0.337439		1.15053	0.19358
Amplication	5p15.33	SLC9A3	-0.200506	0.0526601		0.646297	0.0131358
Amplication	5p15.33	TERT	-0.0154248	0.882693		4.64412	2.38455e-18
Amplication	5p15.33	TRIP13	0.171486	0.0984052		7.32568	5.51869e-36
Amplication	5p15.33	PDCD6	0.283199	0.00582925		1.26587	1.38332e-05
Amplication	5p15.33	SLC12A7	0.228012	0.0270859		1.36837	2.03968e-05
Amplication	5p15.33	TPPP	0.098675	0.344046		0.306597	1.88435e-20
Amplication	5p15.33	EXOC3	0.546359	1.22509e-08		0.941328	0.0686151
Amplication	5p15.33	PP7080	0.111491	0.284699		1.54207	2.8546e-12
Amplication	5p15.33	IRX4	-0.229587	0.0260159		3.5915	5.58502e-07
Amplication	5p15.33	CEP72	0.313314	0.00210603		3.28547	4.49696e-37
Amplication	5p15.33	AHRR	-0.136243	0.190411		0.665932	1.29298e-05
Amplication	5p15.33	MRPL36	0.434315	1.22216e-05		1.68126	1.57165e-19
Amplication	5p15.33	BRD9	0.585952	5.49834e-10		1.61396	8.83101e-23
Amplication	5p15.33	ZDHHC11	0.175257	0.0911147		0.634088	6.31213e-05
Amplication	5p15.33	LPCAT1	0.385309	0.000125613		2.60891	4.87363e-25
Amplication	5p15.33	CLPTM1L	0.529045	4.2128e-08		2.05498	9.02209e-30
Amplication	5p15.33	NKD2	-0.111203	0.285955		1.98099	1.06892e-11
Amplication	5p15.33	C5orf55	0.452337	4.71728e-06		1.29083	0.000155583
Amplication	5p15.33	CCDC127	0.521757	1.11042e-07		1.12787	0.0243185
Amplication	5p15.33	PLEKHG4B	-0.00197234	0.984947		5.57637	8.26473e-17
Amplication	5p15.33	SLC6A19	-0.0650688	0.533228		0.987496	0.888091
Amplication	5p15.33	SLC6A18	-0.0413445	0.692359		1.00576	0.292351
Amplication	5p15.33	LRRC14B	0.269307	0.00867051		0.661099	0.0030998
Amplication	5p15.33	SDHAP3	0.120241	0.248346		0.681198	5.15373e-07
Amplication	5p15.33	LOC728613	0.282227	0.00585236		1.18356	0.0174934
Amplication	8q24.21	MYC	0.0870737	0.403998		1.25046	0.0130459
Amplication	8q24.21	POU5F1B	0.197578	0.0562857		2.04525	8.0855e-11
Amplication	8q24.21	LOC727677	0.189201	0.067796		1.35735	1.48229e-06
Amplication	7q22.1	ACHE	0.235411	0.022368		0.403861	9.84788e-11
Amplication	7q22.1	AZGP1	0.049778	0.633751		0.190808	1.6035e-06
Amplication	7q22.1	AP1S1	0.286267	0.005156		1.9696	3.4526e-20
Amplication	7q22.1	CUX1	0.387618	0.000113454		1.09955	0.00825106
Amplication	7q22.1	CYP3A7	0.0979431	0.347655		0.835806	0.135619
Amplication	7q22.1	CYP3A4	0.035259	0.735831		0.292303	5.63588e-19
Amplication	7q22.1	CYP3A5	0.00786764	0.939945		0.10733	1.40885e-21
Amplication	7q22.1	EPHB4	0.316538	0.00188214		2.01528	5.78149e-23
Amplication	7q22.1	EPO	0.00903885	0.931097		2.4192	1.40698e-12
Amplication	7q22.1	GNB2	0.352114	0.000500745		1.13679	0.00721723
Amplication	7q22.1	AGFG2	0.216151	0.0364004		0.254734	5.01438e-30
Amplication	7q22.1	LRCH4	0.228361	0.0268456		0.851954	3.16225e-05
Amplication	7q22.1	MCM7	0.45612	3.83595e-06		2.6655	1.49953e-35
Amplication	7q22.1	NPTX2	-0.0143988	0.890445		0.553926	0.000155911
Amplication	7q22.1	SERPINE1	0.0366513	0.725805		7.10742	6.72162e-25
Amplication	7q22.1	PCOLCE	-0.0717854	0.491729		1.78875	3.99153e-08
Amplication	7q22.1	PMS2P1	0.469734	1.78518e-06		1.44549	1.24515e-11
Amplication	7q22.1	POLR2J	0.467463	2.03273e-06		1.37533	2.24308e-12
Amplication	7q22.1	TAF6	0.458051	3.44846e-06		1.39092	5.64926e-12
Amplication	7q22.1	TFR2	0.183798	0.0761808		2.09242	3.39084e-10
Amplication	7q22.1	TRIP6	0.305831	0.00272076		1.1732	0.000148041
Amplication	7q22.1	VGF	0.203869	0.0487368		1.6987	0.00106893
Amplication	7q22.1	ZAN	0.0117366	0.910608		4.76646	8.33891e-19
Amplication	7q22.1	ZNF3	0.47739	1.14413e-06		1.22402	3.79891e-06
Amplication	7q22.1	ZKSCAN1	0.438817	9.68345e-06		0.811792	1.77582e-05
Amplication	7q22.1	ZSCAN21	0.357568	0.000403032		1.08123	0.131381
Amplication	7q22.1	TRRAP	0.445267	6.89731e-06		1.22121	3.96851e-07
Amplication	7q22.1	BUD31	0.348287	0.000581804		1.53037	2.38393e-21
Amplication	7q22.1	PLOD3	0.190228	0.066289		2.34307	6.17205e-20
Amplication	7q22.1	AP4M1	0.364554	0.000303449		1.11848	0.00861912
Amplication	7q22.1	ATP5J2	0.372714	0.000216044		1.42348	6.47621e-11
Amplication	7q22.1	MUC12	-0.0843057	0.419161		1.75402	3.70385e-07
Amplication	7q22.1	ARPC1B	0.237482	0.0211808		2.9319	4.05789e-32
Amplication	7q22.1	RASA4	0.12967	0.212896		0.549079	1.22821e-12
Amplication	7q22.1	POP7	0.421421	2.33769e-05		1.73242	1.7227e-21
Amplication	7q22.1	ZNHIT1	0.334977	0.000966304		1.34223	7.39033e-13
Amplication	7q22.1	ARPC1A	0.350093	0.000542158		1.36726	3.54572e-08
Amplication	7q22.1	SH2B2	0.237405	0.0212239		1.64798	4.44591e-08
Amplication	7q22.1	STAG3	0.0680069	0.514863		1.55193	4.87983e-06
Amplication	7q22.1	CPSF4	0.464359	2.42407e-06		1.64611	4.54986e-20
Amplication	7q22.1	COPS6	0.463793	2.50265e-06		1.00758	0.842723
Amplication	7q22.1	PDAP1	0.426429	1.82284e-05		1.41357	5.29774e-17
Amplication	7q22.1	ZKSCAN5	0.288106	0.00486435		1.35792	1.81417e-11
Amplication	7q22.1	CLDN15	0.28522	0.00532908		1.28308	3.48447e-06
Amplication	7q22.1	BRI3	0.376089	0.000187226		1.3081	2.31764e-10
Amplication	7q22.1	PTCD1	0.483714	7.8584e-07		1.56404	7.19759e-16
Amplication	7q22.1	FBXO24	0.319198	0.0017139		0.548587	1.64846e-13
Amplication	7q22.1	PILRB	0.270597	0.00834366		1.25531	1.59216e-05
Amplication	7q22.1	PILRA	0.130769	0.209012		2.10329	6.54414e-12
Amplication	7q22.1	FIS1	0.317601	0.00181318		0.825411	5.94514e-07
Amplication	7q22.1	ACTL6B	0.0247243	0.813013		0.615447	4.58647e-09
Amplication	7q22.1	SRRT	0.28631	0.00514912		1.42992	1.22614e-23
Amplication	7q22.1	ALKBH4	0.305601	0.00274199		1.44439	2.22164e-12
Amplication	7q22.1	ZCWPW1	0.167926	0.1057		0.859673	0.0279329
Amplication	7q22.1	C7orf43	0.267931	0.00903174		1.39929	5.5651e-11
Amplication	7q22.1	BAIAP2L1	0.177778	0.0864835		2.166	3.78881e-10
Amplication	7q22.1	MEPCE	0.490404	5.23781e-07		1.22265	3.85165e-06
Amplication	7q22.1	SLC12A9	0.335164	0.000959601		1.60449	1.6017e-22
Amplication	7q22.1	SMURF1	0.322301	0.00153488		1.10184	0.0275036
Amplication	7q22.1	MOSPD3	0.2816	0.00596749		0.801312	8.06802e-05
Amplication	7q22.1	GIGYF1	0.474162	1.38196e-06		1.05599	0.154095
Amplication	7q22.1	RABL5	0.425076	1.95038e-05		1.19782	0.00115016
Amplication	7q22.1	CYP3A43	0.127118	0.222113		1.02392	0.729132
Amplication	7q22.1	ZNF655	0.346337	0.000627591		0.852174	0.000194661
Amplication	7q22.1	PVRIG	0.123486	0.235715		1.05057	0.40454
Amplication	7q22.1	GAL3ST4	0.0522279	0.617121		1.46309	1.26355e-07
Amplication	7q22.1	PRKRIP1	0.352713	0.000489051		1.09714	0.011459
Amplication	7q22.1	ORAI2	0.16135	0.120275		1.89209	2.32117e-15
Amplication	7q22.1	OR2AE1	0.0110722	0.915649		0.944896	0.309733
Amplication	7q22.1	TSC22D4	0.244841	0.017389		0.787166	6.26581e-07
Amplication	7q22.1	TRIM56	0.384568	0.000129766		0.875636	0.00922291
Amplication	7q22.1	ZNF394	0.480311	9.62781e-07		0.995577	0.890927
Amplication	7q22.1	MYH16	0.225146	0.0291274		3.20507	5.61203e-17
Amplication	7q22.1	TRIM4	0.45436	4.22475e-06		0.972925	0.428264
Amplication	7q22.1	MYL10	0.119696	0.250512		0.999243	0.973043
Amplication	7q22.1	EMID2	0.202948	0.049786		2.99767	4.16907e-12
Amplication	7q22.1	MUC17	-0.0195627	0.851545		0.943989	0.390505
Amplication	7q22.1	ZNF498	0.431102	1.74984e-05		1.14742	0.000500195
Amplication	7q22.1	FAM200A	0.281878	0.00591621		1.35549	2.49055e-10
Amplication	7q22.1	PPP1R35	0.503647	2.28636e-07		1.56863	4.86226e-19
Amplication	7q22.1	GPC2	0.169876	0.101652		3.0109	3.73931e-23
Amplication	7q22.1	LRWD1	0.38328	0.000137283		2.05445	1.26507e-31
Amplication	7q22.1	TMEM130	-0.000809167	0.993824		0.660049	0.00639912
Amplication	7q22.1	NYAP1	0.332073	0.00107625		0.40008	3.7239e-16
Amplication	7q22.1	CNPY4	0.169038	0.103376		1.33169	4.54292e-07
Amplication	7q22.1	POLR2J2	0.153462	0.139751		0.814863	0.019194
Amplication	7q22.1	MBLAC1	0.211917	0.0403181		0.707586	1.433e-09
Amplication	7q22.1	ZNF789	0.30577	0.00272639		1.06482	0.168397
Amplication	7q22.1	MOGAT3	0.163848	0.114568		1.03919	0.0265872
Amplication	7q22.1	GJC3	0.140014	0.178314		0.509118	1.576e-13
Amplication	7q22.1	GATS	0.283096	0.00569593		0.784615	0.00560365
Amplication	7q22.1	NAT16	0.201345	0.0516587		1.38797	2.11509e-05
Amplication	7q22.1	C7orf59	0.470752	1.68363e-06		1.42453	4.66461e-11
Amplication	7q22.1	KPNA7	0.105892	0.309732		1.16131	0.376075
Amplication	7q22.1	C7orf61	0.0121954	0.907128		1.39765	8.85778e-05
Amplication	7q22.1	UFSP1	0.345517	0.000647801		1.39632	1.12557e-07
Amplication	7q22.1	SPDYE3	0.349882	0.000546673		1.32256	2.85456e-06
Amplication	7q22.1	SPDYE2	0.220852	0.0324294		1.33968	2.80396e-05
Amplication	7q22.1	POLR2J3	0.22646	0.0281757		0.676432	7.40611e-07
Amplication	7q22.1	SPDYE6	0.316119	0.00190997		1.33675	9.2266e-06
Amplication	7q22.1	UPK3BL	0.0834026	0.424179		0.594541	3.37277e-05
Amplication	7p11.2	EGFR	0.52906	4.20842e-08		1.28434	0.00426484
Amplication	7p11.2	SEC61G	0.378088	0.000171882		2.05751	2.55725e-17
Amplication	7p11.2	LANCL2	0.340172	0.000794817		1.23652	0.00274173
Amplication	7p11.2	VOPP1	0.427342	1.74129e-05		2.50378	3.13622e-30
Amplication	7p11.2	VSTM2A	0.0634966	0.543188		0.468284	9.75725e-11
Amplication	19p13.3	OR4F17	-0.00541237	0.958709		0.999765	0.984699
Amplication	19p13.3	WASH5P	-0.0558618	0.592808		1.00862	0.845974
Amplication	19p13.3	FLJ45445	0.0488321	0.640221		0.977501	0.86103
Amplication	19p13.3	FAM138F	-0.0223027	0.831041		0.478612	2.35841e-16
Amplication	14q13.3	CFL2	0.21284	0.0394354		0.217402	2.17283e-24
Amplication	14q13.3	NFKBIA	0.235201	0.0224919		1.20385	0.00275298
Amplication	14q13.3	PAX9	0.184159	0.0755971		0.285932	4.30777e-06
Amplication	14q13.3	PSMA6	0.55632	5.82811e-09		2.1336	4.98408e-26
Amplication	14q13.3	SRP54	0.640512	3.60119e-12		1.49384	1.5498e-14
Amplication	14q13.3	NKX2-1	0.220813	0.032461		3.02379	3.20253e-11
Amplication	14q13.3	KIAA0391	0.486672	6.57496e-07		1.53289	3.78132e-12
Amplication	14q13.3	BAZ1A	0.364209	0.000307776		2.14813	1.16035e-22
Amplication	14q13.3	NKX2-8	0.236436	0.0217738		1.53688	0.0229937
Amplication	14q13.3	MBIP	0.56704	2.54851e-09		1.23876	0.000264696
Amplication	14q13.3	PPP2R3C	0.437571	1.03312e-05		1.07451	0.105066
Amplication	14q13.3	EAPP	0.646066	2.03876e-12		1.21418	0.000127017
Amplication	14q13.3	SNX6	0.56032	4.29518e-09		1.45312	2.09053e-13
Amplication	14q13.3	BRMS1L	0.580938	8.33651e-10		1.35003	1.30068e-07
Amplication	14q13.3	INSM2	-0.00830891	0.93665		1.27115	0.0004802
Amplication	14q13.3	SLC25A21	0.328806	0.00121345		0.463037	1.00869e-09
Amplication	14q13.3	MIPOL1	0.401566	6.03469e-05		0.932429	0.339701
Amplication	14q13.3	SPTSSA	0.443504	7.57301e-06		1.44028	6.50682e-09
Amplication	14q13.3	RALGAPA1	0.503	2.38273e-07		0.696866	4.67947e-09
Amplication	14q13.3	SFTA3	0.0797692	0.444711		1.09778	0.0299018
Amplication	14q13.3	IGBP1P1	0.286881	0.00505704		0.856051	0.000656517
Amplication	14q13.3	FAM177A1	0.437586	1.03235e-05		1.08126	0.0836643
Amplication	12p13.33	CACNA1C	0.045827	0.660955		0.263434	3.41835e-16
Amplication	12p13.33	CCND2	0.225477	0.0288848		0.408663	2.20987e-12
Amplication	12p13.33	FGF6	-0.0787319	0.450673		0.73387	0.000381163
Amplication	12p13.33	FKBP4	0.290834	0.00445857		1.71927	3.6657e-12
Amplication	12p13.33	FOXM1	0.0575671	0.581549		8.37442	6.60181e-35
Amplication	12p13.33	KCNA1	0.0227957	0.827364		0.75069	0.0857566
Amplication	12p13.33	KCNA5	0.0590838	0.571619		0.059544	9.66939e-35
Amplication	12p13.33	KCNA6	0.0644157	0.537355		0.281888	7.3436e-12
Amplication	12p13.33	NDUFA9	0.453462	4.43713e-06		1.25467	6.21626e-07
Amplication	12p13.33	NINJ2	0.0634695	0.543361		1.3468	6.69829e-05
Amplication	12p13.33	RAD52	0.383045	0.000138701		1.11088	0.0230222
Amplication	12p13.33	KDM5A	0.490778	5.11907e-07		1.19983	1.0871e-07
Amplication	12p13.33	SLC6A12	-0.0946584	0.364138		4.46722	2.25806e-22
Amplication	12p13.33	SLC6A13	0.110034	0.291082		1.97128	1.87844e-10
Amplication	12p13.33	TEAD4	0.306228	0.00268445		2.69003	5.86949e-24
Amplication	12p13.33	TULP3	0.337007	0.000895634		0.904599	0.00245348
Amplication	12p13.33	FGF23	0.156872	0.131057		0.952892	0.298569
Amplication	12p13.33	DYRK4	0.232702	0.0240066		1.10163	0.0424551
Amplication	12p13.33	AKAP3	0.0463396	0.6574		0.642263	1.10801e-05
Amplication	12p13.33	RAD51AP1	0.116608	0.263034		5.45972	1.01701e-38
Amplication	12p13.33	TSPAN9	0.256545	0.0125625		1.67046	2.36537e-20
Amplication	12p13.33	ERC1	0.337524	0.000878419		0.921176	0.0333447
Amplication	12p13.33	GALNT8	0.182838	0.0777557		0.726202	0.000104909
Amplication	12p13.33	ITFG2	0.388108	0.000111019		0.939287	0.147883
Amplication	12p13.33	PRMT8	-0.0434746	0.677366		2.39199	4.79108e-10
Amplication	12p13.33	PARP11	0.302211	0.00307243		1.12088	0.00963171
Amplication	12p13.33	C12orf4	0.408755	4.31049e-05		1.12877	0.000124578
Amplication	12p13.33	C12orf5	0.348342	0.000580574		1.34919	1.37209e-09
Amplication	12p13.33	WNK1	0.160152	0.123091		0.691875	1.312e-12
Amplication	12p13.33	ADIPOR2	0.341955	0.000742696		0.95279	0.284946
Amplication	12p13.33	WNT5B	-0.0191239	0.854838		0.343269	4.87706e-17
Amplication	12p13.33	C12orf32	0.214323	0.0380509		1.89873	1.57776e-21
Amplication	12p13.33	NRIP2	0.320946	0.00161084		0.503218	3.62996e-21
Amplication	12p13.33	CCDC77	0.132921	0.201549		2.10172	4.29147e-25
Amplication	12p13.33	EFCAB4B	0.0349607	0.737984		1.62527	2.75923e-05
Amplication	12p13.33	CACNA2D4	-0.0298022	0.775536		0.870497	0.0726506
Amplication	12p13.33	FBXL14	0.380593	0.000154291		0.89254	0.0205811
Amplication	12p13.33	DCP1B	0.123428	0.235936		0.727225	6.24198e-05
Amplication	12p13.33	B4GALNT3	0.107967	0.300295		2.95028	7.71196e-08
Amplication	12p13.33	IQSEC3	0.103415	0.321251		0.785741	0.0263237
Amplication	12p13.33	LRTM2	0.0751711	0.471476		1.11779	0.245467
Amplication	12p13.33	FAM138D	-0.101375	0.330939		1.00374	0.745366
Amplication	12p13.33	LOC100288778	0.096833	0.353172		0.895084	0.0313692
Amplication	18p11.31	TGIF1	0.320998	0.00168909		2.01464	1.19481e-21
Amplication	18p11.31	MYOM1	0.112437	0.280069		0.0382614	7.02945e-34
Amplication	18p11.31	DLGAP1	0.0614176	0.556496		0.351833	9.62908e-11
Amplication	18p11.31	LPIN2	0.262378	0.0108149		0.734056	8.29147e-06
Amplication	18p11.31	NDC80	0.256507	0.0125761		5.07339	6.85769e-33
Amplication	18p11.31	MYL12A	0.179251	0.0838922		1.03794	0.466527
Amplication	18p11.31	SMCHD1	0.390355	0.000113667		0.986394	0.777633
Amplication	18p11.31	METTL4	0.445773	6.71427e-06		1.46486	4.8891e-16
Amplication	18p11.31	EMILIN2	0.125579	0.227807		1.42281	0.000175482
Amplication	18p11.31	MYL12B	0.20695	0.0455189		1.27954	2.02413e-05
Amplication	18p11.31	FLJ35776	0.266004	0.00974199		1.03646	0.58577
Amplication	18p11.31	LOC727896	0.0673699	0.518158		1.47127	4.322e-09
Amplication	1p36.32	MMEL1	-0.075823	0.467629		0.196413	1.37055e-23
Amplication	1p36.32	FAM213B	0.305199	0.00277942		1.2718	4.25565e-07
Amplication	20q13.33	CHRNA4	-0.0812932	0.436032		0.213283	1.4635e-19
Amplication	20q13.33	EEF1A2	0.0941458	0.366754		0.249181	6.18943e-08
Amplication	20q13.33	NPBWR2	0.0963924	0.355378		1.05964	0.0167443
Amplication	20q13.33	KCNQ2	0.146144	0.159866		0.677023	0.000377578
Amplication	20q13.33	MYT1	0.128726	0.216274		1.41498	0.00625765
Amplication	20q13.33	OPRL1	0.0847973	0.416445		1.32342	4.44591e-05
Amplication	20q13.33	PTK6	-0.0168843	0.871684		0.497654	0.00298052
Amplication	20q13.33	SRMS	0.153256	0.140287		1.85562	0.00015212
Amplication	20q13.33	TCEA2	0.111536	0.284503		0.717436	1.14063e-06
Amplication	20q13.33	TPD52L2	0.491292	4.9598e-07		1.21743	1.93226e-05
Amplication	20q13.33	TNFRSF6B	0.164833	0.112373		2.55675	1.94761e-18
Amplication	20q13.33	ARFRP1	0.513631	1.19533e-07		1.16598	2.17701e-05
Amplication	20q13.33	RGS19	0.180244	0.0821377		2.43738	5.09518e-31
Amplication	20q13.33	PRPF6	0.513891	1.17498e-07		1.20952	9.95218e-08
Amplication	20q13.33	GMEB2	0.343192	0.000708397		1.28459	2.00314e-12
Amplication	20q13.33	STMN3	0.157912	0.12849		1.21131	0.0314834
Amplication	20q13.33	RTEL1	0.419774	2.53485e-05		1.31914	4.43339e-09
Amplication	20q13.33	SOX18	0.0823697	0.429959		0.903575	0.11975
Amplication	20q13.33	YTHDF1	0.515833	1.03314e-07		1.59429	8.46841e-28
Amplication	20q13.33	LIME1	0.0122894	0.906416		1.29696	0.00222191
Amplication	20q13.33	UCKL1	0.475239	1.29788e-06		1.21031	3.06102e-07
Amplication	20q13.33	PCMTD2	0.234676	0.0228029		0.992535	0.840777
Amplication	20q13.33	ARFGAP1	0.45092	5.09389e-06		1.76958	1.88681e-27
Amplication	20q13.33	SLC2A4RG	0.346746	0.000617712		1.20462	0.000152982
Amplication	20q13.33	ZNF512B	0.274094	0.00751128		1.01006	0.838709
Amplication	20q13.33	COL20A1	0.0145983	0.888937		0.420615	5.23527e-14
Amplication	20q13.33	C20orf195	0.148541	0.153053		2.48774	7.6737e-13
Amplication	20q13.33	PPDPF	0.117352	0.259979		0.532458	1.01247e-15
Amplication	20q13.33	BIRC7	-0.0833809	0.4243		1.34749	0.0142554
Amplication	20q13.33	DNAJC5	0.0811632	0.436768		0.927078	0.201194
Amplication	20q13.33	ZGPAT	0.48703	6.43388e-07		1.5066	9.24799e-24
Amplication	20q13.33	PRIC285	0.323388	0.00147629		2.1839	1.40092e-17
Amplication	20q13.33	NKAIN4	0.0247596	0.812752		1.47827	0.0181251
Amplication	20q13.33	ZBTB46	0.113819	0.274698		0.849594	0.00598302
Amplication	20q13.33	SAMD10	0.0202583	0.84633		0.546205	9.47796e-11
Amplication	20q13.33	ABHD16B	0.410281	4.00937e-05		1.74403	7.34066e-16
Amplication	20q13.33	C20orf201	0.00103316	0.992115		1.94789	2.01142e-11
Amplication	20q13.33	LINC00176	0.165657	0.110565		2.10607	1.06369e-16
Amplication	20q13.33	HAR1A	-0.026363	0.800869		0.325681	1.95273e-16
Amplication	20q13.33	HAR1B	0.119349	0.2519		1.0146	0.84441
Amplication	20q13.33	UCKL1-AS1	0.208572	0.0436568		0.735182	1.76819e-08
Amplication	20q13.33	FLJ16779	0.0744005	0.476046		2.27478	1.68564e-05
Amplication	8p11.21	ANK1	-0.0167903	0.872392		0.916811	0.586388
Amplication	8p11.21	IKBKB	0.505498	2.03048e-07		0.964666	0.345388
Amplication	8p11.21	PLAT	0.0830335	0.426239		1.32214	0.0148443
Amplication	8p11.21	POLB	0.386246	0.000120543		1.57753	1.90161e-11
Amplication	8p11.21	SLC20A2	0.497621	3.3483e-07		1.09245	0.146649
Amplication	8p11.21	VDAC3	0.570374	1.95844e-09		0.930135	0.1
Amplication	8p11.21	KAT6A	0.622177	2.17622e-11		0.949077	0.196398
Amplication	8p11.21	AP3M2	0.508554	1.66662e-07		1.92617	2.30485e-28
Amplication	8p11.21	DKK4	0.135824	0.191791		0.102391	5.67784e-26
Amplication	8p11.21	NKX6-3	-0.0909986	0.38306		0.985686	0.733605
Amplication	22q11.21	ADORA2A	0.0590838	0.571619		1.18733	0.0122604
Amplication	22q11.21	ADRBK2	0.0362825	0.728457		1.3048	0.0001187
Amplication	22q11.21	ARVCF	0.165366	0.111202		1.11918	0.159964
Amplication	22q11.21	BCR	0.0621108	0.552042		1.16005	0.00247606
Amplication	22q11.21	COMT	0.243385	0.0180889		1.20429	0.000458436
Amplication	22q11.21	CRKL	0.357306	0.000407284		1.46662	3.62139e-19
Amplication	22q11.21	CRYBB2	0.0664723	0.524415		1.28702	0.0152113
Amplication	22q11.21	CRYBB3	0.0325425	0.755517		1.81513	8.61986e-09
Amplication	22q11.21	DDT	0.239977	0.019823		1.03976	0.470695
Amplication	22q11.21	GGT1	0.141699	0.173096		1.35879	0.00296091
Amplication	22q11.21	GGT5	0.0871375	0.403653		1.38574	6.91367e-06
Amplication	22q11.21	GNAZ	0.1381	0.184381		0.174614	4.37115e-20
Amplication	22q11.21	GSC2	0.132571	0.202751		1.10984	0.000743916
Amplication	22q11.21	GSTT1	-0.0289124	0.782069		0.669014	1.58081e-08
Amplication	22q11.21	GSTT2	0.205168	0.0472873		0.48846	4.76747e-13
Amplication	22q11.21	SERPIND1	0.0639172	0.540515		0.550845	1.07901e-11
Amplication	22q11.21	IGLL1	-0.0619752	0.552911		1.01042	0.805701
Amplication	22q11.21	MIF	0.227333	0.0275578		1.63915	1.74544e-12
Amplication	22q11.21	MMP11	0.0427848	0.682208		68.3517	7.94498e-47
Amplication	22q11.21	PI4KA	0.360037	0.000364831		0.886348	0.00349624
Amplication	22q11.21	2016-09-05	0.149731	0.149751		0.49859	3.87026e-13
Amplication	22q11.21	MAPK1	0.488406	5.91765e-07		0.924154	0.00370202
Amplication	22q11.21	PRODH	0.238156	0.0208065		1.7065	0.0008754
Amplication	22q11.21	RANBP1	0.257061	0.0123795		2.39259	1.05165e-35
Amplication	22q11.21	SLC7A4	0.0897745	0.389519		0.232198	1.87368e-09
Amplication	22q11.21	SLC25A1	0.316819	0.00186371		1.40175	9.48728e-14
Amplication	22q11.21	SMARCB1	0.359112	0.000378728		1.74552	6.61192e-30
Amplication	22q11.21	SNRPD3	0.417438	2.84132e-05		1.47894	4.54964e-20
Amplication	22q11.21	TBX1	0.203129	0.0495787		2.36822	1.0463e-08
Amplication	22q11.21	CLDN5	0.0711853	0.495367		0.371967	4.75093e-24
Amplication	22q11.21	TOP1P2	0.024466	0.814933		1.0162	0.201007
Amplication	22q11.21	HIRA	0.279416	0.00638465		1.23693	3.05195e-08
Amplication	22q11.21	UBE2L3	0.439661	9.26671e-06		1.16884	2.31889e-06
Amplication	22q11.21	UFD1L	0.407236	4.63102e-05		1.70789	1.21394e-27
Amplication	22q11.21	VPREB1	-0.165609	0.110669		0.973602	0.236246
Amplication	22q11.21	ZNF70	0.357588	0.000402702		0.96074	0.45235
Amplication	22q11.21	ZNF74	0.468661	1.89836e-06		1.62623	3.27607e-21
Amplication	22q11.21	DGCR6	0.0733738	0.482171		1.46316	2.69387e-06
Amplication	22q11.21	LZTR1	0.399166	6.7407e-05		1.10295	0.0130804
Amplication	22q11.21	CLTCL1	0.281736	0.00594247		1.06131	0.417819
Amplication	22q11.21	DGCR14	0.337547	0.000877666		1.18232	1.21116e-06
Amplication	22q11.21	CDC45	0.0461082	0.659004		9.25993	1.50308e-28
Amplication	22q11.21	TOP3B	0.29588	0.00378661		1.46784	1.2635e-19
Amplication	22q11.21	P2RX6	0.346975	0.000612258		0.695656	0.00271505
Amplication	22q11.21	SNAP29	0.501302	2.65453e-07		0.906425	0.00121535
Amplication	22q11.21	RAB36	0.217009	0.0356465		0.763634	0.00195231
Amplication	22q11.21	PPM1F	0.267466	0.0091568		0.874919	3.29243e-05
Amplication	22q11.21	DGCR2	0.25577	0.0128415		1.06093	0.0939709
Amplication	22q11.21	TXNRD2	0.454143	4.27511e-06		1.09932	0.0342334
Amplication	22q11.21	HIC2	0.217175	0.0355021		0.852732	0.00235741
Amplication	22q11.21	SPECC1L	0.450317	5.2626e-06		0.708256	1.32706e-14
Amplication	22q11.21	CABIN1	0.343124	0.000710231		1.04009	0.283582
Amplication	22q11.21	PRAME	-0.100319	0.336029		62.7749	5.45785e-31
Amplication	22q11.21	SDF2L1	0.144386	0.165005		2.04405	1.05423e-24
Amplication	22q11.21	PPIL2	0.314117	0.00204813		1.05932	0.0899669
Amplication	22q11.21	GSTTP1	0.00526775	0.959812		0.99933	0.95383
Amplication	22q11.21	DGCR11	0.18754	0.070291		1.04725	0.369727
Amplication	22q11.21	DGCR9	0.11993	0.249579		2.01198	4.80161e-09
Amplication	22q11.21	POM121L1P	-0.00305605	0.976679		1.12522	0.103271
Amplication	22q11.21	DGCR5	0.298179	0.00351177		2.86827	1.72926e-15
Amplication	22q11.21	DGCR10	0.0540915	0.604598		1.31569	0.00353226
Amplication	22q11.21	TRMT2A	0.366963	0.000274746		1.30562	8.33987e-12
Amplication	22q11.21	RTDR1	0.180994	0.0808507		0.788057	0.0101487
Amplication	22q11.21	POM121L9P	-0.0297298	0.776068		1.41427	5.14097e-06
Amplication	22q11.21	POM121L8P	-0.00372871	0.971547		1.27335	0.00503481
Amplication	22q11.21	YPEL1	0.198044	0.0556946		0.349055	2.35818e-17
Amplication	22q11.21	ZDHHC8	0.283959	0.00554428		1.63322	5.63425e-26
Amplication	22q11.21	VPREB3	-0.165085	0.111818		1.08094	0.602757
Amplication	22q11.21	C22orf43	0.0689538	0.509014		1.1365	0.0723325
Amplication	22q11.21	MED15	0.488558	5.86321e-07		1.38293	1.86789e-16
Amplication	22q11.21	UPB1	0.054106	0.604502		0.530859	1.07919e-10
Amplication	22q11.21	DGCR8	0.227664	0.0273268		1.16229	1.84625e-07
Amplication	22q11.21	GNB1L	0.0916667	0.379563		2.15956	7.52136e-29
Amplication	22q11.21	SUSD2	0.0524877	0.615369		0.870683	0.0436324
Amplication	22q11.21	MRPL40	0.283686	0.00559178		1.35061	3.35712e-09
Amplication	22q11.21	RTN4R	0.118766	0.254237		4.64909	2.62403e-34
Amplication	22q11.21	SLC2A11	0.152196	0.143085		0.699782	5.96562e-06
Amplication	22q11.21	C22orf29	0.194857	0.0598345		1.28265	1.39543e-05
Amplication	22q11.21	THAP7	0.44461	7.14227e-06		1.1839	2.01717e-05
Amplication	22q11.21	C22orf13	0.547577	1.12019e-08		1.03343	0.331379
Amplication	22q11.21	TMEM191A	-0.0565841	0.588027		1.60935	1.77261e-08
Amplication	22q11.21	MYO18B	0.123839	0.234369		0.16677	8.51464e-12
Amplication	22q11.21	KLHL22	0.398494	6.95169e-05		1.11967	0.0532617
Amplication	22q11.21	DGCR6L	0.374303	0.000201998		1.15041	0.000240632
Amplication	22q11.21	RIMBP3	0.0347073	0.739815		2.34649	5.23264e-16
Amplication	22q11.21	KIAA1671	0.117633	0.25883		0.762759	7.24508e-05
Amplication	22q11.21	SCARF2	0.154075	0.138157		1.89134	4.25438e-09
Amplication	22q11.21	GGTLC2	0.101695	0.329408		1.44685	0.000538699
Amplication	22q11.21	GUSBP11	0.180972	0.0808877		0.882224	0.00707003
Amplication	22q11.21	DERL3	-0.299227	0.00339254		3.06187	1.60614e-10
Amplication	22q11.21	IGLL3P	-0.0604751	0.562581		0.952008	0.359001
Amplication	22q11.21	LRP5L	0.253769	0.013587		1.2919	1.61352e-07
Amplication	22q11.21	LOC96610	-0.22911	0.0263364		1.9367	5.11979e-05
Amplication	22q11.21	MGC16703	0.369617	0.000246034		1.95494	1.99729e-09
Amplication	22q11.21	C22orf39	0.271433	0.00813757		0.531719	6.52888e-16
Amplication	22q11.21	C22orf25	0.340029	0.000799127		1.32465	4.5755e-12
Amplication	22q11.21	ZNF280A	-0.111236	0.285811		2.22752	7.51067e-12
Amplication	22q11.21	SGSM1	0.117214	0.260542		0.141908	4.75603e-25
Amplication	22q11.21	ZNF280B	0.0330964	0.751491		0.479153	4.53741e-10
Amplication	22q11.21	LOC150185	-0.138841	0.182017		1.06492	0.136366
Amplication	22q11.21	LOC150197	-0.0424161	0.684802		1.6369	4.74498e-06
Amplication	22q11.21	AIFM3	0.287342	0.0049837		1.92936	6.66904e-12
Amplication	22q11.21	RIMBP3C	0.0850929	0.414816		2.05489	1.21871e-11
Amplication	22q11.21	YDJC	0.132798	0.201972		2.75747	6.75406e-32
Amplication	22q11.21	ZDHHC8P1	0.214574	0.0378203		0.452474	1.08914e-07
Amplication	22q11.21	C22orf15	0.110986	0.286899		0.926147	0.262813
Amplication	22q11.21	CCDC116	0.265357	0.00974286		0.831365	0.00912416
Amplication	22q11.21	TMEM211	0.118206	0.256501		0.71128	0.00531112
Amplication	22q11.21	POM121L4P	0.0348221	0.738986		1.61111	1.43344e-07
Amplication	22q11.21	RGL4	-0.0789157	0.449614		0.70513	4.99635e-05
Amplication	22q11.21	PI4KAP2	0.255423	0.012968		0.812324	1.28752e-05
Amplication	22q11.21	FAM211B	0.47819	1.09146e-06		1.03309	0.57641
Amplication	22q11.21	LOC391322	-0.0179618	0.863571		0.883878	0.0151225
Amplication	22q11.21	LOC400891	-0.118601	0.254904		0.44963	4.92785e-12
Amplication	22q11.21	CHCHD10	0.0645819	0.536303		0.62545	1.47907e-10
Amplication	22q11.21	THAP7-AS1	0.354084	0.000463188		1.23125	0.000501407
Amplication	22q11.21	PIWIL3	0.185738	0.07308		1.06184	0.301465
Amplication	22q11.21	BCRP3	0.235309	0.0224279		0.755318	0.00154336
Amplication	22q11.21	C22orf45	0.20761	0.0446589		1.13986	0.0688082
Amplication	22q11.21	POM121L10P	0.182692	0.0779971		0.980467	0.798186
Amplication	22q11.21	LOC648691	-0.0597639	0.567192		1.31089	2.14251e-06
Amplication	22q11.21	GSTTP2	0.0404088	0.698983		1.04861	0.0379015
Amplication	22q11.21	PI4KAP1	0.238718	0.0204986		0.854255	0.00220552
Amplication	22q11.21	DDTL	0.264591	0.0099637		1.32067	0.000475279
Amplication	7p22.3	GNA12	0.314956	0.00198916		1.78739	5.22324e-17
Amplication	7p22.3	GPER	0.276604	0.00695978		0.43259	1.11204e-13
Amplication	7p22.3	LFNG	0.0759747	0.466737		1.46588	6.44086e-05
Amplication	7p22.3	NUDT1	0.250523	0.0148761		2.98979	1.42123e-35
Amplication	7p22.3	PDGFA	0.300315	0.00327247		1.20048	0.0287826
Amplication	7p22.3	PRKAR1B	0.297029	0.00364694		1.17595	0.0029598
Amplication	7p22.3	MAFK	0.339011	0.00083054		0.841545	0.00147863
Amplication	7p22.3	MAD1L1	0.373562	0.000208442		1.65378	2.95944e-25
Amplication	7p22.3	EIF3B	0.330233	0.00115167		1.61642	1.73404e-24
Amplication	7p22.3	ADAP1	0.279371	0.00639359		0.55131	2.78548e-08
Amplication	7p22.3	IQCE	0.335752	0.000938733		1.24202	3.64369e-05
Amplication	7p22.3	SUN1	0.422904	2.17264e-05		0.856974	5.7153e-05
Amplication	7p22.3	INTS1	0.411648	3.75644e-05		1.39383	9.1999e-17
Amplication	7p22.3	SNX8	0.330305	0.00114862		1.67076	8.61117e-22
Amplication	7p22.3	FTSJ2	0.317156	0.00184178		1.73407	3.11775e-26
Amplication	7p22.3	GET4	0.258622	0.0118407		1.16523	7.20091e-06
Amplication	7p22.3	CYP2W1	-0.042445	0.684598		1.3361	0.134674
Amplication	7p22.3	HEATR2	0.331027	0.00111852		1.49675	1.02443e-19
Amplication	7p22.3	CHST12	0.271511	0.0081187		1.45095	5.69443e-14
Amplication	7p22.3	FAM20C	0.242193	0.0186799		1.34446	0.000614907
Amplication	7p22.3	MICALL2	0.141503	0.173698		1.46063	1.34011e-11
Amplication	7p22.3	TTYH3	0.253609	0.0136481		4.52203	1.18417e-39
Amplication	7p22.3	PSMG3	0.114757	0.270738		2.42035	5.22581e-30
Amplication	7p22.3	C7orf50	0.370055	0.000241571		1.17987	6.56789e-05
Amplication	7p22.3	CARD11	-0.0518443	0.619713		1.78025	5.92045e-07
Amplication	7p22.3	ZFAND2A	0.190211	0.066314		1.35012	5.06399e-07
Amplication	7p22.3	COX19	0.324821	0.00140216		1.21755	1.01434e-05
Amplication	7p22.3	KIAA1908	0.267479	0.00915316		0.467716	3.74864e-17
Amplication	7p22.3	GPR146	0.193441	0.0617524		0.415207	1.32863e-21
Amplication	7p22.3	AMZ1	0.17137	0.0986357		2.58851	9.12668e-14
Amplication	7p22.3	TMEM184A	-0.120927	0.245639		0.615168	0.017325
Amplication	7p22.3	BRAT1	0.28234	0.0058317		1.88632	1.38188e-26
Amplication	7p22.3	TFAMP1	0.0043926	0.966484		0.984702	0.83375
Amplication	7p22.3	UNCX	0.0830277	0.426272		1.06355	0.00404808
Amplication	7p22.3	ELFN1	0.155489	0.13453		2.31947	2.78254e-12
Amplication	12q15	CPM	0.147294	0.156569		1.04663	0.596056
Amplication	12q15	IFNG	0.0911071	0.382491		2.89617	1.90192e-12
Amplication	12q15	LYZ	-0.171036	0.0993037		1.1455	0.411363
Amplication	12q15	MDM2	0.408011	4.46475e-05		1.15667	0.00371872
Amplication	12q15	CNOT2	0.481927	8.74503e-07		1.28113	7.85318e-11
Amplication	12q15	PTPRB	0.0759622	0.46681		0.406792	2.80482e-22
Amplication	12q15	PTPRR	0.0351922	0.736313		1.14258	0.362601
Amplication	12q15	RAP1B	0.235176	0.0225067		1.42736	7.47184e-11
Amplication	12q15	TSPAN8	-0.250934	0.0147072		0.0769574	8.20108e-24
Amplication	12q15	YEATS4	0.453861	4.34143e-06		1.60989	1.0129e-12
Amplication	12q15	DYRK2	0.320723	0.00162367		1.29012	5.14676e-06
Amplication	12q15	LGR5	0.0585649	0.575007		4.31113	3.86151e-11
Amplication	12q15	CCT2	0.406673	4.75541e-05		1.79026	3.9082e-22
Amplication	12q15	FRS2	0.431275	1.42745e-05		0.943227	0.223396
Amplication	12q15	CPSF6	0.479005	1.0402e-06		1.33773	3.71168e-15
Amplication	12q15	RAB21	0.465955	2.21481e-06		0.926618	0.0294655
Amplication	12q15	KCNMB4	0.0295929	0.777072		0.475472	2.00457e-08
Amplication	12q15	IL22	-0.111759	0.283536		0.85369	0.0261226
Amplication	12q15	TMEM19	0.182428	0.0784355		0.982868	0.758729
Amplication	12q15	SLC35E3	0.374277	0.000202227		1.18835	0.00107054
Amplication	12q15	IL26	-0.0017029	0.987004		1.05015	0.56626
Amplication	12q15	MDM1	0.245716	0.0169797		0.921023	0.216909
Amplication	12q15	NUP107	0.6224	2.13065e-11		1.99374	1.90304e-22
Amplication	12q15	TBC1D15	0.421549	2.32306e-05		0.89744	0.00127498
Amplication	12q15	THAP2	0.150364	0.148019		0.79269	2.25677e-06
Amplication	12q15	RAB3IP	0.377881	0.00017341		1.8635	1.10881e-15
Amplication	12q15	TPH2	-0.00635611	0.951518		0.824307	0.00116693
Amplication	12q15	BEST3	-0.0916602	0.379597		0.543577	0.00109848
Amplication	12q15	ZFC3H1	0.39153	9.53159e-05		0.821713	1.95645e-06
Amplication	12q15	LRRC10	0.147656	0.155543		0.963571	0.161631
Amplication	12q15	MRS2P2	0.220843	0.0324365		0.890987	0.0325795
Amplication	1q42.13	ACTA1	0.207122	0.0451745		0.074792	7.88853e-12
Amplication	1q42.13	ACTN2	0.37263	0.000216808		0.0260408	6.93746e-22
Amplication	1q42.13	ADORA1	0.0320425	0.759159		1.63024	2.42305e-07
Amplication	1q42.13	PARP1	0.43782	1.01986e-05		1.59422	5.46009e-23
Amplication	1q42.13	ADSS	0.365324	0.00029399		1.34908	4.46601e-15
Amplication	1q42.13	AGT	0.324391	0.00142405		0.390903	2.06454e-07
Amplication	1q42.13	ARF1	0.217475	0.0352431		1.12523	9.80205e-08
Amplication	1q42.13	ATF3	0.212791	0.0394819		0.625731	0.00195554
Amplication	1q42.13	ATP2B4	0.387783	0.00011263		0.450216	1.305e-14
Amplication	1q42.13	AVPR1B	-0.163051	0.116366		0.967335	0.599428
Amplication	1q42.13	C4BPA	-0.0972853	0.350918		0.791395	0.0773925
Amplication	1q42.13	C4BPB	0.00538357	0.958929		0.461751	5.78518e-09
Amplication	1q42.13	CACNA1S	0.138609	0.182753		0.297516	2.76003e-06
Amplication	1q42.13	CAPN2	-0.0784764	0.452149		0.845989	1.16977e-05
Amplication	1q42.13	CD34	0.160518	0.122226		0.316634	5.75748e-26
Amplication	1q42.13	CENPF	0.0820979	0.431488		5.32941	6.75587e-29
Amplication	1q42.13	CHI3L1	-0.0609349	0.559608		7.37049	2.86641e-20
Amplication	1q42.13	CHIT1	-0.027852	0.789874		5.49706	3.23966e-14
Amplication	1q42.13	CHML	0.253127	0.0138336		1.5727	4.75192e-12
Amplication	1q42.13	LYST	0.267739	0.00908321		0.802454	1.92827e-05
Amplication	1q42.13	CHRM3	0.334882	0.000969736		0.3315	1.52577e-11
Amplication	1q42.13	CR1	0.129782	0.212498		0.620076	0.0026188
Amplication	1q42.13	CR1L	0.276475	0.00698722		1.51178	4.39744e-05
Amplication	1q42.13	CR2	-0.202859	0.0498888		0.714953	0.202434
Amplication	1q42.13	CSRP1	0.256706	0.0125052		0.169081	6.20355e-30
Amplication	1q42.13	CTSE	0.0752156	0.471213		0.957348	0.824609
Amplication	1q42.13	CD55	-0.168965	0.103528		0.827036	0.000940975
Amplication	1q42.13	EIF2D	0.317037	0.00184951		0.810375	8.32378e-11
Amplication	1q42.13	ELF3	-0.150866	0.146655		0.750891	0.249381
Amplication	1q42.13	ELK4	0.282127	0.00587064		1.32774	5.09098e-09
Amplication	1q42.13	EPHX1	0.0676524	0.517062		0.662541	1.40145e-07
Amplication	1q42.13	EPRS	0.14871	0.15258		1.25647	9.83601e-12
Amplication	1q42.13	ESRRG	0.214256	0.0381131		0.0662271	1.6307e-27
Amplication	1q42.13	FH	0.347953	0.000589433		0.968088	0.412705
Amplication	1q42.13	FMOD	-0.0460082	0.659697		0.987074	0.884927
Amplication	1q42.13	NR5A2	0.0862073	0.408709		0.466522	1.25741e-22
Amplication	1q42.13	GALNT2	0.309421	0.00240812		1.35078	2.1092e-06
Amplication	1q42.13	GNG4	-0.1751	0.0914084		0.798626	0.114089
Amplication	1q42.13	GPR25	-0.239621	0.0200116		1.1782	0.200062
Amplication	1q42.13	GUK1	-0.0221947	0.831848		0.906722	0.0054912
Amplication	1q42.13	H3F3A	0.00353289	0.973041		1.04925	0.179694
Amplication	1q42.13	HLX	0.161821	0.119183		1.00334	0.964442
Amplication	1q42.13	HNRNPU	0.468603	1.9047e-06		1.27126	4.37031e-15
Amplication	1q42.13	HSD11B1	0.157889	0.128545		1.0473	0.724591
Amplication	1q42.13	IL10	0.152698	0.141754		1.28674	0.0454655
Amplication	1q42.13	IRF6	-0.0145296	0.889456		3.33424	2.65774e-10
Amplication	1q42.13	ITPKB	0.322225	0.00153906		0.45881	1.7707e-14
Amplication	1q42.13	KCNH1	0.0713119	0.494598		1.46379	0.0109115
Amplication	1q42.13	KCNK1	-0.165652	0.110576		2.23149	1.32192e-08
Amplication	1q42.13	KCNK2	0.148788	0.152364		0.422104	9.35276e-08
Amplication	1q42.13	KISS1	0.0377929	0.71762		1.23841	0.00766269
Amplication	1q42.13	LAD1	-0.159645	0.124299		2.53239	0.00094879
Amplication	1q42.13	LAMB3	-0.0985861	0.344483		10.8035	6.48304e-24
Amplication	1q42.13	LBR	0.532176	3.38686e-08		0.81973	0.000464675
Amplication	1q42.13	LGALS8	0.306735	0.00263877		1.20951	1.65583e-07
Amplication	1q42.13	MARK1	0.351964	0.000503725		1.29503	0.000113003
Amplication	1q42.13	CD46	0.256066	0.0127343		0.998512	0.96633
Amplication	1q42.13	MDM4	0.21765	0.0350917		0.832718	2.15096e-06
Amplication	1q42.13	MTR	0.495918	3.72467e-07		0.850581	0.00351455
Amplication	1q42.13	MYBPH	0.120394	0.24774		0.638976	0.0687665
Amplication	1q42.13	MYOG	0.128651	0.216542		0.408578	5.37248e-06
Amplication	1q42.13	PPP1R12B	0.281685	0.00595183		0.1004	5.39555e-30
Amplication	1q42.13	NEK2	0.0654945	0.530547		8.05116	1.87612e-26
Amplication	1q42.13	NID1	0.24253	0.0185113		0.736358	0.00274662
Amplication	1q42.13	NVL	0.511744	1.35339e-07		1.53076	8.16824e-29
Amplication	1q42.13	CDK18	0.150734	0.147012		2.10159	5.50049e-19
Amplication	1q42.13	PFKFB2	-0.0526367	0.614365		0.855935	0.0248388
Amplication	1q42.13	PIGR	-0.251806	0.0143542		0.109144	1.1524e-07
Amplication	1q42.13	PIK3C2B	-0.0924066	0.375712		0.61971	5.24667e-15
Amplication	1q42.13	PKP1	-0.150577	0.147438		2.94518	9.78773e-05
Amplication	1q42.13	PLXNA2	0.125197	0.229236		0.557112	5.48397e-15
Amplication	1q42.13	PPP2R5A	-0.074974	0.472643		0.607374	6.6319e-18
Amplication	1q42.13	PRELP	0.153876	0.138671		0.0968445	1.66048e-27
Amplication	1q42.13	PROX1	0.126277	0.225213		0.672405	0.000905848
Amplication	1q42.13	PSEN2	0.171757	0.0978664		0.72094	2.50301e-08
Amplication	1q42.13	PTPN7	-0.0922562	0.376492		1.50411	4.09476e-05
Amplication	1q42.13	PTPN14	0.29933	0.00338094		0.951253	0.395744
Amplication	1q42.13	RAB4A	0.361552	0.000343071		0.580835	5.32706e-18
Amplication	1q42.13	RABIF	-0.0709855	0.49658		1.16604	0.000506596
Amplication	1q42.13	RBBP5	0.315095	0.00197954		1.34242	5.8908e-23
Amplication	1q42.13	REN	-0.13527	0.193627		0.637181	3.53756e-05
Amplication	1q42.13	RGS7	0.0201886	0.846852		0.508368	1.3469e-11
Amplication	1q42.13	RNPEP	-0.0181059	0.862488		1.21077	0.000327666
Amplication	1q42.13	RYR2	0.103193	0.322297		0.0563433	7.28825e-28
Amplication	1q42.13	SNRPE	0.216762	0.0358625		1.83415	3.39091e-25
Amplication	1q42.13	SRP9	0.308727	0.00246592		1.17208	2.41004e-08
Amplication	1q42.13	AURKAPS1	0.230528	0.0253944		2.60613	2.43892e-30
Amplication	1q42.13	TARBP1	0.405531	5.01729e-05		1.39784	6.30992e-11
Amplication	1q42.13	CNTN2	0.356718	0.000416999		0.0919771	6.19149e-28
Amplication	1q42.13	TBCE	0.233419	0.0235633		1.6234	4.59979e-26
Amplication	1q42.13	TGFB2	-0.100931	0.333075		0.94444	0.619616
Amplication	1q42.13	LEFTY2	0.0306545	0.769294		0.493058	5.10641e-07
Amplication	1q42.13	TLR5	0.073346	0.482337		0.566605	3.30185e-12
Amplication	1q42.13	GPR137B	0.303645	0.00292853		1.97437	5.69129e-24
Amplication	1q42.13	TNNI1	0.0134386	0.89771		0.824984	0.491034
Amplication	1q42.13	TNNT2	-0.136185	0.190602		1.07088	0.715634
Amplication	1q42.13	TP53BP2	0.302222	0.00307135		0.825995	7.25126e-07
Amplication	1q42.13	TRAF5	0.318302	0.00176902		0.651352	4.31094e-07
Amplication	1q42.13	TSNAX	0.537254	2.36591e-08		1.14594	2.47224e-05
Amplication	1q42.13	USH2A	0.066093	0.52679		0.436249	1.12538e-15
Amplication	1q42.13	WNT9A	0.15498	0.135828		0.677416	0.00022085
Amplication	1q42.13	ZNF124	0.418699	2.67179e-05		1.69556	3.87266e-18
Amplication	1q42.13	SLC30A1	0.206786	0.0455312		1.23438	4.54376e-06
Amplication	1q42.13	BTG2	0.254389	0.0133519		0.257767	3.94279e-19
Amplication	1q42.13	HIST3H3	0.0565298	0.588386		1.15467	0.0360618
Amplication	1q42.13	GNPAT	0.567591	2.44035e-09		0.937413	0.0490137
Amplication	1q42.13	DYRK3	0.238607	0.0205592		1.92983	8.81177e-12
Amplication	1q42.13	CDC42BPA	0.288561	0.00479443		0.635796	7.66692e-09
Amplication	1q42.13	PPFIA4	0.2145	0.0378881		1.14629	0.180757
Amplication	1q42.13	DEGS1	0.174413	0.0927081		1.13278	0.0102937
Amplication	1q42.13	KMO	0.0935103	0.370011		2.44666	3.41076e-14
Amplication	1q42.13	RAB7L1	0.450525	5.20379e-06		1.16834	0.00518476
Amplication	1q42.13	TAF1A	0.281535	0.00597955		2.11595	7.10512e-34
Amplication	1q42.13	EXO1	0.0195142	0.851909		8.2746	4.32156e-32
Amplication	1q42.13	FAIM3	-0.10314	0.322543		1.141	0.289046
Amplication	1q42.13	MAPKAPK2	0.349948	0.000545259		1.30284	3.52162e-10
Amplication	1q42.13	GPR37L1	0.174361	0.092806		0.499958	2.30336e-07
Amplication	1q42.13	GGPS1	0.469309	1.8292e-06		1.00098	0.972562
Amplication	1q42.13	SOX13	0.256217	0.0126798		1.08486	0.183206
Amplication	1q42.13	IKBKE	-0.120828	0.246028		1.85119	1.73094e-10
Amplication	1q42.13	TMEM63A	0.294003	0.00402519		0.755681	8.7153e-08
Amplication	1q42.13	TOMM20	0.292416	0.00423729		1.19181	1.0761e-07
Amplication	1q42.13	URB2	0.244144	0.0177209		1.5871	1.08038e-16
Amplication	1q42.13	CEP170	0.452352	4.71333e-06		1.44298	7.97675e-12
Amplication	1q42.13	ZC3H11A	0.310765	0.00229968		1.10639	4.2326e-06
Amplication	1q42.13	TMCC2	0.2861	0.00518329		1.90208	8.78801e-15
Amplication	1q42.13	LPGAT1	0.493113	4.43336e-07		1.09422	0.0424897
Amplication	1q42.13	KIF14	0.0395207	0.705291		8.89815	1.82855e-31
Amplication	1q42.13	AKT3	0.309737	0.00238224		0.480838	8.99462e-10
Amplication	1q42.13	BPNT1	0.088917	0.394082		1.36693	2.42803e-13
Amplication	1q42.13	TIMM17A	0.221309	0.0320632		1.39038	7.28151e-21
Amplication	1q42.13	LRRN2	0.194863	0.059826		0.429928	6.38008e-12
Amplication	1q42.13	ZNF238	0.383358	0.000136817		0.642688	2.08991e-06
Amplication	1q42.13	LEFTY1	0.118023	0.257243		1.54239	0.000162656
Amplication	1q42.13	SPHAR	0.336381	0.00091691		0.440754	4.08438e-20
Amplication	1q42.13	CAPN9	0.0147615	0.887703		0.400189	2.54803e-05
Amplication	1q42.13	KDM5B	-0.145172	0.162694		1.32908	2.88863e-08
Amplication	1q42.13	SDCCAG8	0.278705	0.00652597		1.22133	2.01271e-10
Amplication	1q42.13	IL24	-0.0327015	0.754361		24.5342	2.6307e-26
Amplication	1q42.13	DUSP10	0.13644	0.189763		1.74543	3.22774e-09
Amplication	1q42.13	COG2	0.485167	7.20066e-07		1.36534	4.21702e-19
Amplication	1q42.13	PLEKHA6	0.107644	0.30175		0.118708	1.01802e-36
Amplication	1q42.13	RBM34	0.173562	0.0943361		1.40437	3.14866e-23
Amplication	1q42.13	KIF21B	0.133713	0.198851		1.39903	1.17765e-05
Amplication	1q42.13	NFASC	0.276787	0.00692093		0.137902	5.97103e-29
Amplication	1q42.13	FBXO28	0.25304	0.0138676		0.986085	0.60887
Amplication	1q42.13	CAMSAP2	0.171429	0.0985175		1.2216	1.33494e-05
Amplication	1q42.13	SRGAP2	0.257457	0.0122408		1.15117	0.000188974
Amplication	1q42.13	ABCB10	0.495985	3.70917e-07		0.953654	0.207747
Amplication	1q42.13	ZNF281	0.383065	0.00013858		1.96055	4.52755e-20
Amplication	1q42.13	OPN3	0.0322875	0.757374		1.78872	2.23433e-11
Amplication	1q42.13	PHLDA3	0.245854	0.0169159		0.967962	0.478927
Amplication	1q42.13	DSTYK	0.423497	2.10969e-05		0.812406	7.05918e-13
Amplication	1q42.13	RAB3GAP2	0.339242	0.00082331		1.03535	0.149505
Amplication	1q42.13	LMOD1	0.159463	0.124732		0.0472179	2.51901e-32
Amplication	1q42.13	TRIM58	-0.0256696	0.806003		0.446443	3.20338e-07
Amplication	1q42.13	INTS7	0.149254	0.151068		1.69536	2.76291e-24
Amplication	1q42.13	AHCTF1	0.547566	1.12105e-08		1.35807	3.64162e-13
Amplication	1q42.13	NSL1	0.522044	6.80915e-08		1.14544	0.000682983
Amplication	1q42.13	OR1C1	0.0928228	0.373556		0.997464	0.918225
Amplication	1q42.13	OR2M4	0.193193	0.0620927		1.03917	0.103275
Amplication	1q42.13	OR2L2	-0.34404	0.000685712		1.07888	0.0595394
Amplication	1q42.13	OR2L1P	-0.235931	0.0220651		0.968165	0.454019
Amplication	1q42.13	OPTC	0.157102	0.130487		0.815351	0.00132991
Amplication	1q42.13	OR2T1	0.0515208	0.621902		1.00993	0.370638
Amplication	1q42.13	RPS6KC1	0.452739	4.61533e-06		1.19985	9.67893e-08
Amplication	1q42.13	DIEXF	0.332201	0.00107114		1.52149	8.44379e-28
Amplication	1q42.13	TAF5L	0.532635	3.2796e-08		1.15599	9.99587e-05
Amplication	1q42.13	DISC2	-0.00933631	0.928836		1.31298	7.95014e-05
Amplication	1q42.13	DISC1	0.226706	0.0280001		1.00793	0.919641
Amplication	1q42.13	FLVCR1	0.411275	3.82382e-05		1.77954	3.23035e-20
Amplication	1q42.13	UBE2T	0.126046	0.226069		5.44658	5.90228e-42
Amplication	1q42.13	CNIH4	0.344122	0.000683544		1.17644	7.17211e-08
Amplication	1q42.13	PYCR2	0.369957	0.000242568		1.88521	1.83805e-25
Amplication	1q42.13	NENF	0.346013	0.000635491		1.12066	0.00758979
Amplication	1q42.13	IL19	-0.111872	0.283046		2.57962	1.37434e-08
Amplication	1q42.13	G0S2	0.117624	0.258867		2.03373	7.54056e-06
Amplication	1q42.13	IL20	-0.260554	0.011202		4.43402	3.52768e-14
Amplication	1q42.13	RRP15	0.195055	0.0595703		1.30025	1.69143e-14
Amplication	1q42.13	PPPDE1	0.576638	1.18456e-09		1.52888	3.54817e-24
Amplication	1q42.13	ADIPOR1	-0.0873646	0.402424		0.968431	0.474617
Amplication	1q42.13	SCCPDH	0.443002	7.7763e-06		0.956073	0.652381
Amplication	1q42.13	TRIM17	-0.0153961	0.882909		1.45226	0.00020744
Amplication	1q42.13	KCTD3	0.347758	0.000593908		0.557138	6.89637e-27
Amplication	1q42.13	DTL	0.112255	0.281391		7.34905	4.70909e-34
Amplication	1q42.13	CYB5R1	-0.111323	0.285432		1.12668	0.079164
Amplication	1q42.13	ARID4B	0.399676	6.58452e-05		0.944398	0.0563368
Amplication	1q42.13	EGLN1	0.355889	0.000431054		0.611647	1.15397e-18
Amplication	1q42.13	KIAA1383	0.141491	0.173733		1.09192	0.342637
Amplication	1q42.13	LAX1	-0.108439	0.298174		1.0922	0.49999
Amplication	1q42.13	2016-03-02	0.255563	0.0129168		0.374256	8.01009e-22
Amplication	1q42.13	SUSD4	-0.0640046	0.53996		0.434539	7.87417e-07
Amplication	1q42.13	KIF26B	0.0345706	0.740804		12.7395	1.16293e-45
Amplication	1q42.13	GPATCH2	0.322321	0.00153379		1.51782	5.30906e-27
Amplication	1q42.13	HEATR1	0.319027	0.0017243		1.76527	3.71512e-29
Amplication	1q42.13	KLHDC8A	-0.11044	0.289291		0.25958	6.96375e-17
Amplication	1q42.13	ETNK2	-0.159858	0.123789		0.856507	0.18025
Amplication	1q42.13	TMEM206	0.0557193	0.593753		2.50606	9.18542e-32
Amplication	1q42.13	YOD1	-0.136111	0.190844		0.448992	6.96967e-12
Amplication	1q42.13	BATF3	0.0989972	0.342465		1.37564	0.000177668
Amplication	1q42.13	SLC30A10	0.0969353	0.352662		2.32303	3.12012e-14
Amplication	1q42.13	ZNF692	0.261601	0.0108685		1.16716	0.000216214
Amplication	1q42.13	IARS2	0.273911	0.00755293		1.17749	1.13624e-06
Amplication	1q42.13	IPO9	0.548176	1.07173e-08		1.47196	2.9728e-22
Amplication	1q42.13	HHAT	0.276845	0.00690877		1.04653	0.547558
Amplication	1q42.13	ENAH	0.297423	0.00360018		1.44371	7.36838e-07
Amplication	1q42.13	NUP133	0.603071	1.25707e-10		1.23549	2.93941e-12
Amplication	1q42.13	RCOR3	0.431786	1.39082e-05		0.796578	1.72468e-09
Amplication	1q42.13	C1orf106	-0.149411	0.150634		2.81948	5.01971e-06
Amplication	1q42.13	SERTAD4	0.214204	0.0381606		0.807338	0.0480807
Amplication	1q42.13	ERO1LB	0.375742	0.000190017		0.800674	0.00659846
Amplication	1q42.13	FMN2	0.201486	0.0514911		0.139723	1.19811e-22
Amplication	1q42.13	SMYD2	-0.000166174	0.998732		1.54401	2.22857e-18
Amplication	1q42.13	ADCK3	0.288568	0.00479333		0.570269	1.23484e-09
Amplication	1q42.13	ZNF695	-0.0540414	0.604934		7.61784	2.81978e-29
Amplication	1q42.13	GJC2	0.228586	0.0266913		0.404499	7.1544e-22
Amplication	1q42.13	CAMK1G	0.310519	0.00231921		2.09912	7.538e-09
Amplication	1q42.13	SIPA1L2	0.143694	0.167063		0.741061	8.54918e-06
Amplication	1q42.13	ZP4	-0.100838	0.333522		1.59053	8.68708e-08
Amplication	1q42.13	RHOU	0.278784	0.00651025		0.347191	2.24186e-18
Amplication	1q42.13	KLHL12	0.384211	0.000131814		1.22981	3.96385e-09
Amplication	1q42.13	LGR6	-0.201845	0.0510679		0.347733	5.92724e-08
Amplication	1q42.13	TFB2M	0.266201	0.0095045		1.59701	5.98803e-22
Amplication	1q42.13	GREM2	0.0222813	0.831201		0.0594614	5.21932e-35
Amplication	1q42.13	NUCKS1	0.580863	8.38766e-10		1.04095	0.349562
Amplication	1q42.13	ACBD3	-0.0592067	0.570818		1.17839	6.90133e-06
Amplication	1q42.13	SMYD3	0.397734	7.19777e-05		1.35409	1.0323e-06
Amplication	1q42.13	2016-03-01	0.256683	0.0125133		0.673201	3.36826e-05
Amplication	1q42.13	ARV1	0.0986706	0.344068		1.02538	0.466864
Amplication	1q42.13	AIDA	0.420287	2.47184e-05		0.897691	0.0160479
Amplication	1q42.13	JMJD4	0.248889	0.0155641		1.47012	5.11727e-18
Amplication	1q42.13	C1orf116	-0.23498	0.022622		0.426274	0.00275876
Amplication	1q42.13	C1orf35	0.303811	0.00291225		1.53243	1.48463e-18
Amplication	1q42.13	TTC13	0.360299	0.00036098		1.50652	5.24381e-21
Amplication	1q42.13	PGBD5	-0.0135973	0.896509		3.78754	1.77192e-17
Amplication	1q42.13	C1orf115	0.230825	0.0252008		0.687116	1.7758e-07
Amplication	1q42.13	HHIPL2	0.0189723	0.855976		2.75298	3.81217e-10
Amplication	1q42.13	VASH2	0.0857679	0.411111		0.467706	9.93135e-10
Amplication	1q42.13	ZNF669	0.454453	4.20326e-06		1.53169	4.12826e-18
Amplication	1q42.13	ZNF672	0.369019	0.000252254		0.832931	2.75808e-06
Amplication	1q42.13	PCNXL2	0.339444	0.000817034		1.14262	0.00823435
Amplication	1q42.13	WDR26	-0.0470983	0.652151		0.621165	2.03015e-22
Amplication	1q42.13	TRAF3IP3	-0.0829871	0.426499		1.035	0.721466
Amplication	1q42.13	SH3BP5L	0.193428	0.0617693		0.927926	0.0221661
Amplication	1q42.13	OR2G3	0.0768584	0.461554		0.98022	0.300362
Amplication	1q42.13	OR2G2	-0.0434058	0.677849		0.971165	0.182372
Amplication	1q42.13	OR2C3	0.0986416	0.34421		0.996486	0.921125
Amplication	1q42.13	TRIM11	0.0271292	0.795206		1.70971	2.20113e-27
Amplication	1q42.13	NUAK2	-0.232166	0.0243426		0.779383	0.150979
Amplication	1q42.13	DDX59	0.3613	0.000346609		0.921107	0.0149455
Amplication	1q42.13	RASSF5	-0.176209	0.0893426		0.6285	1.96675e-07
Amplication	1q42.13	MIXL1	-0.224399	0.0296807		1.82415	5.86612e-10
Amplication	1q42.13	C1orf124	0.29018	0.00455289		1.40221	2.88614e-15
Amplication	1q42.13	FCAMR	-0.0646601	0.535808		0.762966	0.0937612
Amplication	1q42.13	OBSCN	0.104326	0.316981		0.639336	2.79417e-05
Amplication	1q42.13	NTPCR	0.466984	2.08894e-06		1.36445	3.02893e-14
Amplication	1q42.13	EFCAB2	0.488677	5.8208e-07		0.676878	1.96028e-07
Amplication	1q42.13	KIAA1804	-0.00329454	0.974859		3.32504	6.65509e-18
Amplication	1q42.13	LINC00467	0.252315	0.0141519		1.61242	2.41529e-10
Amplication	1q42.13	ZNF496	0.521653	6.99186e-08		1.15028	0.0045961
Amplication	1q42.13	C1orf198	0.457257	3.60306e-06		0.888244	0.0389277
Amplication	1q42.13	PPP1R15B	0.321017	0.00160679		0.814156	1.96281e-07
Amplication	1q42.13	DISP1	0.234365	0.0229893		0.426987	1.40039e-19
Amplication	1q42.13	SLC45A3	-0.0764904	0.463709		1.30449	0.00120481
Amplication	1q42.13	WNT3A	-0.0131058	0.90023		5.06224	1.52791e-14
Amplication	1q42.13	NAV1	0.154876	0.136094		2.29163	9.46114e-23
Amplication	1q42.13	ANGEL2	0.475339	1.29028e-06		0.997966	0.948653
Amplication	1q42.13	IGFN1	0.00158228	0.987924		1.93055	0.00149134
Amplication	1q42.13	TMEM183A	0.314583	0.00201516		1.0845	0.00141656
Amplication	1q42.13	HIST3H2A	-0.132792	0.20199		2.15335	1.88341e-12
Amplication	1q42.13	LEMD1	-0.0412905	0.692741		4.64797	8.86463e-15
Amplication	1q42.13	ZNF670	0.558194	5.0542e-09		1.40702	4.44043e-11
Amplication	1q42.13	NLRP3	0.248172	0.0158747		0.816504	0.061297
Amplication	1q42.13	SLC26A9	-0.337513	0.000878776		2.24987	0.000132727
Amplication	1q42.13	FAM36A	0.391716	9.45226e-05		0.57284	2.48651e-14
Amplication	1q42.13	SNAP47	0.533057	3.18376e-08		1.52903	1.48288e-21
Amplication	1q42.13	C1orf96	0.625165	1.63636e-11		1.45228	5.1873e-16
Amplication	1q42.13	LYPLAL1	0.211101	0.0411127		0.895832	0.00921993
Amplication	1q42.13	OR2M5	-0.0593295	0.570018		1.01418	0.284185
Amplication	1q42.13	OR2M3	0.162392	0.117869		1.0132	0.274017
Amplication	1q42.13	OR14C36	0.0515143	0.621945		0.995732	0.750776
Amplication	1q42.13	OR2T34	-0.211934	0.0403017		0.979804	0.381576
Amplication	1q42.13	OR2T10	-0.0210504	0.840399		1.00534	0.718532
Amplication	1q42.13	OR2T4	-0.0691066	0.508074		0.968157	0.0769491
Amplication	1q42.13	OR2T11	0.0929784	0.372752		1.02566	0.161731
Amplication	1q42.13	DNAH14	0.285287	0.00531784		1.90663	3.22054e-08
Amplication	1q42.13	OR2B11	0.0732501	0.482911		0.841529	0.0169183
Amplication	1q42.13	ARL8A	0.296399	0.00372298		1.00254	0.924836
Amplication	1q42.13	SYT2	0.216685	0.03593		0.669985	9.60741e-05
Amplication	1q42.13	LOC127841	-0.226824	0.0279166		0.553033	3.18025e-09
Amplication	1q42.13	GOLT1A	0.0143781	0.890602		0.528212	2.43926e-07
Amplication	1q42.13	WDR64	0.134993	0.19455		0.648825	1.65609e-06
Amplication	1q42.13	C1orf131	0.272739	0.00782455		1.97098	8.0503e-38
Amplication	1q42.13	SPATA17	0.23413	0.0231304		2.10846	7.58305e-10
Amplication	1q42.13	EDARADD	-0.190013	0.0666026		1.9156	1.30289e-20
Amplication	1q42.13	MRPL55	0.440895	8.68719e-06		1.3521	2.79396e-15
Amplication	1q42.13	HIST3H2BB	0.0576325	0.581119		2.67187	1.65654e-18
Amplication	1q42.13	TATDN3	0.4768	1.18446e-06		0.989111	0.763738
Amplication	1q42.13	C1orf74	0.0729587	0.484659		2.29043	2.33579e-13
Amplication	1q42.13	BROX	0.213947	0.0383977		1.02224	0.611914
Amplication	1q42.13	SLC35F3	-0.0704641	0.499756		1.95062	5.1554e-05
Amplication	1q42.13	LOC148696	0.155258	0.135119		0.2491	3.91777e-26
Amplication	1q42.13	LOC148709	0.198579	0.0550239		0.957432	0.640728
Amplication	1q42.13	PTPRVP	1.445e-05	0.99989		0.886325	0.227609
Amplication	1q42.13	B3GALNT2	0.410658	3.93803e-05		0.783021	9.26311e-11
Amplication	1q42.13	MFSD4	0.0420275	0.687539		0.340679	4.40068e-14
Amplication	1q42.13	PM20D1	0.0901235	0.387671		0.800099	0.0280717
Amplication	1q42.13	C1orf150	-0.0217465	0.835195		0.251329	2.97686e-20
Amplication	1q42.13	LOC148824	0.105287	0.312522		0.952663	0.356822
Amplication	1q42.13	CNIH3	0.231041	0.0250609		2.4723	2.53791e-11
Amplication	1q42.13	LOC149134	0.414204	3.32289e-05		0.598401	0.000272349
Amplication	1q42.13	SHISA4	0.270122	0.00846284		0.849886	0.103383
Amplication	1q42.13	EXOC8	0.31546	0.00195448		1.00556	0.857219
Amplication	1q42.13	RNF187	-0.0710635	0.496107		1.4277	6.4751e-15
Amplication	1q42.13	C1orf227	-0.0749718	0.472656		0.987147	0.784533
Amplication	1q42.13	FAM71A	0.130098	0.211377		0.737689	0.000771451
Amplication	1q42.13	C1orf55	0.537946	2.25207e-08		1.20333	5.36504e-07
Amplication	1q42.13	CNST	0.471083	1.65189e-06		0.536103	5.0939e-23
Amplication	1q42.13	C1orf65	0.186641	0.0716707		1.29087	0.0212741
Amplication	1q42.13	PLD5	0.247307	0.0162566		0.161036	8.61421e-25
Amplication	1q42.13	C1orf100	-0.0722089	0.489171		1.02714	0.137995
Amplication	1q42.13	IBA57	0.304808	0.00281626		0.923651	0.0621924
Amplication	1q42.13	TMEM9	0.306754	0.00263713		1.6828	2.49382e-16
Amplication	1q42.13	SLC41A1	0.503607	2.29216e-07		1.21814	0.000605128
Amplication	1q42.13	OR2T6	-0.0629446	0.546706		1.00401	0.792143
Amplication	1q42.13	SYT14	0.390302	0.000100694		4.86109	1.91604e-19
Amplication	1q42.13	C1orf101	0.196978	0.0570527		0.864139	0.079411
Amplication	1q42.13	PGBD2	0.00692132	0.947213		1.18763	9.51901e-05
Amplication	1q42.13	OR2L13	0.0441559	0.672598		0.838973	0.00168023
Amplication	1q42.13	OR14A16	0.0977731	0.348496		1.01467	0.0833387
Amplication	1q42.13	LINC00303	0.190482	0.0659221		1.00483	0.930019
Amplication	1q42.13	LOC284578	0.0682179	0.513557		0.414819	6.43967e-14
Amplication	1q42.13	HNRNPU-AS1	0.474505	1.35463e-06		0.914537	0.048937
Amplication	1q42.13	LIN9	0.313692	0.0020786		2.02586	1.81981e-27
Amplication	1q42.13	VN1R5	-0.0134863	0.897349		1.21635	0.00106306
Amplication	1q42.13	ZNF678	0.320504	0.00163638		1.12711	0.0367062
Amplication	1q42.13	PRSS38	-0.0488431	0.640146		1.01806	0.755731
Amplication	1q42.13	FAM58BP	-0.139382	0.1803		1.68091	3.39118e-10
Amplication	1q42.13	LOC339535	0.209803	0.0424022		2.37525	0.000125824
Amplication	1q42.13	RD3	0.0637678	0.541464		0.503921	2.38869e-07
Amplication	1q42.13	OR6F1	-0.0363814	0.727745		0.973296	0.224643
Amplication	1q42.13	OR2W3	-0.0727027	0.486197		0.69326	0.0017029
Amplication	1q42.13	OR2T8	0.0758357	0.467554		0.956421	0.350149
Amplication	1q42.13	OR2T3	-0.196829	0.0572441		0.898978	0.00839763
Amplication	1q42.13	IRF2BP2	0.219952	0.03316		0.919483	0.00392588
Amplication	1q42.13	MIA3	0.383983	0.000133134		0.953212	0.185422
Amplication	1q42.13	C1orf95	0.0977661	0.348531		0.0789944	1.24484e-30
Amplication	1q42.13	FAM89A	-0.0496062	0.634924		4.09402	1.1421e-34
Amplication	1q42.13	RPS10P7	0.155071	0.135595		1.07972	0.185804
Amplication	1q42.13	TMEM81	0.0807245	0.439259		1.92871	2.70547e-29
Amplication	1q42.13	CAPN8	-0.227079	0.0277364		0.51494	0.000644299
Amplication	1q42.13	C1orf31	0.184378	0.0752437		2.18668	1.26728e-22
Amplication	1q42.13	C1orf229	0.333568	0.00101829		0.509431	1.6818e-08
Amplication	1q42.13	OR2M1P	0.00941905	0.928207		1.00526	0.569198
Amplication	1q42.13	OR11L1	-0.0613151	0.557156		1.01471	0.440846
Amplication	1q42.13	OR2L8	-0.159236	0.125278		0.990622	0.59193
Amplication	1q42.13	OR2AK2	-0.0270724	0.795626		1.01569	0.391963
Amplication	1q42.13	OR2L3	-0.0400058	0.701842		1.00724	0.814811
Amplication	1q42.13	OR2M2	-0.0583412	0.576471		0.982041	0.0837743
Amplication	1q42.13	OR2T33	0.0239513	0.818759		1.01294	0.651611
Amplication	1q42.13	OR2G6	-0.0409633	0.695055		0.97457	0.214848
Amplication	1q42.13	C1orf140	0.197672	0.0561655		0.336949	1.87205e-18
Amplication	1q42.13	FAM177B	-0.113452	0.276258		0.334112	1.21183e-08
Amplication	1q42.13	OR2T2	0.0424127	0.684825		1.00887	0.706958
Amplication	1q42.13	OR2T5	-0.128408	0.217419		0.870407	0.00147253
Amplication	1q42.13	OR14I1	0.15053	0.147565		1.03227	0.134635
Amplication	1q42.13	OR2T35	0.0725447	0.487148		1.01269	0.16089
Amplication	1q42.13	C1orf186	-0.130504	0.209944		0.332905	1.11134e-13
Amplication	1q42.13	TRIM67	0.290477	0.0045099		1.5188	5.93353e-05
Amplication	1q42.13	MAP1LC3C	0.106501	0.306943		0.146056	9.50506e-29
Amplication	1q42.13	OR2W5	-0.045807	0.661094		1.02564	0.166831
Amplication	1q42.13	OR13G1	0.125628	0.227624		0.971971	0.207942
Amplication	1q42.13	DUSP5P	-0.154966	0.135863		2.49102	3.34541e-11
Amplication	1q42.13	C1orf133	0.232151	0.0243521		0.542088	1.28259e-08
Amplication	1q42.13	MIR205HG	-0.108087	0.299753		3.72607	1.40629e-06
Amplication	1q42.13	FLVCR1-AS1	0.321079	0.00160329		1.65949	2.81364e-12
Amplication	1q42.13	LOC646627	0.0268569	0.797218		1.2615	3.54168e-05
Amplication	1q42.13	SNORA14B	0.0185884	0.85886		1.02999	0.134861
Amplication	1q42.13	SNORA77	0.118271	0.25624		0.999529	0.952471
Amplication	1q42.13	SNORA16B	-0.066527	0.524073		1.03562	0.0282962
Amplication	1q42.13	FAM72A	0.0968572	0.353052		4.388	1.7606e-30
Amplication	1q42.13	LOC100130093	0.293286	0.00411982		0.870348	0.0536492
Amplication	1q42.13	LOC100130331	-0.248636	0.0156731		1.11213	0.117378
Amplication	1q42.13	TSNAX-DISC1	0.0868604	0.405155		1.53755	0.00674706
Amplication	14q32.33	SERPINA3	0.0140594	0.893012		0.40531	1.48122e-06
Amplication	14q32.33	AKT1	0.397434	7.29729e-05		1.14694	0.000489571
Amplication	14q32.33	BDKRB1	0.241676	0.0189412		0.60414	5.40022e-05
Amplication	14q32.33	BDKRB2	0.328482	0.00122787		0.644188	1.73416e-06
Amplication	14q32.33	SERPINA6	0.131829	0.205311		1.31498	0.001041
Amplication	14q32.33	CKB	0.0529287	0.612399		0.166642	9.13668e-23
Amplication	14q32.33	CRIP1	0.0219055	0.834007		0.734577	0.000423495
Amplication	14q32.33	CRIP2	-0.0263342	0.801082		0.364807	1.03551e-25
Amplication	14q32.33	DIO3	0.117611	0.25892		0.403252	1.04894e-09
Amplication	14q32.33	DYNC1H1	0.427383	1.73767e-05		1.06432	0.113663
Amplication	14q32.33	EIF5	0.570396	1.95491e-09		0.897097	0.000640616
Amplication	14q32.33	EML1	-0.0443672	0.671121		0.382368	1.40771e-13
Amplication	14q32.33	BRF1	0.466689	2.12438e-06		1.21819	6.2026e-08
Amplication	14q32.33	HSP90AA1	0.250506	0.0148832		1.80245	5.49106e-18
Amplication	14q32.33	JAG2	0.346881	0.000614493		2.32234	7.42912e-20
Amplication	14q32.33	KLC1	0.529641	4.04199e-08		0.75682	6.04592e-15
Amplication	14q32.33	MARK3	0.481055	9.21147e-07		1.19066	3.81451e-06
Amplication	14q32.33	SERPINA5	-0.134944	0.19471		0.251767	3.75395e-14
Amplication	14q32.33	SERPINA1	-0.00809898	0.938247		2.47813	3.22882e-08
Amplication	14q32.33	SERPINA4	-0.0161187	0.877456		1.10156	0.399424
Amplication	14q32.33	PPP2R5C	0.530906	3.70137e-08		0.781887	4.44066e-12
Amplication	14q32.33	MOK	0.206839	0.0454751		1.02995	0.666475
Amplication	14q32.33	TNFAIP2	0.166762	0.108173		0.89225	0.135845
Amplication	14q32.33	TRAF3	0.418618	2.68238e-05		1.74504	9.2994e-23
Amplication	14q32.33	VRK1	0.300045	0.00330191		2.23336	1.03934e-28
Amplication	14q32.33	WARS	-0.0176574	0.865862		2.29399	4.79571e-17
Amplication	14q32.33	XRCC3	0.371072	0.000231496		1.62346	1.49445e-17
Amplication	14q32.33	YY1	0.628599	1.17463e-11		1.29964	4.63647e-15
Amplication	14q32.33	TCL1A	-0.0378014	0.717558		1.45687	0.065671
Amplication	14q32.33	DLK1	0.0290319	0.781191		0.178795	1.07501e-11
Amplication	14q32.33	CCNK	0.49799	3.27179e-07		1.56718	1.27203e-17
Amplication	14q32.33	MTA1	0.487763	6.15373e-07		1.30411	9.16147e-11
Amplication	14q32.33	BAG5	0.564046	3.22034e-09		0.926023	0.0354343
Amplication	14q32.33	C14orf2	0.321257	0.00159313		1.08807	0.0647164
Amplication	14q32.33	CDC42BPB	0.568152	2.33495e-09		0.918482	0.0109629
Amplication	14q32.33	TCL1B	0.0502959	0.63022		1.06879	0.353111
Amplication	14q32.33	KIAA0125	-0.0899488	0.388595		1.30585	0.191299
Amplication	14q32.33	TECPR2	0.340418	0.000787419		0.755472	2.68577e-08
Amplication	14q32.33	SIVA1	0.236473	0.0217522		1.2316	5.46618e-07
Amplication	14q32.33	CYP46A1	-0.0665186	0.524126		0.685251	0.0023134
Amplication	14q32.33	PAPOLA	0.413798	3.38848e-05		1.18113	2.38575e-07
Amplication	14q32.33	RCOR1	0.369383	0.000248454		0.947158	0.457541
Amplication	14q32.33	PACS2	0.450252	5.28111e-06		0.881612	0.0040131
Amplication	14q32.33	PPP1R13B	0.501017	2.70301e-07		0.784856	3.83823e-07
Amplication	14q32.33	DICER1	0.458485	3.36668e-06		0.82134	7.45982e-07
Amplication	14q32.33	KIF26A	0.184188	0.0755498		0.902186	0.203569
Amplication	14q32.33	TCL6	-0.0492387	0.637437		1.10485	0.469552
Amplication	14q32.33	GPR132	-0.020576	0.84395		1.28698	0.00398823
Amplication	14q32.33	SERPINA10	0.124982	0.230044		1.85765	1.94967e-10
Amplication	14q32.33	GLRX5	0.387711	0.00011299		1.25343	3.25287e-07
Amplication	14q32.33	EVL	0.0714603	0.493698		1.07515	0.168079
Amplication	14q32.33	C14orf129	0.345351	0.000651969		0.762748	0.000303053
Amplication	14q32.33	CINP	0.483983	7.73261e-07		1.08628	0.0264785
Amplication	14q32.33	CDCA4	0.20399	0.0485999		2.99834	1.69698e-24
Amplication	14q32.33	ATG2B	0.522155	6.758e-08		0.855029	4.28051e-05
Amplication	14q32.33	MEG3	0.118861	0.253858		0.628475	4.06154e-05
Amplication	14q32.33	ZNF839	0.157566	0.12934		1.01895	0.685565
Amplication	14q32.33	C14orf132	0.051715	0.620587		0.262497	1.16166e-21
Amplication	14q32.33	BEGAIN	-0.00473221	0.963895		0.485846	6.55328e-07
Amplication	14q32.33	PPP4R4	0.186941	0.0712075		3.94613	8.93228e-15
Amplication	14q32.33	DIO3OS	0.104989	0.313898		0.342346	1.91574e-22
Amplication	14q32.33	INF2	0.238937	0.0203795		1.32822	7.96598e-10
Amplication	14q32.33	BCL11B	0.14503	0.16311		3.43864	1.37997e-13
Amplication	14q32.33	ZFYVE21	0.472631	1.51051e-06		0.547675	1.08524e-28
Amplication	14q32.33	MEG8	0.168954	0.103552		1.03077	0.689697
Amplication	14q32.33	WDR25	0.261579	0.0108753		1.08475	0.0696859
Amplication	14q32.33	LINC00341	-0.0836413	0.422849		0.31011	6.75253e-27
Amplication	14q32.33	CLMN	0.015266	0.883892		0.456918	7.42469e-19
Amplication	14q32.33	TMEM121	0.217566	0.0351642		1.38075	0.000335446
Amplication	14q32.33	AMN	0.103459	0.321043		1.81201	0.00207185
Amplication	14q32.33	SETD3	0.295501	0.00383382		0.740342	4.62692e-10
Amplication	14q32.33	APOPT1	0.369938	0.00024276		0.987381	0.762269
Amplication	14q32.33	HHIPL1	-0.0724646	0.48763		1.21854	0.0683646
Amplication	14q32.33	BTBD6	0.46593	2.21789e-06		1.07084	0.102185
Amplication	14q32.33	EXOC3L4	-0.103076	0.322847		0.56557	0.000258031
Amplication	14q32.33	WDR20	0.575593	1.2891e-09		0.860887	9.66804e-06
Amplication	14q32.33	AHNAK2	0.222616	0.0310369		0.652213	2.97345e-06
Amplication	14q32.33	TRMT61A	0.378362	0.00016987		1.17591	0.000319175
Amplication	14q32.33	TDRD9	0.0480659	0.645482		0.822649	0.10813
Amplication	14q32.33	ANKRD9	0.165426	0.111069		0.979133	0.67008
Amplication	14q32.33	AK7	0.214041	0.0383115		0.671281	0.000923076
Amplication	14q32.33	C14orf79	0.189685	0.0670823		1.40317	8.66513e-10
Amplication	14q32.33	PLD4	0.0052307	0.960094		0.981219	0.880867
Amplication	14q32.33	ADSSL1	0.18512	0.0740567		0.596909	6.10607e-06
Amplication	14q32.33	SLC25A29	0.351204	0.000519028		0.774233	6.23428e-08
Amplication	14q32.33	DEGS2	0.239588	0.0200294		0.238908	1.04624e-08
Amplication	14q32.33	LINC00239	0.168742	0.103991		1.43074	0.000542768
Amplication	14q32.33	GSC	0.0598356	0.566726		2.23243	9.54185e-08
Amplication	14q32.33	SERPINA12	0.119434	0.251558		1.51996	7.67646e-05
Amplication	14q32.33	C14orf49	-0.0518234	0.619854		0.435843	1.65906e-15
Amplication	14q32.33	MGC23270	0.279974	0.00627581		1.7921	2.96898e-11
Amplication	14q32.33	NUDT14	0.323993	0.00144459		1.80914	4.72472e-18
Amplication	14q32.33	SERPINA11	0.23261	0.0240639		0.477992	0.00010273
Amplication	14q32.33	SNHG10	0.388167	0.000110728		1.50789	1.21978e-16
Amplication	14q32.33	C14orf177	-0.0961904	0.356391		1.02527	0.0718568
Amplication	14q32.33	SLC25A47	-0.0873108	0.402715		1.14465	0.0360056
Amplication	14q32.33	LINC00523	0.0196732	0.850716		1.04513	0.0494221
Amplication	14q32.33	KIAA0284	0.341571	0.000753655		1.12117	0.0424615
Amplication	14q32.33	C14orf80	0.201679	0.0512634		2.46432	1.38152e-28
Amplication	14q32.33	CCDC85C	0.389271	0.000105429		0.874842	0.025495
Amplication	14q32.33	SERPINA9	0.100599	0.334672		2.63164	2.01126e-08
Amplication	14q32.33	ASPG	0.130812	0.20886		0.156153	2.40934e-13
Amplication	14q32.33	SERPINA13	0.154478	0.137116		1.01914	0.0920433
Amplication	14q32.33	C14orf64	0.00853259	0.934948		0.682378	0.00156821
Amplication	14q32.33	RTL1	0.133383	0.199973		0.786433	0.0518381
Amplication	14q32.33	TMEM179	-0.150672	0.147181		0.578661	3.60227e-07
Amplication	14q32.33	DICER1-AS1	-0.055089	0.597942		0.957772	0.556004
Amplication	14q32.33	C14orf180	-0.202384	0.0504384		0.407834	3.33844e-14
Amplication	14q32.33	ZBTB42	0.375102	0.000195263		0.870471	0.0427406
Amplication	9q34.2	ABCA2	0.248667	0.0156598		0.712791	1.7146e-05
Amplication	9q34.2	ABL1	0.22557	0.0288175		0.640658	3.39602e-10
Amplication	9q34.2	ABO	0.20003	0.053236		0.388596	2.05254e-07
Amplication	9q34.2	AK1	0.40496	5.15319e-05		0.677667	1.09625e-09
Amplication	9q34.2	ASS1	0.207776	0.0444845		1.29794	0.00111149
Amplication	9q34.2	C5	0.247845	0.0160181		0.501467	3.54889e-14
Amplication	9q34.2	C8G	0.170864	0.0996491		0.8648	0.113026
Amplication	9q34.2	CACNA1B	0.216257	0.0363066		4.59669	1.60169e-10
Amplication	9q34.2	CCBL1	0.302253	0.00306821		1.2405	4.3839e-05
Amplication	9q34.2	ENTPD2	0.145542	0.161614		0.729166	0.00364907
Amplication	9q34.2	CDK9	0.542418	1.63278e-08		1.04494	0.111095
Amplication	9q34.2	CEL	0.178725	0.0847942		1.69612	0.00307984
Amplication	9q34.2	CELP	-0.0323999	0.756555		0.907616	0.430562
Amplication	9q34.2	COL5A1	-0.0125131	0.90472		3.85182	1.31184e-18
Amplication	9q34.2	CRAT	0.0677171	0.51666		0.331129	1.03931e-25
Amplication	9q34.2	DBH	-0.00444318	0.966099		0.813427	0.0506257
Amplication	9q34.2	SARDH	-0.0261678	0.802313		0.800868	0.0534986
Amplication	9q34.2	DNM1	0.0461081	0.659005		1.32035	0.000423929
Amplication	9q34.2	TOR1A	0.536241	2.54269e-08		1.47184	1.72669e-23
Amplication	9q34.2	MEGF9	0.219466	0.0335599		0.603429	7.76045e-11
Amplication	9q34.2	ENDOG	0.426785	1.79066e-05		1.06197	0.323846
Amplication	9q34.2	ENG	-0.000888642	0.993218		1.0992	0.0784743
Amplication	9q34.2	STOM	0.179607	0.0832424		0.787525	0.00233047
Amplication	9q34.2	FCN1	-0.0822027	0.430898		0.701814	0.023249
Amplication	9q34.2	FCN2	0.168604	0.104278		0.785509	0.00012826
Amplication	9q34.2	FPGS	0.493904	4.22144e-07		1.46281	5.66599e-16
Amplication	9q34.2	NR5A1	-0.0337304	0.746888		2.04756	5.74075e-11
Amplication	9q34.2	FUT7	-0.0788143	0.450198		0.925447	0.478033
Amplication	9q34.2	NR6A1	0.135781	0.191932		1.18656	0.0269268
Amplication	9q34.2	GGTA1P	-0.0923898	0.375799		0.163792	9.4514e-35
Amplication	9q34.2	GLE1	0.423375	2.12251e-05		1.38388	3.12497e-11
Amplication	9q34.2	GOLGA1	0.422924	2.5945e-05		0.819847	3.60913e-08
Amplication	9q34.2	GOLGA2	0.297795	0.0035564		0.836019	2.8337e-05
Amplication	9q34.2	GPR21	0.0150202	0.885749		0.59927	1.10432e-10
Amplication	9q34.2	RAPGEF1	0.325473	0.00136959		1.08318	0.0879844
Amplication	9q34.2	GRIN1	0.267675	0.0091003		0.565367	0.000127209
Amplication	9q34.2	GSN	0.24705	0.0163713		0.215578	3.42213e-36
Amplication	9q34.2	HSPA5	0.105819	0.309485		1.89151	4.38613e-24
Amplication	9q34.2	LCN1	-0.0882313	0.397754		0.198516	7.06803e-06
Amplication	9q34.2	LCN2	0.0362463	0.728717		0.499285	0.0195541
Amplication	9q34.2	LMX1B	0.210883	0.0413273		3.85523	2.83478e-11
Amplication	9q34.2	NDUFA8	0.467294	2.05246e-06		0.987939	0.799017
Amplication	9q34.2	NOTCH1	0.244412	0.0175928		1.13435	0.0168588
Amplication	9q34.2	ODF2	0.478911	1.046e-06		1.62497	2.70969e-32
Amplication	9q34.2	PAEP	0.0624407	0.549928		6.08692	6.76406e-20
Amplication	9q34.2	PDCL	0.458357	3.3906e-06		1.22027	2.75425e-09
Amplication	9q34.2	PBX3	0.0288121	0.782807		0.597524	5.16938e-11
Amplication	9q34.2	PPP2R4	0.404208	5.33766e-05		0.974225	0.421972
Amplication	9q34.2	PPP6C	0.464321	3.19636e-06		0.893262	0.000160397
Amplication	9q34.2	PSMB7	0.400399	6.36907e-05		1.54392	5.19201e-19
Amplication	9q34.2	PSMD5	0.505328	2.05275e-07		1.15283	0.000104511
Amplication	9q34.2	PTGDS	-0.087036	0.404203		0.188965	1.5611e-24
Amplication	9q34.2	PTGS1	-0.0292384	0.779674		0.30191	1.00951e-20
Amplication	9q34.2	RALGDS	0.510909	1.42944e-07		0.961903	0.332456
Amplication	9q34.2	RPL7A	0.391621	9.49268e-05		0.898875	0.0219831
Amplication	9q34.2	RPL12	0.247498	0.0161718		1.06453	0.161734
Amplication	9q34.2	RXRA	0.403	5.64658e-05		0.895226	0.0584521
Amplication	9q34.2	SET	0.472792	1.49648e-06		1.51949	4.00403e-22
Amplication	9q34.2	SNAPC4	0.476	1.2414e-06		1.58429	8.28673e-23
Amplication	9q34.2	SPTAN1	0.136915	0.188211		0.704148	1.71245e-18
Amplication	9q34.2	STXBP1	0.301835	0.00311128		0.97867	0.734469
Amplication	9q34.2	SURF1	0.434427	1.21512e-05		0.931631	0.0552036
Amplication	9q34.2	SURF2	0.341691	0.000750206		1.59335	9.26868e-15
Amplication	9q34.2	SURF4	0.468253	1.94316e-06		1.53427	1.98111e-24
Amplication	9q34.2	MED22	0.41237	3.62884e-05		1.02052	0.593106
Amplication	9q34.2	SURF6	0.48781	6.13615e-07		1.27143	6.69291e-09
Amplication	9q34.2	TRAF1	0.149112	0.151464		0.780962	0.000252849
Amplication	9q34.2	TRAF2	0.237953	0.0209187		1.78462	6.81908e-22
Amplication	9q34.2	TSC1	0.587849	4.68862e-10		0.804669	1.79517e-08
Amplication	9q34.2	TTF1	0.590826	3.64406e-10		1.11629	0.00212982
Amplication	9q34.2	VAV2	0.365872	0.000287419		2.202	4.89869e-26
Amplication	9q34.2	ZNF79	0.380328	0.000156067		1.04798	0.249745
Amplication	9q34.2	BRD3	0.47758	1.13142e-06		1.02817	0.555829
Amplication	9q34.2	NUP214	0.401847	5.9569e-05		0.942654	0.100703
Amplication	9q34.2	LHX3	-0.00619655	0.952733		1.93499	5.25707e-09
Amplication	9q34.2	GFI1B	0.106385	0.307474		1.0337	0.752332
Amplication	9q34.2	SSNA1	0.481028	9.22622e-07		1.14249	0.000689429
Amplication	9q34.2	EDF1	0.339966	0.000801062		0.935338	0.081764
Amplication	9q34.2	DPM2	0.335589	0.000944495		1.80636	3.31364e-23
Amplication	9q34.2	FUBP3	0.590988	3.59418e-10		1.05882	0.0424586
Amplication	9q34.2	CLIC3	0.0312685	0.764805		0.205781	9.70446e-10
Amplication	9q34.2	GTF3C5	0.545422	1.31216e-08		1.44447	1.81757e-13
Amplication	9q34.2	GTF3C4	0.514504	1.12836e-07		1.24776	2.56527e-08
Amplication	9q34.2	LHX2	0.282232	0.00585141		16.2821	7.73154e-34
Amplication	9q34.2	MED27	0.565489	2.87773e-09		1.50347	1.05977e-21
Amplication	9q34.2	PTGES	0.0852518	0.413942		2.68765	1.13339e-16
Amplication	9q34.2	RALGPS1	0.261272	0.0109725		0.324751	2.96472e-24
Amplication	9q34.2	ADAMTSL2	0.168754	0.103966		1.07207	0.234071
Amplication	9q34.2	PPP1R26	0.404352	5.30179e-05		0.830416	0.00157406
Amplication	9q34.2	SEC16A	0.499668	2.94383e-07		1.07532	0.0319137
Amplication	9q34.2	SH2D3C	-0.00255755	0.980482		0.884539	0.0322041
Amplication	9q34.2	RABEPK	0.407911	5.21819e-05		1.47846	3.99337e-18
Amplication	9q34.2	LAMC3	-0.00281763	0.978498		1.80057	0.000108247
Amplication	9q34.2	TUBB4B	0.308401	0.00249351		1.13024	0.0342922
Amplication	9q34.2	UBAC1	0.504711	2.13581e-07		1.03903	0.384183
Amplication	9q34.2	OLFM1	0.327532	0.0012711		0.483779	7.27794e-06
Amplication	9q34.2	ZER1	0.430484	1.48598e-05		0.617699	1.00319e-20
Amplication	9q34.2	AGPAT2	0.295707	0.0038081		1.16257	0.0134083
Amplication	9q34.2	POMT1	0.383162	0.000137994		0.797651	2.03534e-06
Amplication	9q34.2	ZBTB6	0.481945	8.73541e-07		1.06437	0.0847448
Amplication	9q34.2	NEK6	0.126649	0.223841		1.7293	4.84762e-13
Amplication	9q34.2	SDCCAG3	0.571503	1.79014e-09		1.91559	2.51261e-32
Amplication	9q34.2	NOXA1	0.316023	0.00191641		0.391935	1.63876e-20
Amplication	9q34.2	USP20	0.41251	3.60454e-05		0.763988	1.15462e-10
Amplication	9q34.2	SLC27A4	0.127299	0.221451		0.974099	0.742901
Amplication	9q34.2	CNTRL	0.315635	0.00194257		1.18504	0.000251777
Amplication	9q34.2	WDR5	0.511984	1.33224e-07		1.58734	1.08046e-20
Amplication	9q34.2	C9orf9	0.273479	0.00765216		0.4638	2.09356e-22
Amplication	9q34.2	ADAMTS13	0.361891	0.000338369		0.853838	0.0800042
Amplication	9q34.2	C9orf7	0.288611	0.00478673		0.822189	0.00016162
Amplication	9q34.2	SLC2A6	0.202782	0.0499774		2.56546	1.61671e-19
Amplication	9q34.2	RPL35	0.298602	0.00358482		1.0906	0.085395
Amplication	9q34.2	MAN1B1	0.359169	0.000377865		1.36061	1.11946e-13
Amplication	9q34.2	DOLK	0.399938	6.50576e-05		1.54647	1.68718e-18
Amplication	9q34.2	FNBP1	0.18733	0.0706109		0.259825	8.30721e-26
Amplication	9q34.2	SETX	0.462572	2.6805e-06		0.939131	0.0537145
Amplication	9q34.2	ZBTB43	0.484828	7.34939e-07		0.864898	0.00256167
Amplication	9q34.2	PMPCA	0.526305	5.09022e-08		1.20598	5.39856e-09
Amplication	9q34.2	EXOSC2	0.532576	3.29315e-08		1.63103	2.97345e-21
Amplication	9q34.2	NCS1	0.387383	0.000114642		0.549648	7.21289e-12
Amplication	9q34.2	ANGPTL2	-0.0657891	0.528696		1.19096	0.0459067
Amplication	9q34.2	NUP188	0.428273	1.66164e-05		1.24688	1.01774e-07
Amplication	9q34.2	RABGAP1	0.410435	3.98e-05		0.574707	1.77402e-22
Amplication	9q34.2	CIZ1	0.520251	7.68652e-08		1.06911	0.0455552
Amplication	9q34.2	COBRA1	0.539758	1.97815e-08		1.34029	5.43335e-14
Amplication	9q34.2	NELF	0.416966	2.90716e-05		1.4148	1.50168e-11
Amplication	9q34.2	GPSM1	0.179252	0.0838643		1.31928	0.00118492
Amplication	9q34.2	DKFZP434A062	0.0207158	0.842903		0.66644	1.15298e-06
Amplication	9q34.2	GAPVD1	0.47003	1.75503e-06		0.826763	1.61898e-08
Amplication	9q34.2	PHF19	0.163879	0.114497		0.698157	5.96569e-10
Amplication	9q34.2	FBXW2	0.566536	2.65115e-09		0.942683	0.0377184
Amplication	9q34.2	OR1J4	0.129265	0.214342		1.45446	7.46804e-08
Amplication	9q34.2	GBGT1	0.143931	0.166357		0.961206	0.562151
Amplication	9q34.2	LHX6	0.0302715	0.772097		0.851307	0.0720906
Amplication	9q34.2	OR1L3	-0.07738	0.458511		0.986136	0.60567
Amplication	9q34.2	OR1L1	-0.0606511	0.561442		0.99695	0.89629
Amplication	9q34.2	OR1J2	0.178809	0.0846447		1.45889	6.71457e-07
Amplication	9q34.2	SNORA65	0.0552468	0.596892		1.0142	0.540207
Amplication	9q34.2	TRUB2	0.329699	0.00117442		1.53193	9.07987e-14
Amplication	9q34.2	ST6GALNAC4	0.254491	0.0133136		1.24363	3.07591e-05
Amplication	9q34.2	NDOR1	0.250748	0.0147835		0.916982	0.244139
Amplication	9q34.2	TOR1B	0.61671	3.63824e-11		1.35715	6.95953e-16
Amplication	9q34.2	TOR2A	0.238373	0.0206872		1.69409	1.66527e-22
Amplication	9q34.2	METTL11A	0.555702	6.10724e-09		1.75668	3.49328e-22
Amplication	9q34.2	PHPT1	0.473688	1.42065e-06		0.914766	0.0455726
Amplication	9q34.2	ANAPC2	0.626201	1.48123e-11		0.983357	0.588088
Amplication	9q34.2	PKN3	0.393414	8.75747e-05		1.21242	0.000358259
Amplication	9q34.2	DPP7	0.456753	3.7047e-06		1.0462	0.309386
Amplication	9q34.2	SLC2A8	0.459144	3.24584e-06		1.04256	0.342593
Amplication	9q34.2	OBP2B	0.0599726	0.565837		1.0675	0.217786
Amplication	9q34.2	OBP2A	0.11751	0.259331		2.41468	2.06349e-15
Amplication	9q34.2	ST6GALNAC6	0.231697	0.02464		0.536166	4.50814e-26
Amplication	9q34.2	MRPS2	0.528256	4.44956e-08		1.43509	3.42131e-14
Amplication	9q34.2	COQ4	0.254577	0.0132815		0.978397	0.654014
Amplication	9q34.2	CERCAM	-0.0619374	0.553154		2.44546	4.37076e-18
Amplication	9q34.2	EGFL7	0.162238	0.118222		0.773953	7.46268e-05
Amplication	9q34.2	PRRX2	0.214147	0.0382128		2.69291	1.69938e-21
Amplication	9q34.2	C9orf114	0.426106	1.8526e-05		1.42174	9.07195e-14
Amplication	9q34.2	RAB14	0.4045	5.26542e-05		0.904669	0.0104592
Amplication	9q34.2	C9orf78	0.65326	9.58633e-13		1.10396	0.00108343
Amplication	9q34.2	FBXW5	0.566424	2.67463e-09		0.668209	8.99095e-19
Amplication	9q34.2	RC3H2	0.391413	9.58163e-05		1.0248	0.572649
Amplication	9q34.2	TBC1D13	0.480948	9.26994e-07		1.02212	0.543809
Amplication	9q34.2	C9orf167	-0.0470184	0.652704		1.49152	1.01363e-05
Amplication	9q34.2	EXD3	0.413701	3.40431e-05		0.580083	1.5696e-20
Amplication	9q34.2	STRBP	0.278541	0.00655895		0.846662	0.0228963
Amplication	9q34.2	C9orf86	0.614121	4.62467e-11		1.03515	0.286392
Amplication	9q34.2	CDK5RAP2	0.494697	4.01877e-07		0.896945	0.0202106
Amplication	9q34.2	LRRC8A	0.381298	0.000149648		1.21779	0.00415253
Amplication	9q34.2	INPP5E	0.541224	1.77998e-08		1.23211	1.41669e-06
Amplication	9q34.2	NPDC1	0.277457	0.00678059		0.426752	4.10545e-20
Amplication	9q34.2	BARHL1	0.0920859	0.377378		1.05007	0.37066
Amplication	9q34.2	SH3GLB2	0.236385	0.0218029		0.479396	1.35613e-26
Amplication	9q34.2	REXO4	0.504608	2.14996e-07		1.73207	4.32192e-25
Amplication	9q34.2	DOLPP1	0.189706	0.0670515		1.65333	1.52426e-09
Amplication	9q34.2	KCNT1	0.261744	0.0108238		0.278852	2.52244e-18
Amplication	9q34.2	ZBTB26	0.432608	1.33374e-05		0.891747	0.044218
Amplication	9q34.2	DENND1A	0.301955	0.0030988		0.9655	0.448091
Amplication	9q34.2	GPR107	0.583161	6.93807e-10		1.11942	8.65123e-05
Amplication	9q34.2	PRDM12	0.244165	0.0177109		1.60378	8.16566e-08
Amplication	9q34.2	CARD9	-0.0643288	0.537905		1.14155	0.117029
Amplication	9q34.2	DDX31	0.400952	6.20848e-05		1.57701	1.5184e-19
Amplication	9q34.2	FAM129B	0.142948	0.169298		0.450034	4.30033e-09
Amplication	9q34.2	MRPL41	0.513106	1.23749e-07		1.19911	0.000276167
Amplication	9q34.2	C9orf16	0.26894	0.00876578		1.12453	0.00507286
Amplication	9q34.2	MAPKAP1	0.46001	3.09329e-06		0.982696	0.53947
Amplication	9q34.2	EHMT1	0.608992	7.39195e-11		1.11688	0.000293895
Amplication	9q34.2	PTGES2	0.502066	2.52877e-07		1.2623	5.91685e-08
Amplication	9q34.2	MIR600HG	0.252619	0.014032		0.510126	2.76623e-11
Amplication	9q34.2	URM1	0.586631	5.19417e-10		1.16889	7.05512e-06
Amplication	9q34.2	ARPC5L	0.299353	0.00349855		1.32524	4.22112e-07
Amplication	9q34.2	AIF1L	-0.00348231	0.973427		0.137295	1.5726e-25
Amplication	9q34.2	UCK1	0.485002	7.27294e-07		0.855277	0.000100243
Amplication	9q34.2	GARNL3	0.161656	0.119566		0.405882	1.20511e-26
Amplication	9q34.2	NTNG2	0.00706581	0.946112		1.25422	0.0211706
Amplication	9q34.2	PRRC2B	0.494805	3.9918e-07		1.06646	0.148982
Amplication	9q34.2	PPAPDC3	0.113016	0.278121		0.409142	1.92871e-12
Amplication	9q34.2	ZDHHC12	0.191866	0.0639431		1.83787	9.21401e-12
Amplication	9q34.2	FAM73B	0.397937	7.13149e-05		0.670984	2.2094e-21
Amplication	9q34.2	FIBCD1	0.093307	0.371057		8.50826	1.09974e-24
Amplication	9q34.2	KIAA1984	0.197126	0.0568624		0.458911	3.68636e-13
Amplication	9q34.2	SNHG7	0.485645	6.99632e-07		0.980186	0.666002
Amplication	9q34.2	TMEM141	0.238849	0.0204274		1.00711	0.917464
Amplication	9q34.2	C9orf37	0.45572	3.92135e-06		1.156	0.00086026
Amplication	9q34.2	FAM125B	0.27654	0.00697339		0.606532	1.24873e-07
Amplication	9q34.2	WDR34	0.283013	0.00571062		1.66771	1.3718e-17
Amplication	9q34.2	SAPCD2	0.207233	0.045056		4.81681	4.11587e-19
Amplication	9q34.2	C9orf69	0.419488	2.57066e-05		1.44422	1.75152e-12
Amplication	9q34.2	LRSAM1	0.380389	0.000155656		0.865232	0.000166333
Amplication	9q34.2	UAP1L1	0.430961	1.45045e-05		2.6585	1.57333e-32
Amplication	9q34.2	MRRF	0.496091	3.68457e-07		1.17222	0.000110849
Amplication	9q34.2	RBM18	0.532692	3.26655e-08		1.05229	0.103471
Amplication	9q34.2	ARRDC1	0.220223	0.0329382		1.12633	0.0485757
Amplication	9q34.2	WDR85	0.535018	2.77281e-08		1.41157	5.32693e-15
Amplication	9q34.2	TMEM203	0.487306	6.32688e-07		1.22885	9.16995e-09
Amplication	9q34.2	SLC25A25	0.387143	0.000115863		0.556005	3.74957e-10
Amplication	9q34.2	ZMYND19	0.363634	0.000315123		1.91017	8.14062e-20
Amplication	9q34.2	NACC2	0.270189	0.00844575		0.395122	2.52668e-19
Amplication	9q34.2	C9orf116	0.268947	0.0087639		1.29373	0.000244195
Amplication	9q34.2	LCN8	0.1876	0.0701982		0.857973	0.00322015
Amplication	9q34.2	FAM69B	0.390618	9.92845e-05		0.689837	9.53425e-06
Amplication	9q34.2	PTRH1	0.494858	3.97883e-07		1.7646	1.77437e-25
Amplication	9q34.2	PIP5KL1	0.0893916	0.391553		1.62359	3.60669e-06
Amplication	9q34.2	OR1L8	0.0365372	0.726625		0.840401	0.00250129
Amplication	9q34.2	OR1N2	-0.0233247	0.823422		0.964733	0.347106
Amplication	9q34.2	OR1N1	0.0326784	0.754529		1.08411	0.0158595
Amplication	9q34.2	ASB6	0.543485	1.51111e-08		1.2233	2.09817e-08
Amplication	9q34.2	SLC34A3	0.181174	0.0805444		0.163512	1.29938e-33
Amplication	9q34.2	DAB2IP	0.569957	2.02434e-09		0.84605	0.000886024
Amplication	9q34.2	CAMSAP1	0.20896	0.0432583		0.704078	7.1031e-09
Amplication	9q34.2	C9orf163	0.281229	0.0060367		1.40135	3.72765e-05
Amplication	9q34.2	MAMDC4	0.278361	0.00659544		0.712094	1.37847e-06
Amplication	9q34.2	LCN6	0.128029	0.218792		0.159632	8.27844e-36
Amplication	9q34.2	AK8	0.0714889	0.493524		0.987828	0.87895
Amplication	9q34.2	OR1Q1	0.0869243	0.404808		1.15082	0.0190407
Amplication	9q34.2	TTLL11	0.341158	0.000765603		0.432419	8.05464e-22
Amplication	9q34.2	TTC16	0.00486224	0.962903		0.947604	0.563219
Amplication	9q34.2	C9orf96	0.202464	0.0503452		0.604313	2.35984e-14
Amplication	9q34.2	OLFML2A	0.0987826	0.342897		0.771992	0.00051433
Amplication	9q34.2	QSOX2	0.628477	1.18868e-11		2.18389	1.18325e-32
Amplication	9q34.2	NAIF1	0.225851	0.0286131		1.22553	1.47183e-08
Amplication	9q34.2	LOC253039	0.16648	0.10878		0.822675	0.000375295
Amplication	9q34.2	PHYHD1	0.0216235	0.836114		0.186614	4.34787e-29
Amplication	9q34.2	MORN5	0.0154466	0.882528		0.162241	2.84599e-26
Amplication	9q34.2	OR1L4	-0.0111961	0.914709		0.931343	0.116564
Amplication	9q34.2	LINC00094	0.343468	0.000700921		0.863525	0.0113659
Amplication	9q34.2	CRB2	0.0166024	0.873808		0.566488	5.97543e-06
Amplication	9q34.2	SCAI	0.238941	0.0205856		0.759171	1.69494e-06
Amplication	9q34.2	C9orf117	0.336629	0.000908428		1.82242	4.84729e-15
Amplication	9q34.2	LCN12	0.114324	0.272562		0.930084	0.444106
Amplication	9q34.2	C9orf142	0.413614	3.41854e-05		1.41058	2.26005e-17
Amplication	9q34.2	TPRN	0.259757	0.0114617		0.745822	0.00112644
Amplication	9q34.2	FAM78A	-0.0814657	0.435055		1.25293	0.00654414
Amplication	9q34.2	GPR144	0.195341	0.0591901		3.42456	2.97755e-16
Amplication	9q34.2	QRFP	-0.0495641	0.635212		0.717517	7.25033e-05
Amplication	9q34.2	OR1J1	0.167916	0.105721		1.69719	8.65672e-10
Amplication	9q34.2	OR1B1	-0.0238471	0.819534		0.968475	0.45591
Amplication	9q34.2	GLT6D1	0.120435	0.247579		1.01046	0.158842
Amplication	9q34.2	SWI5	0.200009	0.0532624		1.35946	1.17313e-09
Amplication	9q34.2	C9orf50	0.0624946	0.549583		1.01696	0.826843
Amplication	9q34.2	PNPLA7	0.222152	0.0313976		0.2369	1.71589e-30
Amplication	9q34.2	C9orf169	0.0570463	0.584977		0.0927816	9.47391e-12
Amplication	9q34.2	ENTPD8	0.0175777	0.866461		0.460726	0.000137562
Amplication	9q34.2	LOC389791	0.247143	0.01633		1.46649	2.64593e-05
Amplication	9q34.2	IER5L	0.340544	0.000783687		2.44186	1.08197e-24
Amplication	9q34.2	C9orf171	0.124901	0.230347		1.09395	0.15207
Amplication	9q34.2	LCN15	-0.0227455	0.827738		0.984598	0.421015
Amplication	9q34.2	C9orf172	0.288186	0.00485192		0.272994	1.02891e-19
Amplication	9q34.2	LRRC26	0.0335311	0.748335		0.146627	4.01005e-13
Amplication	9q34.2	TMEM8C	0.276926	0.00689168		0.955594	0.0515139
Amplication	9q34.2	OR1L6	0.110099	0.290796		0.926566	0.0281885
Amplication	9q34.2	OR5C1	0.0961129	0.356781		0.907356	0.104011
Amplication	9q34.2	OR1K1	-0.0242335	0.81666		0.978598	0.735926
Amplication	9q34.2	LCN9	0.135668	0.192306		0.994514	0.319905
Amplication	9q34.2	FAM102A	0.160143	0.123112		0.718194	4.9493e-05
Amplication	9q34.2	WDR38	0.147974	0.154644		1.16586	0.0131838
Amplication	9q34.2	LCNL1	-0.0534411	0.608956		0.405579	2.68344e-17
Amplication	9q34.2	C9orf139	-0.182402	0.0784782		0.951972	0.635089
Amplication	9q34.2	FAM166A	0.113354	0.276678		1.01122	0.852428
Amplication	9q34.2	SOHLH1	0.117079	0.261094		2.29198	6.0066e-06
Amplication	9q34.2	ZBTB34	0.453682	4.3842e-06		0.974874	0.522087
Amplication	9q34.2	C9orf106	0.0978662	0.348035		0.766578	0.00764091
Amplication	9q34.2	LCN10	0.131237	0.207372		0.0795808	1.46785e-34
Amplication	9q34.2	C9orf173	0.173273	0.0948952		1.17006	0.0366939
Amplication	9q34.2	NRARP	0.223402	0.0304322		2.1578	7.18858e-11
Amplication	9q34.2	FAM163B	0.0108169	0.917587		1.1669	0.025912
Amplication	9q34.2	FLJ40292	0.0664022	0.524853		1.32555	0.000259082
Amplication	9q34.2	TUBBP5	0.0765963	0.463088		1.98694	0.000594298
Amplication	9q34.2	RNF208	0.242121	0.0187158		0.380819	8.17626e-17
Amplication	9q34.2	DNLZ	0.417212	2.87266e-05		1.5552	2.12213e-16
Amplication	9q34.2	LOC100129034	0.156356	0.132344		1.15002	0.0075909
Amplication	9q34.2	LOC100131193	0.24637	0.0166792		0.749299	6.06142e-06
Amplication	9q34.2	FAM157B	0.156536	0.131896		1.1106	0.307897
Amplication	9q34.2	RNU6ATAC	-0.161273	0.120456		0.998117	0.7882
Amplication	9q34.2	LOC100272217	0.396116	7.74894e-05		1.53624	6.19415e-08
Amplication	9q34.2	LOC100289341	0.336671	0.000906995		1.07556	0.288658
Amplication	2q31.1	ATP5G3	0.354873	0.000448887		1.10998	0.0228017
Amplication	2q31.1	CHN1	-0.0561225	0.59108		1.70291	2.89226e-08
Amplication	2q31.1	CHRNA1	0.0259948	0.803594		5.42259	3.07161e-14
Amplication	2q31.1	ATF2	0.283731	0.00558402		1.10855	0.00309286
Amplication	2q31.1	DLX1	0.0853749	0.413265		5.6334	1.68602e-18
Amplication	2q31.1	DLX2	0.0882793	0.397496		9.14152	4.38052e-28
Amplication	2q31.1	DYNC1I2	0.406067	4.89273e-05		0.910876	0.00376579
Amplication	2q31.1	GAD1	0.0902822	0.386833		1.61771	0.00353599
Amplication	2q31.1	HOXD1	0.133954	0.198038		1.27837	0.00688821
Amplication	2q31.1	HOXD3	-0.00369906	0.971774		1.29399	0.00233369
Amplication	2q31.1	HOXD4	0.0573282	0.58312		1.1306	0.111366
Amplication	2q31.1	HOXD8	0.197878	0.0559045		2.40471	5.16431e-22
Amplication	2q31.1	HOXD9	0.0107648	0.917982		4.71339	2.98482e-26
Amplication	2q31.1	HOXD10	-0.023083	0.825222		27.2761	5.83181e-35
Amplication	2q31.1	HOXD11	-0.0271289	0.795209		66.0798	5.02773e-45
Amplication	2q31.1	HOXD12	-0.0116938	0.910933		1.58134	1.77141e-14
Amplication	2q31.1	HOXD13	0.0647336	0.535344		51.7089	3.70702e-43
Amplication	2q31.1	ITGA6	0.277993	0.00667023		4.21656	4.63127e-28
Amplication	2q31.1	ITGA4	0.0127661	0.902803		1.78448	5.80343e-11
Amplication	2q31.1	NEUROD1	-0.106466	0.3071		0.862458	0.0958965
Amplication	2q31.1	NFE2L2	0.221016	0.0322973		0.836701	0.0129839
Amplication	2q31.1	PDE1A	0.0188783	0.856682		0.239232	2.13999e-25
Amplication	2q31.1	PDK1	0.139459	0.180057		1.35312	1.55708e-07
Amplication	2q31.1	SP3	0.454378	4.22066e-06		1.27939	1.0394e-12
Amplication	2q31.1	SSB	0.362227	0.000333773		1.55498	4.53937e-25
Amplication	2q31.1	SSFA2	0.0968403	0.353136		1.80698	1.18874e-15
Amplication	2q31.1	TTN	-0.19116	0.0649468		0.305221	9.33436e-09
Amplication	2q31.1	WIPF1	0.00679852	0.948148		1.06162	0.449462
Amplication	2q31.1	HAT1	0.464595	2.39196e-06		1.65318	3.72666e-25
Amplication	2q31.1	AGPS	0.251864	0.0143311		1.32266	9.88199e-11
Amplication	2q31.1	PRKRA	0.307683	0.00255522		0.941034	0.0783328
Amplication	2q31.1	SLC25A12	0.222797	0.0308965		0.613095	3.8112e-15
Amplication	2q31.1	CIR1	0.309457	0.00240519		1.09033	0.0163939
Amplication	2q31.1	TLK1	0.329747	0.00117235		1.0441	0.292914
Amplication	2q31.1	UBE2E3	0.242856	0.0183489		1.63806	6.50271e-21
Amplication	2q31.1	MTX2	0.265366	0.00974024		1.20932	2.02443e-05
Amplication	2q31.1	RAPGEF4	0.0238634	0.819412		0.905471	0.0836541
Amplication	2q31.1	GORASP2	0.311622	0.00223289		1.30357	1.89771e-11
Amplication	2q31.1	METTL5	0.242713	0.0184201		1.30253	1.55927e-10
Amplication	2q31.1	OLA1	0.349042	0.000564916		1.37399	5.94451e-11
Amplication	2q31.1	PDE11A	0.0306122	0.769604		0.716681	0.101261
Amplication	2q31.1	FKBP7	0.0474819	0.649504		0.995654	0.956736
Amplication	2q31.1	ZAK	0.0998317	0.338392		0.305891	3.91331e-20
Amplication	2q31.1	CWC22	0.356664	0.000417909		1.01734	0.534817
Amplication	2q31.1	PLEKHA3	0.0801457	0.442558		0.840684	0.00170308
Amplication	2q31.1	SCRN3	0.267055	0.0092685		0.894776	0.0079092
Amplication	2q31.1	METTL8	0.371997	0.000222672		1.163	0.00183583
Amplication	2q31.1	CYBRD1	0.152768	0.141571		0.32401	3.96596e-24
Amplication	2q31.1	DCAF17	0.349571	0.000553361		1.21648	5.43532e-08
Amplication	2q31.1	KIAA1715	0.283744	0.00558168		1.03269	0.463674
Amplication	2q31.1	CDCA7	0.16765	0.106281		3.09852	1.76014e-24
Amplication	2q31.1	LOC91149	0.0847209	0.416866		1.42075	1.06876e-07
Amplication	2q31.1	SESTD1	0.0203743	0.845461		0.574769	7.22406e-11
Amplication	2q31.1	TTC30A	0.113595	0.27565		1.34209	1.44066e-06
Amplication	2q31.1	OSBPL6	0.149317	0.150896		1.16841	0.0250432
Amplication	2q31.1	RBM45	0.136123	0.190805		1.3045	7.08364e-17
Amplication	2q31.1	UBR3	0.343363	0.000703766		0.698343	1.18292e-14
Amplication	2q31.1	MYO3B	0.107883	0.300671		1.31087	0.154028
Amplication	2q31.1	TTC30B	0.199613	0.0537445		1.61637	2.31404e-11
Amplication	2q31.1	ZNF385B	-0.00545477	0.958386		0.211529	1.68248e-19
Amplication	2q31.1	KLHL23	0.122072	0.241164		0.40276	2.94548e-15
Amplication	2q31.1	PPP1R1C	0.0389992	0.709004		2.81033	9.42762e-14
Amplication	2q31.1	GPR155	0.0664892	0.52431		0.434349	2.52749e-16
Amplication	2q31.1	HNRNPA3	0.476729	1.18947e-06		1.06565	0.0297583
Amplication	2q31.1	METAP1D	0.325295	0.00137843		1.11702	0.0229407
Amplication	2q31.1	CCDC141	-0.0664752	0.524397		0.262401	4.92816e-15
Amplication	2q31.1	EVX2	0.0527196	0.613806		1.0853	0.00421316
Amplication	2q31.1	CERKL	0.00234803	0.982081		1.37323	0.00011103
Amplication	2q31.1	SP5	0.0923196	0.376163		0.191373	5.4596e-21
Amplication	2q31.1	LOC440925	-0.022585	0.828935		0.421998	2.95711e-11
Amplication	2q31.1	DFNB59	0.15204	0.143499		0.649508	1.25287e-07
Amplication	2q31.1	LOC100130691	0.0816484	0.434023		0.844522	0.0788637
Amplication	2q31.1	SP9	0.189503	0.0673497		4.95078	1.189e-20
Amplication	6p21.33	ABCF1	0.471216	1.63919e-06		1.51285	2.12143e-24
Amplication	6p21.33	AIF1	0.0445406	0.66991		1.27407	0.00738539
Amplication	6p21.33	ATP6V1G2	0.0572417	0.58369		0.338959	2.73275e-19
Amplication	6p21.33	CFB	0.0845582	0.417764		1.53268	0.000311136
Amplication	6p21.33	C2	0.173357	0.0947314		2.10007	1.09288e-10
Amplication	6p21.33	C4A	0.163026	0.116422		0.744605	0.0543144
Amplication	6p21.33	DDR1	0.106334	0.307704		1.97585	7.49809e-11
Amplication	6p21.33	CDSN	0.0355026	0.734074		9.95271	5.98273e-20
Amplication	6p21.33	CLIC1	0.16713	0.107386		1.4389	4.05716e-11
Amplication	6p21.33	ATF6B	0.397664	7.22109e-05		1.25137	8.57188e-08
Amplication	6p21.33	CSNK2B	0.392947	8.94358e-05		1.26966	2.39313e-11
Amplication	6p21.33	CYP21A2	0.165251	0.111453		0.13289	2.25049e-28
Amplication	6p21.33	DOM3Z	0.554353	6.76192e-09		0.977148	0.541361
Amplication	6p21.33	GNL1	0.42768	1.712e-05		1.22073	9.97644e-08
Amplication	6p21.33	GTF2H4	0.459287	3.22019e-06		1.36576	1.36511e-15
Amplication	6p21.33	HLA-B	0.267844	0.00905493		2.39538	1.10791e-18
Amplication	6p21.33	HLA-C	0.319343	0.00170516		2.11094	2.93918e-18
Amplication	6p21.33	HLA-E	0.320838	0.00161706		1.07911	0.168638
Amplication	6p21.33	HSPA1A	0.131895	0.205082		0.975689	0.832223
Amplication	6p21.33	HSPA1B	0.0786704	0.451029		1.05226	0.661644
Amplication	6p21.33	HSPA1L	0.157305	0.129985		0.71703	1.54269e-08
Amplication	6p21.33	LTA	-0.0331833	0.750859		1.93353	7.7966e-08
Amplication	6p21.33	LTB	-0.0727533	0.485893		1.60948	0.000728273
Amplication	6p21.33	MICB	0.200798	0.0523095		3.59467	1.9439e-27
Amplication	6p21.33	MSH5	0.270632	0.0083349		1.52908	8.8284e-14
Amplication	6p21.33	NEU1	0.432308	1.35434e-05		1.75288	3.28841e-27
Amplication	6p21.33	NFKBIL1	0.37279	0.00021535		1.10236	0.0132631
Amplication	6p21.33	POU5F1	0.261205	0.0109937		2.35306	2.99104e-10
Amplication	6p21.33	PPP1R10	-0.0339205	0.745511		1.17912	5.18874e-07
Amplication	6p21.33	SKIV2L	0.445426	6.83928e-06		1.37164	2.59667e-19
Amplication	6p21.33	TCF19	0.216454	0.0361324		2.1539	9.33954e-21
Amplication	6p21.33	TNF	0.0690109	0.508663		1.21895	0.0989129
Amplication	6p21.33	TNXB	0.0664964	0.524264		0.0348371	8.97438e-41
Amplication	6p21.33	VARS	0.228837	0.026521		1.53623	2.01635e-17
Amplication	6p21.33	PRRC2A	0.450767	5.13631e-06		1.1785	9.50073e-07
Amplication	6p21.33	BAG6	0.487086	6.41206e-07		1.04584	0.0984539
Amplication	6p21.33	GPANK1	0.32783	0.00125737		1.09275	0.00322612
Amplication	6p21.33	DDX39B	0.445095	6.96054e-06		1.10721	0.00134033
Amplication	6p21.33	ABHD16A	0.515233	1.07511e-07		1.05093	0.108812
Amplication	6p21.33	RDBP	0.496317	3.63301e-07		1.36284	3.90195e-14
Amplication	6p21.33	LST1	0.0663883	0.524941		1.36899	0.000240529
Amplication	6p21.33	DHX16	0.561707	3.86002e-09		1.41349	2.80546e-22
Amplication	6p21.33	STK19	0.45234	4.71644e-06		0.91344	0.0155538
Amplication	6p21.33	IER3	0.0207207	0.842867		1.24762	0.0702019
Amplication	6p21.33	MDC1	0.391064	9.73224e-05		1.31852	1.46888e-09
Amplication	6p21.33	FLOT1	0.425548	1.90492e-05		1.17194	0.000345537
Amplication	6p21.33	HCP5	0.218001	0.0347919		2.43781	1.95366e-17
Amplication	6p21.33	EHMT2	0.381785	0.00014652		1.38724	1.76098e-15
Amplication	6p21.33	NRM	0.377677	0.000174938		2.17384	3.58096e-33
Amplication	6p21.33	DDAH2	0.322152	0.0015431		0.573777	1.51228e-18
Amplication	6p21.33	MRPS18B	0.352347	0.000496172		1.36921	9.17837e-11
Amplication	6p21.33	C6orf15	-0.127868	0.219375		10.2744	4.56119e-17
Amplication	6p21.33	C6orf48	0.421449	2.33454e-05		1.1886	0.0013583
Amplication	6p21.33	CCHCR1	0.381924	0.00014564		1.61104	2.08671e-17
Amplication	6p21.33	APOM	0.0999039	0.338041		0.759569	9.33161e-08
Amplication	6p21.33	TRIM39	0.47383	1.40894e-06		0.791517	2.10698e-11
Amplication	6p21.33	VARS2	0.162521	0.117572		0.916281	0.0994162
Amplication	6p21.33	LSM2	0.334766	0.000973923		1.80349	1.83868e-27
Amplication	6p21.33	C6orf47	0.407715	4.52775e-05		0.954184	0.0695866
Amplication	6p21.33	LY6G5B	0.373281	0.000210928		0.909393	0.0115676
Amplication	6p21.33	LY6G6D	-0.0046926	0.964197		0.772814	0.00107179
Amplication	6p21.33	FKBPL	0.107757	0.301241		1.13285	0.0999566
Amplication	6p21.33	LY6G6E	-0.0797715	0.444698		1.26956	0.0186349
Amplication	6p21.33	RPP21	0.532257	3.36771e-08		1.15199	0.000303062
Amplication	6p21.33	ATAT1	0.430382	1.4937e-05		1.19105	1.11676e-05
Amplication	6p21.33	SLC44A4	0.0929392	0.372954		0.53448	0.0238837
Amplication	6p21.33	VWA7	0.18361	0.0764878		0.9161	0.286918
Amplication	6p21.33	C6orf25	-0.0600811	0.565133		0.429041	6.20953e-13
Amplication	6p21.33	LY6G6C	-0.134626	0.195775		0.492759	0.00985521
Amplication	6p21.33	LY6G5C	0.274028	0.00752629		0.996895	0.959922
Amplication	6p21.33	PRR3	0.433618	1.26657e-05		1.38729	2.41911e-12
Amplication	6p21.33	DPCR1	-0.00308498	0.976458		0.0138706	1.02314e-31
Amplication	6p21.33	PSORS1C1	0.187324	0.0706199		2.24629	4.37976e-14
Amplication	6p21.33	PSORS1C2	-0.11361	0.275588		1.34872	0.0437049
Amplication	6p21.33	PPP1R18	0.133558	0.199379		1.53821	9.12845e-09
Amplication	6p21.33	TUBB	0.284614	0.00543151		2.23297	7.20167e-36
Amplication	6p21.33	ZBTB12	0.305983	0.00270685		1.31376	1.18061e-06
Amplication	6p21.33	C6orf136	0.296911	0.00366113		1.05833	0.181257
Amplication	6p21.33	HCG27	0.098322	0.345783		0.762369	0.000251867
Amplication	6p21.33	NCR3	-0.127719	0.219918		0.9527	0.651689
Amplication	6p21.33	LY6G6F	-0.00266192	0.979686		1.09392	0.201544
Amplication	6p21.33	HCG22	-0.0464048	0.656948		0.023714	5.50083e-27
Amplication	6p21.33	HCG26	0.0968771	0.352952		1.46806	2.0556e-06
Amplication	6p21.33	SFTA2	-0.131071	0.207952		0.0390851	1.37871e-26
Amplication	6p21.33	MUC21	-0.0828249	0.427406		0.00626429	1.55815e-23
Amplication	6p21.33	MCCD1	0.0422082	0.686265		0.669523	1.47587e-09
Amplication	6p21.33	SAPCD1	0.184238	0.0754682		1.25035	0.000315008
Amplication	6p21.33	SNORA38	-0.072243	0.488965		1.00328	0.868572
Amplication	6p21.33	PSORS1C3	0.0877282	0.40046		1.67583	2.6392e-07
Amplication	17q21.31	LRRC37A	0.377087	0.000179409		0.889418	0.0023453
Amplication	17q21.31	ARL17A	0.323869	0.00145104		0.900051	0.0120273
Amplication	17q21.31	LRRC37A2	0.245331	0.0171586		0.857337	0.00128061
Amplication	19q13.12	ACTN4	0.329744	0.0011725		0.7985	2.57004e-07
Amplication	19q13.12	APLP1	0.238443	0.0206486		0.878569	0.300134
Amplication	19q13.12	ATP4A	0.22417	0.0298517		0.928957	0.673182
Amplication	19q13.12	CAPNS1	0.172236	0.0969185		0.727688	1.74715e-11
Amplication	19q13.12	CD22	0.138707	0.182443		0.508052	1.42515e-05
Amplication	19q13.12	CEBPA	-0.00345342	0.973647		1.45215	0.000165349
Amplication	19q13.12	CEBPG	0.348001	0.000588331		1.21229	9.67524e-06
Amplication	19q13.12	TBCB	0.422304	2.23806e-05		1.26406	1.89169e-09
Amplication	19q13.12	COX6B1	0.283056	0.00570308		0.856619	0.000324543
Amplication	19q13.12	COX7A1	0.173067	0.0952939		0.166473	9.21645e-28
Amplication	19q13.12	ECH1	0.227254	0.0276135		0.743254	1.93939e-09
Amplication	19q13.12	ETV2	0.158213	0.127754		0.70217	0.000222467
Amplication	19q13.12	GPI	0.235503	0.0223144		1.27171	3.065e-06
Amplication	19q13.12	FFAR1	-0.027885	0.789631		0.878571	0.0196918
Amplication	19q13.12	FFAR3	0.0721965	0.489246		1.43657	0.0123456
Amplication	19q13.12	FFAR2	0.203411	0.0492567		1.485	0.00534818
Amplication	19q13.12	HNRNPL	0.253559	0.0136672		1.28678	2.01274e-20
Amplication	19q13.12	HPN	0.345543	0.000647141		0.67983	0.0425235
Amplication	19q13.12	LGALS4	0.331911	0.00108268		0.47492	1.8343e-08
Amplication	19q13.12	LGALS7	-0.00585926	0.955304		1.20349	0.570543
Amplication	19q13.12	LRP3	0.194852	0.0598413		0.785749	0.00358782
Amplication	19q13.12	MAG	-0.080336	0.441472		0.560463	4.27678e-10
Amplication	19q13.12	NFKBIB	0.392476	9.13511e-05		1.20105	3.96232e-06
Amplication	19q13.12	NPHS1	0.15616	0.132837		1.12461	0.407426
Amplication	19q13.12	PEPD	0.272105	0.00797522		0.791836	8.24248e-11
Amplication	19q13.12	FXYD1	0.260465	0.0112307		0.0400216	1.60369e-42
Amplication	19q13.12	FXYD3	0.094817	0.363332		3.52887	2.07453e-09
Amplication	19q13.12	POLR2I	0.39066	9.90986e-05		1.00169	0.968378
Amplication	19q13.12	PSMD8	0.411268	3.82521e-05		1.19856	7.05339e-07
Amplication	19q13.12	MRPS12	0.321341	0.00158835		1.9701	1.93309e-23
Amplication	19q13.12	RYR1	0.134893	0.194882		0.935362	0.643545
Amplication	19q13.12	SCN1B	0.278021	0.00666452		0.586123	8.58151e-07
Amplication	19q13.12	TYROBP	0.0338476	0.746039		1.73419	4.93903e-08
Amplication	19q13.12	USF2	0.410651	3.93942e-05		1.0678	0.0301144
Amplication	19q13.12	ZNF146	0.456056	4.95531e-06		1.4245	3.58261e-17
Amplication	19q13.12	DPF1	0.201122	0.0519231		19.6952	1.1105e-41
Amplication	19q13.12	KCNK6	0.0807074	0.439356		0.98599	0.902473
Amplication	19q13.12	KIAA0355	0.388868	0.000107335		0.718338	3.13463e-15
Amplication	19q13.12	MLL4	0.513212	1.22884e-07		1.01972	0.541676
Amplication	19q13.12	UBA2	0.42898	1.60349e-05		1.34288	1.11288e-13
Amplication	19q13.12	PAK4	0.234262	0.0230512		1.27001	2.73586e-05
Amplication	19q13.12	TMEM147	0.257321	0.0122883		1.10772	0.0352657
Amplication	19q13.12	SPINT2	0.127603	0.220341		2.4143	1.02673e-07
Amplication	19q13.12	HCST	0.128332	0.217695		1.12642	0.1925
Amplication	19q13.12	UPK1A	0.0409784	0.694948		0.0357523	1.18123e-23
Amplication	19q13.12	MAP4K1	0.0818634	0.432809		1.01744	0.860914
Amplication	19q13.12	ZFP30	0.236688	0.0216298		0.6829	1.83507e-07
Amplication	19q13.12	SIRT2	0.469152	1.84571e-06		0.776619	4.5679e-08
Amplication	19q13.12	SIPA1L3	0.286799	0.00507011		2.09826	6.269e-23
Amplication	19q13.12	HAUS5	0.345144	0.000657171		1.43998	2.72933e-15
Amplication	19q13.12	ZNF345	0.237042	0.0214288		0.558317	6.66811e-14
Amplication	19q13.12	CLIP3	0.128238	0.218035		0.288652	9.84857e-19
Amplication	19q13.12	LSM14A	0.519779	7.93457e-08		1.01272	0.661949
Amplication	19q13.12	GAPDHS	0.239151	0.0202638		1.03417	0.667498
Amplication	19q13.12	ZBTB32	0.122603	0.239107		1.91662	5.56886e-10
Amplication	19q13.12	EIF3K	0.377803	0.000173996		0.880851	0.000842513
Amplication	19q13.12	ZNF571	0.173392	0.094664		0.663434	5.56282e-12
Amplication	19q13.12	LSR	0.227534	0.0274175		2.98632	4.87647e-18
Amplication	19q13.12	FXYD7	0.156776	0.131296		0.509961	4.81887e-10
Amplication	19q13.12	FXYD5	0.139292	0.180585		1.62757	4.1763e-10
Amplication	19q13.12	SARS2	0.322302	0.00153482		1.45686	3.15257e-10
Amplication	19q13.12	GPATCH1	0.415922	3.05828e-05		1.05554	0.140254
Amplication	19q13.12	PSENEN	0.262025	0.0107362		1.17573	0.000343085
Amplication	19q13.12	ZNF302	0.305114	0.00278745		0.746067	3.6141e-07
Amplication	19q13.12	LIN37	0.293661	0.00407003		1.09711	0.0184915
Amplication	19q13.12	SLC7A10	0.164645	0.112789		1.00981	0.930186
Amplication	19q13.12	LRFN1	0.166291	0.109188		2.4706	1.68361e-21
Amplication	19q13.12	GRAMD1A	0.226546	0.0281144		1.46315	6.474e-08
Amplication	19q13.12	ZFP14	0.27753	0.00676561		0.721204	1.25382e-06
Amplication	19q13.12	ZNF529	0.339249	0.000823089		0.712146	2.18477e-08
Amplication	19q13.12	HAMP	-0.0153544	0.883224		2.23861	1.51068e-11
Amplication	19q13.12	CATSPERG	0.185943	0.0727582		0.664253	2.24624e-07
Amplication	19q13.12	PRODH2	0.110916	0.287207		1.00038	0.988451
Amplication	19q13.12	C19orf33	0.0524588	0.615564		0.810401	0.338844
Amplication	19q13.12	CHST8	0.295889	0.00378559		0.537824	3.86585e-08
Amplication	19q13.12	KCTD15	0.311882	0.00221292		1.09437	0.0373951
Amplication	19q13.12	RBM42	0.413642	3.41403e-05		1.22503	3.91664e-09
Amplication	19q13.12	LRFN3	0.257379	0.0122681		1.37154	5.39434e-12
Amplication	19q13.12	IGFLR1	0.134639	0.195732		1.59393	8.77655e-11
Amplication	19q13.12	LOC80054	0.171927	0.0975291		1.025	0.747583
Amplication	19q13.12	WDR87	0.0853001	0.413677		1.10845	0.334447
Amplication	19q13.12	KIRREL2	0.247729	0.0160695		1.91635	1.43504e-05
Amplication	19q13.12	PDCD2L	0.298805	0.00344003		1.88169	2.304e-19
Amplication	19q13.12	ZNF527	0.28526	0.00532233		0.653159	1.49493e-11
Amplication	19q13.12	ZNF607	0.137428	0.186546		0.806234	0.00324866
Amplication	19q13.12	NFKBID	0.401345	6.09674e-05		1.05054	0.408922
Amplication	19q13.12	ZNF382	0.121028	0.245242		0.36214	1.4804e-14
Amplication	19q13.12	ZNF566	0.364153	0.000308491		0.750882	3.7165e-06
Amplication	19q13.12	ALKBH6	0.347933	0.000589879		1.36823	4.91121e-13
Amplication	19q13.12	RHPN2	0.350097	0.000542077		2.45223	1.87742e-12
Amplication	19q13.12	ZNF30	0.206922	0.0453867		0.979051	0.717948
Amplication	19q13.12	YIF1B	0.126469	0.224504		2.09611	5.3421e-24
Amplication	19q13.12	ZNF461	0.297202	0.00362639		0.654744	2.76006e-10
Amplication	19q13.12	ZNF585B	0.406223	4.85702e-05		0.539509	3.06707e-13
Amplication	19q13.12	DMKN	0.0913636	0.381147		1.18886	0.468854
Amplication	19q13.12	PPP1R14A	0.1368	0.188587		0.215238	8.11724e-29
Amplication	19q13.12	FBXO17	0.235504	0.0223134		0.692369	0.000487817
Amplication	19q13.12	ARHGAP33	0.239708	0.0199658		0.836217	0.00199899
Amplication	19q13.12	RASGRP4	0.130927	0.208458		0.608602	1.36632e-07
Amplication	19q13.12	ZNF573	0.299607	0.00335011		0.548348	4.71765e-15
Amplication	19q13.12	WDR88	0.188739	0.0684816		1.09848	0.210952
Amplication	19q13.12	WTIP	0.182098	0.0789858		0.6817	2.89957e-06
Amplication	19q13.12	ZNF792	0.0586571	0.574404		0.98072	0.709536
Amplication	19q13.12	HSPB6	0.165272	0.111408		0.029383	3.13955e-39
Amplication	19q13.12	RINL	0.285608	0.00526437		0.865682	0.0467859
Amplication	19q13.12	FBXO27	0.0320922	0.758796		1.21794	0.0578986
Amplication	19q13.12	ZNF420	0.344156	0.000682661		0.528009	7.81182e-14
Amplication	19q13.12	ZNF565	0.528861	4.26702e-08		0.804016	4.78953e-08
Amplication	19q13.12	FAM98C	0.133434	0.199801		0.775917	3.08302e-08
Amplication	19q13.12	CAPN12	0.26717	0.00923695		2.96749	2.00419e-18
Amplication	19q13.12	ZNF599	0.167635	0.106314		1.04222	0.355538
Amplication	19q13.12	FAM187B	-0.151285	0.145524		0.874853	0.00293189
Amplication	19q13.12	C19orf55	0.454757	4.13389e-06		1.25689	5.10501e-08
Amplication	19q13.12	ZNF569	0.154789	0.136316		0.616145	6.45728e-09
Amplication	19q13.12	ZNF570	0.252576	0.014049		0.616953	6.45266e-10
Amplication	19q13.12	ZNF567	0.383825	0.000134053		0.966412	0.515667
Amplication	19q13.12	ZNF383	0.421395	2.34071e-05		0.655294	2.54126e-12
Amplication	19q13.12	ZNF781	0.0857786	0.411052		0.255827	5.82098e-23
Amplication	19q13.12	LGI4	0.193326	0.0619102		0.10468	6.58629e-37
Amplication	19q13.12	C19orf46	0.290302	0.00453519		0.686588	0.00670941
Amplication	19q13.12	ZNF540	0.188362	0.0690471		0.288512	5.48913e-27
Amplication	19q13.12	ZNF585A	0.404258	5.32508e-05		0.573951	5.22266e-14
Amplication	19q13.12	GGN	0.337893	0.000866289		1.19349	0.00183614
Amplication	19q13.12	THAP8	0.262501	0.0105888		0.990926	0.857846
Amplication	19q13.12	U2AF1L4	0.301941	0.00310029		0.764592	1.08802e-06
Amplication	19q13.12	IL28A	0.101897	0.328443		1.16331	0.000225931
Amplication	19q13.12	IL28B	0.112331	0.281064		1.14981	0.00103224
Amplication	19q13.12	IL29	0.150406	0.147903		1.59427	3.61255e-07
Amplication	19q13.12	SCGB2B2	0.107785	0.301114		0.974542	0.606479
Amplication	19q13.12	WDR62	0.298849	0.00343512		4.563	9.88772e-26
Amplication	19q13.12	ZFP82	0.0915078	0.380393		0.542202	5.69057e-08
Amplication	19q13.12	HKR1	0.38866	0.000108332		0.821385	0.00027353
Amplication	19q13.12	ZNF181	0.272631	0.00785003		0.580223	5.17297e-17
Amplication	19q13.12	ZNF260	0.34271	0.000721583		1.07855	0.0896267
Amplication	19q13.12	NCCRP1	0.0623494	0.550512		0.184508	1.99598e-06
Amplication	19q13.12	SYCN	0.131141	0.207708		0.469522	1.66381e-09
Amplication	19q13.12	SBSN	0.0346207	0.740442		0.40101	0.0156792
Amplication	19q13.12	ZNF829	0.257813	0.0121175		0.413904	5.50162e-14
Amplication	19q13.12	ZNF568	0.241232	0.0191683		0.366465	4.0685e-19
Amplication	19q13.12	KRTDAP	0.0633098	0.544377		8.98686	2.95661e-09
Amplication	19q13.12	ZNF790	0.23517	0.0225097		0.499376	1.16187e-18
Amplication	19q13.12	ZNF793	0.192422	0.0631629		0.500053	1.16592e-09
Amplication	19q13.12	PAPL	0.0276852	0.791104		4.20288	7.48286e-10
Amplication	19q13.12	SPRED3	0.248003	0.0159486		2.07158	2.17577e-14
Amplication	19q13.12	SCGB1B2P	0.120898	0.245751		1.01197	0.886921
Amplication	19q13.12	SDHAF1	0.44366	7.51059e-06		1.09376	0.036151
Amplication	19q13.12	LGALS7B	-0.0607961	0.560505		1.26603	0.505571
Amplication	19q13.12	LOC100128675	0.0902793	0.386848		1.02226	0.835066
Deletion	9p21.3	CDKN2B	0.357138	0.000410041		0.30285	9.73301e-09
Deletion	9p21.3	CDKN2B-AS1	0.409478	4.16526e-05		1.84045	4.36031e-05
Deletion	22q11.21	GGT3P	0.144407	0.164943		1.85888	1.6286e-06
Deletion	22q11.21	DGCR6	0.0733738	0.482171		1.46316	2.69387e-06
Deletion	10p11.22	PARD3	0.40482	5.18704e-05		0.513566	1.18741e-13
Deletion	2q22.1	LRP1B	0.0480377	0.645676		0.24869	8.34065e-11
Deletion	18q22.1	BCL2	-0.00468885	0.964225		0.352528	1.80838e-17
Deletion	18q22.1	CDH7	0.0395496	0.705085		0.831415	0.00141262
Deletion	18q22.1	CYB5A	0.297672	0.00357079		0.785907	0.000899654
Deletion	18q22.1	DCC	-0.0434728	0.67738		0.805887	0.177977
Deletion	18q22.1	FECH	0.262552	0.0105733		0.821995	8.64619e-05
Deletion	18q22.1	KDSR	0.481391	9.02901e-07		0.929622	0.0373907
Deletion	18q22.1	GALR1	-0.150649	0.147242		0.31833	5.08982e-15
Deletion	18q22.1	GRP	-0.000382924	0.997077		2.90168	2.21858e-06
Deletion	18q22.1	LMAN1	0.423852	2.07287e-05		1.20297	2.72335e-06
Deletion	18q22.1	MBP	0.320697	0.00162518		0.675445	3.70723e-11
Deletion	18q22.1	MC4R	0.000404832	0.99691		0.590405	9.44977e-05
Deletion	18q22.1	NARS	0.522156	6.75729e-08		0.957471	0.191807
Deletion	18q22.1	NFATC1	0.11715	0.260805		0.953117	0.565272
Deletion	18q22.1	SERPINB2	0.150527	0.147574		0.252655	0.000148963
Deletion	18q22.1	ATP8B1	0.245783	0.0169483		0.644677	1.05362e-09
Deletion	18q22.1	SERPINB5	0.236806	0.0215625		2.85945	0.000908623
Deletion	18q22.1	SERPINB8	0.379175	0.000164027		0.796334	0.0069216
Deletion	18q22.1	SERPINB10	0.10555	0.311307		0.754351	0.069381
Deletion	18q22.1	SERPINB13	0.114447	0.272041		0.50541	0.0533453
Deletion	18q22.1	PMAIP1	0.256188	0.0126903		2.03523	7.26173e-10
Deletion	18q22.1	RAB27B	0.30201	0.00309312		0.585097	0.000975488
Deletion	18q22.1	SERPINB3	0.140543	0.176663		0.370792	0.00538576
Deletion	18q22.1	SERPINB4	0.210464	0.0417412		0.643277	0.163074
Deletion	18q22.1	TCF4	0.0477992	0.647318		1.02581	0.675288
Deletion	18q22.1	ZNF236	0.281461	0.00599336		0.935998	0.0671831
Deletion	18q22.1	SERPINB7	0.207371	0.04491		4.51021	2.96606e-09
Deletion	18q22.1	TNFRSF11A	0.082731	0.427932		0.568712	4.72948e-11
Deletion	18q22.1	MBD2	0.40136	6.09266e-05		0.925479	0.121157
Deletion	18q22.1	CTDP1	0.533331	3.12302e-08		1.1041	0.00107083
Deletion	18q22.1	SOCS6	0.434798	1.1922e-05		0.590909	6.61943e-22
Deletion	18q22.1	TXNL1	0.469277	1.83259e-06		0.82518	9.1188e-07
Deletion	18q22.1	ONECUT2	0.0531523	0.610895		5.2098	2.3603e-26
Deletion	18q22.1	VPS4B	0.326478	0.00132066		0.578097	3.93441e-11
Deletion	18q22.1	ZNF516	0.341983	0.000741912		0.688395	9.27744e-12
Deletion	18q22.1	TSHZ1	0.19821	0.0554854		0.625995	2.21655e-15
Deletion	18q22.1	CD226	0.0350332	0.737461		0.883391	0.208993
Deletion	18q22.1	MALT1	0.373048	0.000213023		0.981543	0.71263
Deletion	18q22.1	TXNL4A	0.32932	0.00119084		1.0342	0.316976
Deletion	18q22.1	POLI	0.164856	0.112324		0.650495	1.23131e-12
Deletion	18q22.1	ADNP2	0.282979	0.0057167		0.984717	0.662344
Deletion	18q22.1	PHLPP1	0.370946	0.000232718		0.790948	5.93559e-05
Deletion	18q22.1	NEDD4L	0.318515	0.00175572		1.05966	0.477937
Deletion	18q22.1	WDR7	0.332882	0.00104453		0.713361	3.29395e-13
Deletion	18q22.1	PIGN	0.310615	0.00231157		0.695637	1.27435e-06
Deletion	18q22.1	RTTN	0.393102	8.88155e-05		1.27236	1.53588e-06
Deletion	18q22.1	KCNG2	0.0222161	0.831688		1.5062	1.47201e-05
Deletion	18q22.1	SALL3	0.0188249	0.857083		2.56517	2.15577e-07
Deletion	18q22.1	CDH20	0.0897893	0.389441		0.292373	1.70926e-16
Deletion	18q22.1	CDH19	0.0185318	0.859285		0.0419975	4.25116e-30
Deletion	18q22.1	TIMM21	0.40704	4.67409e-05		0.97332	0.568035
Deletion	18q22.1	RAX	-0.0567573	0.586883		1.04798	0.425593
Deletion	18q22.1	ST8SIA3	-0.0417104	0.689775		0.303831	2.8099e-14
Deletion	18q22.1	TMX3	0.261449	0.0109163		0.938067	0.0822836
Deletion	18q22.1	ZCCHC2	0.259288	0.0116168		0.855388	0.0021715
Deletion	18q22.1	ZNF532	0.218201	0.034621		1.10913	0.024272
Deletion	18q22.1	ZNF407	0.313105	0.00212129		0.707292	1.87263e-15
Deletion	18q22.1	CNDP2	0.410623	3.94457e-05		1.38502	6.02371e-08
Deletion	18q22.1	KIAA1468	0.308	0.00252783		0.540132	3.91287e-13
Deletion	18q22.1	CCDC102B	0.0855122	0.412512		1.18711	0.008322
Deletion	18q22.1	RBFA	0.292588	0.00421379		0.927446	0.0193301
Deletion	18q22.1	PQLC1	0.363434	0.00031771		0.666815	5.87785e-20
Deletion	18q22.1	CCDC68	0.0875719	0.401304		0.473791	1.08972e-08
Deletion	18q22.1	NETO1	0.0160101	0.878275		8.15284	4.89749e-21
Deletion	18q22.1	PARD6G	0.212899	0.0393796		1.14921	0.0856265
Deletion	18q22.1	CNDP1	0.0705905	0.498986		1.24602	0.0043521
Deletion	18q22.1	SERPINB12	0.0207278	0.842813		0.219426	4.41996e-08
Deletion	18q22.1	SERPINB11	-0.000801951	0.993879		0.129155	7.53592e-09
Deletion	18q22.1	SEC11C	0.275414	0.00721662		0.974204	0.658689
Deletion	18q22.1	DSEL	0.0469903	0.652897		0.695867	3.66826e-05
Deletion	18q22.1	ALPK2	0.13909	0.181225		10.1843	3.55083e-23
Deletion	18q22.1	FAM69C	-0.0482249	0.644389		1.15829	0.377145
Deletion	18q22.1	STARD6	0.0612637	0.557487		1.00387	0.814704
Deletion	18q22.1	CCBE1	0.116433	0.263753		0.531986	3.52861e-06
Deletion	18q22.1	CBLN2	0.0249195	0.811565		1.15895	0.309385
Deletion	18q22.1	C18orf54	0.158483	0.127097		2.02252	2.41127e-27
Deletion	18q22.1	FBXO15	0.0241739	0.817103		1.61415	1.49241e-06
Deletion	18q22.1	DOK6	-0.0210386	0.840488		0.575188	1.03712e-07
Deletion	18q22.1	RNF152	0.204534	0.0479906		1.49159	4.0632e-05
Deletion	18q22.1	LINC00305	0.102613	0.325037		1.00682	0.534177
Deletion	18q22.1	C18orf26	0.223077	0.0306812		0.0380513	9.16062e-18
Deletion	18q22.1	ZADH2	0.333138	0.00103465		0.671462	3.16647e-14
Deletion	18q22.1	C18orf62	0.0910001	0.383053		1.04346	0.0460748
Deletion	18q22.1	LOC284276	-0.0493303	0.63681		0.357752	1.24411e-24
Deletion	18q22.1	HMSD	-0.0498524	0.633243		1.27491	0.0304096
Deletion	18q22.1	CPLX4	0.0951951	0.361413		1.11385	0.00194133
Deletion	18q22.1	ATP9B	0.341429	0.000757744		0.652519	5.94002e-20
Deletion	18q22.1	LOC390858	-0.213319	0.0389834		1.04547	0.00822608
Deletion	18q22.1	LOC400657	0.341107	0.000767078		0.901262	0.0327172
Deletion	18q22.1	HSBP1L1	0.194888	0.0597921		0.740322	0.000358051
Deletion	18q22.1	SNORA37	0.132351	0.203507		1.02989	0.445748
Deletion	18q22.1	LOC100130522	0.083352	0.424461		0.986734	0.854316
Deletion	4q35.2	FAT1	0.42403	2.05462e-05		1.7466	5.67386e-11
Deletion	4q35.2	FRG1	0.455973	3.86725e-06		0.878545	4.88914e-05
Deletion	4q35.2	MTNR1A	0.126079	0.225948		1.41005	3.17059e-05
Deletion	4q35.2	DUX4	-0.125772	0.22709		1.0055	0.57826
Deletion	4q35.2	ZFP42	0.0812049	0.436532		2.98329	3.02702e-10
Deletion	4q35.2	TRIML2	0.234769	0.0227477		2.79212	4.885e-10
Deletion	4q35.2	TRIML1	0.0349792	0.737851		2.12615	1.08245e-13
Deletion	4q35.2	FRG2	0.0449178	0.667279		1.30154	0.000281395
Deletion	4q35.2	DUX4L6	0.161744	0.119362		1.03942	0.56443
Deletion	4q35.2	DUX4L5	0.0241916	0.816971		1.00214	0.828831
Deletion	9p11.2	FAM75A6	0.0442895	0.671664		1.13854	0.00160646
Deletion	8p23.2	NAT1	0.357531	0.000403617		1.40823	3.68792e-07
Deletion	8p23.2	NAT2	0.169833	0.10174		0.937737	0.364544
Deletion	8p23.2	ADRA1A	0.181008	0.0808272		0.0977906	1.63129e-31
Deletion	8p23.2	ANGPT2	-0.125306	0.228828		2.20829	1.50155e-21
Deletion	8p23.2	ASAH1	0.232059	0.0244102		0.611612	2.63623e-22
Deletion	8p23.2	ATP6V1B2	0.42334	2.12615e-05		1.09339	0.0241109
Deletion	8p23.2	BLK	-0.074819	0.473561		0.616282	0.0302589
Deletion	8p23.2	BMP1	0.197185	0.0567865		2.32754	2.61108e-25
Deletion	8p23.2	POLR3D	0.428883	1.61132e-05		1.39493	1.04395e-13
Deletion	8p23.2	BNIP3L	0.4193	2.59442e-05		0.905854	0.0405321
Deletion	8p23.2	CHRNA2	0.0789383	0.449483		0.773057	0.00210177
Deletion	8p23.2	CLU	0.105776	0.310263		0.206414	2.01652e-27
Deletion	8p23.2	CTSB	0.0726733	0.486374		2.13185	7.26514e-24
Deletion	8p23.2	DEFA4	0.103392	0.321357		1.01395	0.45979
Deletion	8p23.2	DEFA5	0.0682225	0.513529		1.01504	0.326538
Deletion	8p23.2	DEFA6	0.217666	0.035078		1.0245	0.395411
Deletion	8p23.2	DEFB1	0.185538	0.0733953		1.02349	0.931292
Deletion	8p23.2	DEFB4A	0.160965	0.121176		3.30605	0.00011878
Deletion	8p23.2	DPYSL2	0.170474	0.100436		0.604973	8.33232e-10
Deletion	8p23.2	DUSP4	0.182164	0.0788759		1.37363	0.0128987
Deletion	8p23.2	EGR3	0.0937123	0.368974		0.518952	0.000159337
Deletion	8p23.2	EPB49	0.0764162	0.464143		0.380942	5.34371e-15
Deletion	8p23.2	EPHX2	0.273953	0.00754342		0.228764	2.87811e-31
Deletion	8p23.2	CLN8	0.403865	5.42359e-05		0.746883	2.12695e-07
Deletion	8p23.2	EXTL3	0.375771	0.00018978		1.18611	0.000676206
Deletion	8p23.2	PTK2B	0.306384	0.00267035		1.38556	8.99563e-08
Deletion	8p23.2	FDFT1	0.398746	6.87203e-05		1.07276	0.314389
Deletion	8p23.2	FGL1	-0.0281749	0.787495		1.46197	0.000100432
Deletion	8p23.2	GATA4	0.316595	0.0018784		3.04959	0.000312764
Deletion	8p23.2	GFRA2	0.0283137	0.786473		0.156865	2.02879e-26
Deletion	8p23.2	GNRH1	0.380321	0.000156113		0.871838	0.0112851
Deletion	8p23.2	GSR	0.243508	0.0180289		1.13436	0.135122
Deletion	8p23.2	GTF2E2	0.527799	4.59239e-08		1.54293	3.39995e-14
Deletion	8p23.2	NRG1	0.343464	0.000701048		6.1882	1.62321e-18
Deletion	8p23.2	LOXL2	0.00390856	0.970176		3.62025	1.1571e-19
Deletion	8p23.2	LPL	0.00265149	0.979765		0.84369	0.299551
Deletion	8p23.2	MSR1	-0.226899	0.0278636		2.41528	5.09167e-11
Deletion	8p23.2	MSRA	0.173718	0.0940362		0.404414	3.58842e-31
Deletion	8p23.2	NEFM	0.0767552	0.462158		0.712016	0.114314
Deletion	8p23.2	NEFL	0.108536	0.297737		2.64344	3.63827e-05
Deletion	8p23.2	NKX3-1	0.0454726	0.663418		0.471817	0.000100216
Deletion	8p23.2	PCM1	0.580309	8.77877e-10		0.57042	1.15822e-26
Deletion	8p23.2	PDGFRL	-0.119454	0.251478		1.16661	0.373039
Deletion	8p23.2	PNOC	0.184042	0.0757856		0.955825	0.76419
Deletion	8p23.2	PPP2CB	0.627415	1.31751e-11		0.665093	1.11901e-17
Deletion	8p23.2	PPP2R2A	0.406722	4.74454e-05		0.673375	8.96755e-09
Deletion	8p23.2	PPP3CC	0.448607	5.77038e-06		0.719745	6.6389e-15
Deletion	8p23.2	SFTPC	-0.0166732	0.873275		1.09076	0.118215
Deletion	8p23.2	SLC7A2	0.135038	0.194399		0.19574	2.3381e-24
Deletion	8p23.2	SLC18A1	0.192941	0.0624414		0.874464	0.0710903
Deletion	8p23.2	STC1	-0.0329161	0.752801		1.80537	1.87758e-05
Deletion	8p23.2	WRN	0.510413	1.47662e-07		1.23211	1.21981e-06
Deletion	8p23.2	FZD3	0.187503	0.0703471		0.891146	0.154261
Deletion	8p23.2	TUSC3	0.240245	0.0196815		1.89072	8.72364e-13
Deletion	8p23.2	UBXN8	0.367275	0.000271218		1.11022	0.0971263
Deletion	8p23.2	TNKS	0.570082	2.00438e-09		0.899219	0.0050051
Deletion	8p23.2	ADAM7	0.156053	0.133106		1.01624	0.304481
Deletion	8p23.2	TNFRSF10D	0.196505	0.057663		0.926759	0.466447
Deletion	8p23.2	TNFRSF10C	0.117041	0.261253		0.832719	0.1229
Deletion	8p23.2	TNFRSF10B	0.471847	1.58058e-06		2.0242	9.94159e-21
Deletion	8p23.2	TNFRSF10A	0.377304	0.000177752		1.60036	6.88425e-08
Deletion	8p23.2	FGF17	-0.00573646	0.956239		1.08133	0.479523
Deletion	8p23.2	DOK2	0.0534413	0.608955		1.18745	0.0620175
Deletion	8p23.2	MTMR7	0.308099	0.00251933		0.538809	1.92128e-13
Deletion	8p23.2	MYOM2	0.0923544	0.375983		0.0962968	8.08594e-23
Deletion	8p23.2	DLGAP2	0.100698	0.334194		0.263267	1.96526e-24
Deletion	8p23.2	MFHAS1	0.328718	0.00121733		1.82438	1.28313e-11
Deletion	8p23.2	ENTPD4	0.448439	5.8226e-06		1.05369	0.162221
Deletion	8p23.2	ARHGEF10	0.229365	0.0261647		0.609205	9.24593e-09
Deletion	8p23.2	PHYHIP	-0.0102592	0.921823		0.13127	1.3473e-33
Deletion	8p23.2	KBTBD11	0.000895873	0.993163		0.437228	1.4015e-14
Deletion	8p23.2	SORBS3	0.290544	0.00450023		0.748787	1.25734e-08
Deletion	8p23.2	NPM2	0.195146	0.0594481		2.20451	7.46203e-08
Deletion	8p23.2	DLC1	-0.0752889	0.47078		0.409119	1.81223e-15
Deletion	8p23.2	SPAG11B	0.117584	0.259031		0.745836	2.90576e-06
Deletion	8p23.2	DCTN6	0.633778	7.07031e-12		0.869544	0.000444868
Deletion	8p23.2	PNMA2	-0.0130334	0.900779		0.519753	2.85287e-05
Deletion	8p23.2	ADAM28	0.00976061	0.925611		1.25651	0.0741233
Deletion	8p23.2	RBPMS	0.0647837	0.535028		0.167856	4.27415e-29
Deletion	8p23.2	LZTS1	0.0956121	0.359304		0.94518	0.534294
Deletion	8p23.2	XPO7	0.496619	3.56518e-07		1.1759	9.59316e-06
Deletion	8p23.2	TRIM35	0.314072	0.0020513		1.32273	2.04434e-05
Deletion	8p23.2	RHOBTB2	0.243828	0.0178732		0.798483	0.00423853
Deletion	8p23.2	KIF13B	0.399085	6.76579e-05		0.51143	2.04746e-21
Deletion	8p23.2	PSD3	0.272812	0.00780747		1.00957	0.897491
Deletion	8p23.2	LEPROTL1	0.465609	2.25866e-06		1.21892	8.77595e-08
Deletion	8p23.2	SLC39A14	0.0613671	0.556821		1.53634	4.66193e-05
Deletion	8p23.2	FBXO25	0.417338	2.85513e-05		0.822454	1.96757e-05
Deletion	8p23.2	FGF20	0.220084	0.0330518		0.859919	0.000739628
Deletion	8p23.2	ADAMDEC1	-0.0389846	0.709108		10.5433	2.45042e-22
Deletion	8p23.2	CNOT7	0.685478	2.50633e-14		1.08854	0.0289992
Deletion	8p23.2	PURG	-0.0460143	0.659655		0.601194	6.70801e-09
Deletion	8p23.2	ZDHHC2	0.0198175	0.849634		0.607215	3.74854e-06
Deletion	8p23.2	SLC25A37	0.422473	2.21941e-05		1.12187	0.0385854
Deletion	8p23.2	SCARA3	0.140297	0.17743		0.490844	2.66787e-12
Deletion	8p23.2	TMEM66	0.486813	6.51889e-07		0.941161	0.0928555
Deletion	8p23.2	KCTD9	0.573531	1.52204e-09		0.678064	1.91252e-15
Deletion	8p23.2	PINX1	0.55207	8.02542e-09		1.2949	8.53135e-08
Deletion	8p23.2	PIWIL2	-0.00236972	0.981915		0.634445	0.000554809
Deletion	8p23.2	ELP3	0.53465	2.84596e-08		0.983089	0.62341
Deletion	8p23.2	INTS10	0.591621	3.40544e-10		1.04158	0.225689
Deletion	8p23.2	CCDC25	0.5235	6.16739e-08		0.847032	3.39685e-05
Deletion	8p23.2	AGPAT5	0.442536	7.96954e-06		1.43087	1.03321e-08
Deletion	8p23.2	INTS9	0.481144	9.16298e-07		1.19962	5.64212e-05
Deletion	8p23.2	CSGALNACT1	0.056382	0.589363		0.466438	8.20828e-19
Deletion	8p23.2	HR	0.213947	0.0383984		1.70753	0.000105146
Deletion	8p23.2	PBK	0.249815	0.015171		5.08409	1.63433e-19
Deletion	8p23.2	ZNF395	0.265985	0.00956509		0.617613	8.84839e-11
Deletion	8p23.2	BIN3	0.521165	7.22651e-08		1.08921	0.0649713
Deletion	8p23.2	TEX15	0.105814	0.31009		0.875482	0.437544
Deletion	8p23.2	MTUS1	0.199028	0.054466		0.609783	1.13078e-15
Deletion	8p23.2	KIAA1456	0.0441503	0.672637		0.167053	8.22186e-28
Deletion	8p23.2	KIAA1967	0.521815	6.91537e-08		1.18116	7.27012e-06
Deletion	8p23.2	SH2D4A	0.237071	0.021412		0.763047	0.0129598
Deletion	8p23.2	PDLIM2	0.305961	0.00270883		0.456717	1.94801e-14
Deletion	8p23.2	CSMD1	0.236219	0.0218985		0.734455	0.116641
Deletion	8p23.2	EBF2	-0.0495326	0.635427		0.274462	3.59895e-17
Deletion	8p23.2	FAM160B2	0.54401	1.45458e-08		0.982228	0.625773
Deletion	8p23.2	MTMR9	0.574566	1.40048e-09		0.784519	6.67384e-09
Deletion	8p23.2	DUSP26	-0.0521692	0.616933		0.123279	1.54123e-23
Deletion	8p23.2	HMBOX1	0.371169	0.000230555		0.78983	0.000113502
Deletion	8p23.2	MCPH1	0.653633	9.2131e-13		0.977616	0.5295
Deletion	8p23.2	PPP1R3B	0.398493	6.95215e-05		0.396428	6.16198e-23
Deletion	8p23.2	RNF122	0.164108	0.113898		0.910234	0.245039
Deletion	8p23.2	NUDT18	0.177303	0.0873424		1.34391	1.8259e-06
Deletion	8p23.2	DOCK5	0.353756	0.00046925		1.04605	0.453368
Deletion	8p23.2	FLJ14107	0.315339	0.00196277		1.05601	0.393219
Deletion	8p23.2	TTI2	0.545266	2.29421e-08		1.46712	7.56831e-16
Deletion	8p23.2	REEP4	0.129973	0.211818		1.7448	2.51264e-06
Deletion	8p23.2	STMN4	-0.0438403	0.674805		0.483369	3.31623e-06
Deletion	8p23.2	SOX7	0.336058	0.000928056		0.849591	0.0765734
Deletion	8p23.2	FAM167A	0.235171	0.0225092		2.69853	6.6327e-08
Deletion	8p23.2	SLC35G5	0.101825	0.328786		1.30225	0.0046074
Deletion	8p23.2	C8orf12	0.131115	0.207797		1.2162	0.0517335
Deletion	8p23.2	MAK16	0.461547	3.70749e-06		1.23909	9.47335e-06
Deletion	8p23.2	FUT10	0.448066	7.49674e-06		1.06103	0.240466
Deletion	8p23.2	FAM86B1	0.33587	0.0009346		0.561067	6.24345e-11
Deletion	8p23.2	ERI1	0.596741	2.1915e-10		1.39912	8.28718e-14
Deletion	8p23.2	LONRF1	0.242643	0.0184546		0.347592	4.05427e-24
Deletion	8p23.2	CHMP7	0.493225	4.4027e-07		0.929732	0.0514185
Deletion	8p23.2	RP1L1	0.318842	0.00173562		1.05929	0.597247
Deletion	8p23.2	CLDN23	0.0432906	0.678657		1.04082	0.613802
Deletion	8p23.2	VPS37A	0.645775	2.10099e-12		0.792409	1.56127e-10
Deletion	8p23.2	NKX2-6	-0.0853273	0.413527		0.584019	2.56186e-05
Deletion	8p23.2	SGCZ	-0.092294	0.376296		1.19034	0.0192574
Deletion	8p23.2	DEFB104A	-0.014051	0.893076		0.81503	2.33253e-05
Deletion	8p23.2	SGK223	0.266773	0.00934579		2.33966	1.49493e-18
Deletion	8p23.2	PEBP4	-0.00848939	0.935277		0.0959413	8.3042e-23
Deletion	8p23.2	CDCA2	0.204278	0.0482759		6.18296	4.29248e-25
Deletion	8p23.2	ESCO2	0.252531	0.0140664		4.86867	1.47411e-21
Deletion	8p23.2	FBXO16	0.0639384	0.54038		1.00879	0.942102
Deletion	8p23.2	LOC157627	0.0605608	0.562026		0.676659	2.36908e-08
Deletion	8p23.2	C8orf42	0.227854	0.0271947		0.904656	0.300061
Deletion	8p23.2	ERICH1	0.60659	9.18048e-11		1.14457	0.00038916
Deletion	8p23.2	TDH	0.257238	0.0123176		1.82033	5.93683e-05
Deletion	8p23.2	C8orf48	-0.092643	0.374486		0.607174	1.40653e-07
Deletion	8p23.2	ZNF596	0.295397	0.00384675		0.675104	8.60418e-09
Deletion	8p23.2	R3HCC1	0.377405	0.000176984		0.811389	2.76738e-05
Deletion	8p23.2	PRSS55	0.0763853	0.464325		1.0738	0.17643
Deletion	8p23.2	C8orf74	0.174968	0.0916572		0.920438	0.0206823
Deletion	8p23.2	LGI3	-0.0154176	0.882747		0.283422	6.73495e-09
Deletion	8p23.2	DEFB105A	-0.032484	0.755943		0.994225	0.319905
Deletion	8p23.2	DEFB106A	0.137084	0.187663		0.999255	0.936947
Deletion	8p23.2	NEIL2	0.446761	6.36974e-06		1.17525	0.000368941
Deletion	8p23.2	FLJ10661	0.437566	1.03341e-05		1.10836	0.198709
Deletion	8p23.2	XKR6	0.315475	0.00195346		0.80874	0.0113214
Deletion	8p23.2	EFHA2	-0.0332987	0.750021		0.256457	9.22618e-23
Deletion	8p23.2	SCARA5	0.0300691	0.77358		0.0279857	1.10159e-39
Deletion	8p23.2	LOC286135	0.0176991	0.865548		0.994068	0.506877
Deletion	8p23.2	LOC340357	-0.0368806	0.724159		1.00693	0.685246
Deletion	8p23.2	LOC349196	0.106153	0.308535		0.612257	3.61271e-07
Deletion	8p23.2	USP17L2	0.104394	0.316665		0.912156	0.197065
Deletion	8p23.2	XKR5	0.130558	0.209754		2.74252	2.22623e-12
Deletion	8p23.2	C8orf80	0.143684	0.167091		0.877003	0.422277
Deletion	8p23.2	LOC392196	0.27872	0.00652298		0.852216	0.0230931
Deletion	8p23.2	DEFB103A	0.13732	0.186895		4.43548	2.44074e-06
Deletion	8p23.2	OR4F21	0.0146284	0.88871		0.99752	0.898541
Deletion	8p23.2	FAM90A7	0.0555664	0.594768		1.2855	0.000167172
Deletion	8p23.2	C8orf58	0.411096	3.85671e-05		1.17527	0.0003891
Deletion	8p23.2	DEFB134	-0.021019	0.840634		1.01638	0.319905
Deletion	8p23.2	C8orf75	0.0942639	0.36615		1.23898	0.0105753
Deletion	8p23.2	MBOAT4	0.25472	0.0132278		1.20526	0.0182041
Deletion	8p23.2	DEFB109P1B	-0.11	0.291229		0.973889	0.203373
Deletion	8p23.2	RPL23AP53	0.263674	0.0102341		0.60834	3.59035e-14
Deletion	8p23.2	FAM86B2	0.270003	0.00849294		0.742158	0.00362947
Deletion	8p23.2	SPAG11A	0.0180382	0.862996		1.00498	0.688139
Deletion	8p23.2	DEFA1B	0.0887379	0.395039		0.909573	0.394538
Deletion	8p23.2	ZNF705D	0.120544	0.247147		1.05594	0.0415939
Deletion	8p23.2	FAM66E	-0.0567356	0.587027		0.520298	3.11221e-10
Deletion	8p23.2	FAM66D	0.107568	0.302093		0.585439	4.53763e-06
Deletion	8p23.2	FAM66A	0.0636354	0.542305		0.345179	3.3712e-18
Deletion	21q21.1	NCAM2	-0.142218	0.171509		0.437672	3.93909e-06
Deletion	21q21.1	TMPRSS15	-0.10456	0.31589		1.42321	0.00247521
Deletion	21q21.1	CHODL	-0.0604854	0.562513		0.834956	0.259447
Deletion	21q21.1	LINC00320	0.0104347	0.920489		1.00051	0.975721
Deletion	3p14.2	FHIT	0.160038	0.123361		0.28626	7.47088e-27
Deletion	1p21.1	AMY1A	0.155143	0.135411		0.782893	0.124164
Deletion	1p21.1	AMY2A	-0.112016	0.282424		0.813568	0.0217219
Deletion	1p21.1	AMY2B	-0.00774505	0.940941		0.25024	2.84786e-28
Deletion	1p21.1	COL11A1	-0.166431	0.108885		256.303	4.2662e-43
Deletion	1p21.1	STXBP3	0.548222	1.06816e-08		0.780351	4.14633e-10
Deletion	1p21.1	VAV3	0.318388	0.00176365		0.703122	0.0228181
Deletion	1p21.1	NTNG1	0.105453	0.311753		0.1805	1.27136e-17
Deletion	1p21.1	WDR47	0.271239	0.00818501		0.73485	2.69976e-09
Deletion	1p21.1	CLCC1	0.431201	1.43287e-05		0.748951	1.24653e-09
Deletion	1p21.1	GPSM2	0.571218	1.83124e-09		0.70927	5.79745e-07
Deletion	1p21.1	SLC25A24	0.509248	1.59315e-07		1.35863	6.17412e-09
Deletion	1p21.1	PRPF38B	0.456337	3.79049e-06		1.04663	0.181592
Deletion	1p21.1	PRMT6	0.202077	0.0507963		1.16816	0.000293369
Deletion	1p21.1	RNPC3	0.147993	0.15459		0.469836	9.37185e-28
Deletion	1p21.1	HENMT1	0.445896	6.67052e-06		2.82428	1.60527e-19
Deletion	1p21.1	OLFM3	-0.124637	0.231344		0.308083	2.16736e-14
Deletion	1p21.1	NBPF4	0.238091	0.0208425		1.02954	0.767522
Deletion	1p21.1	FNDC7	0.245924	0.0168833		1.11771	0.0220034
Deletion	1p21.1	AKNAD1	0.1884	0.0689898		0.432048	8.29641e-11
Deletion	1p21.1	FAM102B	-0.00432763	0.96698		0.76833	0.000527856
Deletion	1p21.1	LOC648740	-0.0147748	0.887603		0.559116	1.82658e-22
Deletion	1p21.1	NBPF6	0.195748	0.0586523		1.29108	0.00400893
Deletion	5q13.2	GUSBP3	0.322211	0.00153985		1.15815	0.00811602
Deletion	11q25	ACAT1	0.290713	0.00447587		0.43662	5.25753e-28
Deletion	11q25	ACRV1	0.0348086	0.739083		1.53634	1.72786e-07
Deletion	11q25	BIRC2	0.515719	1.04101e-07		1.39799	3.55754e-06
Deletion	11q25	BIRC3	0.188265	0.0691933		0.933678	0.539198
Deletion	11q25	APLP2	0.23349	0.0235196		0.921727	0.0866508
Deletion	11q25	APOA1	0.0685959	0.511221		0.649234	3.61529e-06
Deletion	11q25	APOA4	-0.183953	0.0759295		1.01959	0.515427
Deletion	11q25	APOC3	-0.0214166	0.83766		0.98805	0.158427
Deletion	11q25	ARCN1	0.635769	5.80165e-12		1.00989	0.71489
Deletion	11q25	ATM	0.311624	0.00223271		0.778562	1.96794e-06
Deletion	11q25	FXYD2	0.129706	0.212769		0.473401	5.29365e-08
Deletion	11q25	CXCR5	-0.0146951	0.888205		0.727626	0.0477608
Deletion	11q25	CASP1	0.381193	0.000150335		1.44767	7.01834e-07
Deletion	11q25	CASP4	0.446215	6.55794e-06		1.16633	0.0314449
Deletion	11q25	CASP5	0.0129251	0.901599		4.16459	3.29706e-26
Deletion	11q25	CBL	0.388618	0.000108534		0.96163	0.279347
Deletion	11q25	CD3D	-0.0804543	0.440797		1.29485	0.0146819
Deletion	11q25	CD3E	-0.058318	0.576623		1.06363	0.560813
Deletion	11q25	CD3G	0.0146156	0.888806		1.04978	0.65709
Deletion	11q25	CTSC	0.163013	0.116451		3.57825	1.30407e-32
Deletion	11q25	CHEK1	0.208512	0.0437188		2.93521	2.55122e-32
Deletion	11q25	CRYAB	0.109724	0.292448		0.165706	1.48149e-29
Deletion	11q25	DDX6	0.494988	3.94679e-07		0.724993	1.06092e-22
Deletion	11q25	DDX10	0.505088	2.08467e-07		1.42086	8.60077e-15
Deletion	11q25	DLAT	0.419238	2.60226e-05		0.760213	1.66022e-10
Deletion	11q25	DPAGT1	0.438989	9.59718e-06		1.27077	5.01854e-11
Deletion	11q25	DRD2	0.0185462	0.859177		0.423084	1.57079e-08
Deletion	11q25	ETS1	0.0863361	0.408007		1.16462	0.0370318
Deletion	11q25	FDX1	0.441533	8.4015e-06		0.836879	8.88401e-08
Deletion	11q25	FLI1	-0.082305	0.430323		0.679343	1.66836e-07
Deletion	11q25	FUT4	0.120864	0.245885		0.897604	0.0923905
Deletion	11q25	SLC37A4	0.357834	0.000398747		1.48248	9.06668e-12
Deletion	11q25	GRIA4	0.102215	0.326925		0.489728	3.2781e-07
Deletion	11q25	GRIK4	-0.0893781	0.391625		0.32618	6.11956e-18
Deletion	11q25	GRM5	-0.131804	0.205397		3.07108	4.38047e-15
Deletion	11q25	GUCY1A2	0.0791475	0.448279		1.74591	1.39964e-08
Deletion	11q25	H2AFX	0.198882	0.0546461		2.30569	1.97602e-24
Deletion	11q25	HMBS	0.323357	0.00147794		1.85121	4.53124e-19
Deletion	11q25	HSPA8	0.293549	0.00408488		1.09613	0.0243711
Deletion	11q25	HSPB2	0.15462	0.136751		0.221988	7.37924e-27
Deletion	11q25	HTR3A	0.00743425	0.943307		0.292353	6.69714e-11
Deletion	11q25	IL10RA	-0.107367	0.303005		0.915618	0.33363
Deletion	11q25	IL18	0.170804	0.0997713		0.384844	9.35657e-08
Deletion	11q25	STT3A	0.433468	1.27638e-05		1.49521	9.7722e-21
Deletion	11q25	KCNJ1	0.0856865	0.411556		1.038	0.704301
Deletion	11q25	KCNJ5	0.0360519	0.730116		0.520402	4.25874e-07
Deletion	11q25	VWA5A	-0.0131998	0.899518		0.401179	8.18269e-23
Deletion	11q25	MCAM	0.0929103	0.373103		0.408094	5.42855e-17
Deletion	11q25	MLL	0.426091	1.85393e-05		0.655435	1.59315e-16
Deletion	11q25	MMP1	0.130847	0.208737		669.605	1.03499e-48
Deletion	11q25	MMP3	-0.0112784	0.914084		225.025	1.52765e-44
Deletion	11q25	MMP7	0.162724	0.117109		8.45031	2.11009e-10
Deletion	11q25	MMP8	0.00554207	0.957721		6.26583	2.87905e-25
Deletion	11q25	MMP10	0.110508	0.288993		163.315	5.89502e-39
Deletion	11q25	MMP12	-0.0177377	0.865258		70.9807	2.18258e-40
Deletion	11q25	MMP13	0.289394	0.00466879		321.926	5.72279e-42
Deletion	11q25	MRE11A	0.40494	5.15804e-05		1.1383	0.000239453
Deletion	11q25	MTNR1B	0.0955767	0.359483		1.14965	0.000678111
Deletion	11q25	NCAM1	0.0752614	0.470943		0.0648226	1.83269e-30
Deletion	11q25	NFRKB	0.584699	6.10492e-10		0.94986	0.16867
Deletion	11q25	NNMT	0.0366658	0.725701		1.21718	0.0838953
Deletion	11q25	NPAT	0.430048	1.51914e-05		1.0414	0.186694
Deletion	11q25	NRGN	-0.0349319	0.738192		0.690187	2.64963e-08
Deletion	11q25	OPCML	0.0764104	0.464178		0.0931718	3.98031e-29
Deletion	11q25	PAFAH1B2	0.484848	7.34058e-07		1.24887	1.66676e-06
Deletion	11q25	PGR	0.0231056	0.825054		0.146841	4.03456e-25
Deletion	11q25	POU2AF1	0.113577	0.275726		1.90643	0.000414796
Deletion	11q25	PPP2R1B	0.388472	0.00010924		0.973195	0.542073
Deletion	11q25	PTS	0.342567	0.000725542		1.08861	0.0671091
Deletion	11q25	PVRL1	0.28191	0.00591034		1.7303	0.000473713
Deletion	11q25	RDX	0.333961	0.00100356		0.682656	1.61879e-18
Deletion	11q25	RPS25	0.407439	4.58708e-05		0.709888	6.04139e-16
Deletion	11q25	SC5DL	0.272988	0.00776612		0.827655	0.0127356
Deletion	11q25	SCN2B	0.250221	0.0150011		0.184372	8.45725e-26
Deletion	11q25	SCN4B	0.0567791	0.586739		0.251759	1.73086e-27
Deletion	11q25	SDHD	0.417085	2.89041e-05		0.725301	1.95619e-14
Deletion	11q25	ST3GAL4	0.0808525	0.438532		0.420305	6.71857e-20
Deletion	11q25	SLN	0.0570144	0.585187		0.0885013	2.5353e-14
Deletion	11q25	SORL1	0.0771173	0.460042		0.795013	0.00805639
Deletion	11q25	SRPR	0.620404	2.57367e-11		1.0752	0.0212743
[truncated: 4,937 more rows]
