# Supplementary material for: Genomic analysis of oesophageal squamous-cell carcinoma identifies alcohol drinking-related mutation signature and genomic alterations
Source: Nat Commun. 2017 May 26;8:15290. doi: 10.1038/ncomms15290 (PMC5477513; doi:10.1038/ncomms15290)
Supplement: Supplementary Data 10 — Results of gene-drug interaction analyzed using DGIdb [file ncomms15290-s11.xlsx]

## Sheet: Supplementary Data 10
Supplementary Data 10. Results of gene-drug interaction analyzed using DGIdb
Interaction	Sources*	PMID	Score
CCND1 and TAMOXIFEN	1	1	2
CCND1 and LEE011	1	0	1
CCND1 and LY2835219	1	0	1
ANO1 and NIFLUMIC ACID	1	0	1
ANO1 and SITS	1	0	1
ANO1 and TANNIC ACID	1	0	1
ANO1 and DCDPC	1	0	1
ANO1 and FLUOXETINE	1	0	1
ANO1 and INS(3,4,5,6)P4	1	0	1
ANO1 and NPPB	1	0	1
ANO1 and MIBEFRADIL	1	0	1
ANO1 and DIDS	1	0	1
ANO1 and FLUFENAMIC ACID	1	0	1
KCNMB3 and MICONAZOLE	1	2	3
EPHB4 and N-(5-CHLORO-1,3-BENZODIOXOL-4-YL)-6-METHOXY-7-(3-PIPERIDIN-1-YLPROPOXY)QUINAZOLIN-4-AMINE	1	1	2
EPHB4 and N'-(5-CHLORO-1,3-BENZODIOXOL-4-YL)-N-(3-MORPHOLIN-4-YLPHENYL)PYRIMIDINE-2,4-DIAMINE	1	1	2
EGFR and GEFITINIB	13	13	26
EGFR and CRIZOTINIB	1	1	2
EGFR and PACLITAXEL	1	1	2
EGFR and DACOMITINIB	6	1	7
EGFR and CARBOPLATIN	1	1	2
EGFR and ERLOTINIB	13	11	24
EGFR and EGFR INHIBITOR	2	3	5
EGFR and AFATINIB	8	4	12
EGFR and CISPLATINUM	1	1	2
EGFR and LAPATINIB	6	1	7
EGFR and SIROLIMUS	1	1	2
EGFR and AZD8931	2	0	2
EGFR and ICOTINIB	4	0	4
EGFR and CO-1686	1	0	1
EGFR and BMS-599626	3	0	3
EGFR and PELITINIB	3	0	3
EGFR and VANDETANIB	8	0	8
EGFR and AEE 788	1	0	1
EGFR and NERATINIB	3	0	3
EGFR and CUDC-101	2	0	2
EGFR and 859853-30-8	1	0	1
EGFR and AFATINIB DIMALEATE	1	0	1
EGFR and LAPATINIB DITOSYLATE	2	0	2
EGFR and ERLOTINIB HYDROCHLORIDE	2	0	2
EGFR and PD 158780	1	0	1
EGFR and FALNIDAMOL	1	0	1
EGFR and PD 174265	1	0	1
EGFR and AP26113	2	0	2
EGFR and BPIQ-I	1	0	1
EGFR and POZIOTINIB	1	0	1
EGFR and AKOS004227608	1	0	1
EGFR and LIDOCAINE	2	1	3
EGFR and GELDANAMYCIN	1	0	1
EGFR and 127481-29-2	1	0	1
EGFR and MUBRITINIB	1	0	1
EGFR and DB07602	1	1	2
EGFR and CI-1033	1	0	1
PSMA6 and BORTEZOMIB	1	0	1
PSMA6 and CARFILZOMIB	1	0	1
PSMA6 and (3AR,6R,6AS)-6-((S)-((S)-CYCLOHEX-2-ENYL)(HYDROXY)METHYL)-6A-METHYL-4-OXO-HEXAHYDRO-2H-FURO[3,2-C]PYRROLE-6-CARBALDEHYDE	1	1	2
UCKL1 and PRPP	1	3	4
UCKL1 and URACIL	1	3	4
POLB and CYTARABINE	3	3	6
POLB and 1927-31-7	1	3	4
POLB and (1S)-1,2,3,4-TETRAHYDRO-BENZO[C]PHENANTHRENE-2,3,4-TRIOL	1	1	2
SLC25A1 and 1,2,3-BENZENETRICARBOXYLIC ACID	1	0	1
PDGFA and SUNITINIB	1	0	1
YEATS4 and HYDROCHLOROTHIAZIDE	1	0	1
PARP1 and OLAPARIB	6	1	7
PARP1 and RUCAPARIB	3	0	3
PARP1 and VELIPARIB	4	0	4
PARP1 and 4-IODO-3-NITROBENZAMIDE	1	0	1
PARP1 and NICOTINAMIDE	2	1	3
PARP1 and CARBA-NICOTINAMIDE-ADENINE-DINUCLEOTIDE	1	3	4
PARP1 and 3-METHOXYBENZAMIDE	1	3	4
PARP1 and 90417-38-2	1	1	2
ADSS and L-ASPARTIC ACID	1	5	6
MAPKAPK2 and MK2A INHIBITOR	1	0	1
MAPKAPK2 and (4R)-N-[4-({[2-(DIMETHYLAMINO)ETHYL]AMINO}CARBONYL)-1,3-THIAZOL-2-YL]-4-METHYL-1-OXO-2,3,4,9-TETRAHYDRO-1H-BETA-CARBOLINE-6-CARBOXAMIDE	1	1	2
MAPKAPK2 and 2-[2-(2-FLUOROPHENYL)PYRIDIN-4-YL]-1,5,6,7-TETRAHYDRO-4H-PYRROLO[3,2-C]PYRIDIN-4-ONE	1	1	2
MAPKAPK2 and STAUROSPORINE	1	2	3
PYCR2 and L-PROLINE	1	3	4
IPO9 and MKC-1	1	0	1
XRCC3 and DOCETAXEL	1	0	1
CCBL1 and PYRIDOXAMINE-5'-PHOSPHATE	1	2	3
CCBL1 and N'-PYRIDOXYL-LYSINE-5'-MONOPHOSPHATE	1	2	3
CCBL1 and PYRIDOXAL PHOSPHATE	1	5	6
CCBL1 and D-PHENYLALANINE	1	2	3
FPGS and RALTITREXED	1	1	2
FPGS and L-GLUTAMIC ACID	1	2	3
PSMB7 and CARFILZOMIB	1	0	1
PSMB7 and BORTEZOMIB	1	0	1
PSMB7 and (3AR,6R,6AS)-6-((S)-((S)-CYCLOHEX-2-ENYL)(HYDROXY)METHYL)-6A-METHYL-4-OXO-HEXAHYDRO-2H-FURO[3,2-C]PYRROLE-6-CARBALDEHYDE	1	1	2
MAN1B1 and DB02422	1	2	3
MAN1B1 and KIFUNENSINE	1	2	3
MAN1B1 and 1,4-BUTANEDIOL	1	2	3
MAN1B1 and 1-DEOXYNOJIRIMYCIN	1	1	2
PKN3 and QUERCETIN	1	0	1
NEU1 and OSELTAMIVIR	1	1	2
EHMT2 and UNC0638	1	0	1
EHMT2 and UNC0642	1	0	1
EHMT2 and BIX-01294	1	0	1
CCHCR1 and NEVIRAPINE	1	0	1
PPP2CB and VITAMIN E	1	2	3
PPP2R2A and 2,6,8-TRIMETHYL-3-AMINO-9-BENZYL-9-METHOXYNONANOIC ACID	1	1	2
PPP3CC and VOCLOSPORIN	1	0	1
ATM and TEMOZOLOMIDE	1	1	2
ATM and OLAPARIB	2	3	5
ATM and VELIPARIB	1	0	1
ATM and BMN673	1	0	1
ATM and RUCAPARIB	1	0	1
ATM and CAFFEINE	1	2	3
DDX6 and 147-71-7	1	0	1
DLAT and DIHYDROLIPOIC ACID	1	1	2
SDHD and UBIQUINONE-1	1	1	2
SDHD and 2-HEXYLOXY-6-HYDROXYMETHYL-TETRAHYDRO-PYRAN-3,4,5-TRIOL	1	1	2
SDHD and SUCCINIC ACID	1	5	6
SDHD and HEXACHLOROPHENE	1	1	2
KIF1A and ADENOSINE-5'-[BETA, GAMMA-METHYLENE]TRIPHOSPHATE	1	0	1
KIF1A and DB04395	1	1	2
CTDSP1 and ASPARTATE BERYLLIUM TRIFLUORIDE	1	3	4
CTDSP1 and CITRIC ACID	1	3	4
BRAF and DABRAFENIB	7	8	15
BRAF and TRAMETINIB	3	4	7
BRAF and VEMURAFENIB	12	6	18
BRAF and SORAFENIB	9	9	18
BRAF and DASATINIB	2	1	3
BRAF and REGORAFENIB	5	0	5
BRAF and BMS-908662	2	0	2
BRAF and ARQ736	2	0	2
BRAF and RAF265	2	0	2
BRAF and SELUMETINIB	1	0	1
BRAF and PIMASERTIB	1	0	1
BRAF and DABRAFENIB MESYLATE	2	0	2
BRAF and SORAFENIB TOSYLATE	2	0	2
BRAF and TEMSIROLIMUS	1	0	1
BRAF and N-{2,4-DIFLUORO-3-[(5-PYRIDIN-3-YL-1H-PYRROLO[2,3-B]PYRIDIN-3-YL)CARBONYL]PHENYL}ETHANESULFONAMIDE	1	1	2
ASIC3 and SALICYLIC ACID	1	0	1
ASIC3 and AGMATINE	2	1	3
ASIC3 and ARCAINE	1	0	1
ASIC3 and AMILORIDE	1	0	1
ASIC3 and NAFAMOSTAT	1	0	1
ASIC3 and ASPIRIN	1	0	1
ASIC3 and DICLOFENAC	1	0	1
ASIC3 and APETX2	1	0	1
GSTK1 and GLUTATHIONE	1	4	5
GSTK1 and GLUTATHIONE SULFINATE	1	0	1
HPN and BENTIROMIDE	2	0	2
HPN and 6-CHLORO-2-(2-HYDROXY-BIPHENYL-3-YL)-1H-INDOLE-5-CARBOXAMIDINE	1	1	2
HPN and BENZYLSULFINIC ACID	1	1	2
NR1H2 and T0901317	1	0	1
NR1H2 and 22R-HYDROXYCHOLESTEROL	1	0	1
NR1H2 and 27-HYDROXYCHOLESTEROL	1	0	1
NR1H2 and GW3965	1	0	1
NR1H2 and 1,1,1,3,3,3-HEXAFLUORO-2-{4-[(2,2,2-TRIFLUOROETHYL)AMINO]PHENYL}PROPAN-2-OL	1	1	2
SIRT2 and PANOBINOSTAT	1	0	1
BDKRB2 and ICATIBANT	4	2	6
BDKRB2 and ICATIBANT ACETATE	1	0	1
BDKRB2 and B-9430	1	0	1
BDKRB2 and [DES-ARG9]BRADYKININ	1	0	1
BDKRB2 and BRADYKININ	1	0	1
BDKRB2 and BRADYZIDE	1	0	1
BDKRB2 and FR190997	1	0	1
BDKRB2 and KALLIDIN	1	0	1
BDKRB2 and MET-LYS-BRADYKININ	1	0	1
BDKRB2 and NPC 17731	1	0	1
BDKRB2 and ANATIBANT	3	0	3
BDKRB2 and IMIDAPRIL	1	0	1
PPP2R5C and 2,6,8-TRIMETHYL-3-AMINO-9-BENZYL-9-METHOXYNONANOIC ACID	1	1	2
PPP2R5C and (2S,3S,4E,6E,8S,9S)-3-AMINO-9-METHOXY-2,6,8-TRIMETHYL-10-PHENYLDECA-4,6-DIENOIC ACID	1	1	2
SPTLC2 and MYRIOCIN	1	0	1
SPTLC2 and PYRIDOXAL PHOSPHATE	1	5	6
SPTLC2 and L-SERINE	1	1	2
C14ORF129 and AT9283	1	0	1
SLC25A29 and L-CARNITINE	1	1	2
CAMK2D and DB07853	1	1	2
ETFDH and 2-HEXYLOXY-6-HYDROXYMETHYL-TETRAHYDRO-PYRAN-3,4,5-TRIOL	1	1	2
HADH and ACETOACETYL-COENZYME A	1	2	3
SLC12A6 and DIOA	1	0	1
SLC12A6 and POTASSIUM CHLORIDE	1	3	4
APC and G007-LK	1	1	2
COX7C and CHOLIC ACID	1	1	2
HSD17B4 and 3R-HYDROXYDECANOYL-COA	1	3	4
POLK and 1-[2-DEOXYRIBOFURANOSYL]-2,4-DIFLUORO-5-METHYL-BENZENE-5'MONOPHOSPHATE	1	1	2
POLK and 1,2,3-TRIHYDROXY-1,2,3,4-TETRAHYDROBENZO[A]PYRENE	1	1	2
POLK and DB08237	1	1	2
ESD and GLUTATHIONE	1	5	6
PCCA and BIOTIN	1	5	6
SUCLA2 and SUCCINIC ACID	1	3	4
TRIM13 and ETORPHINE	1	5	6
TRIM13 and DIPRENORPHINE	1	5	6
TRIM13 and DIHYDROMORPHINE	1	5	6
MUT and CYANOCOBALAMIN	1	5	6
SNX3 and S,S-(2-HYDROXYETHYL)THIOCYSTEINE	1	1	2
DDAH2 and L-CITRULLINE	1	2	3
PIK3CA and RAPAMYCIN	1	1	2
PIK3CA and GDC-0941	3	1	4
PIK3CA and MK-2206	1	1	2
PIK3CA and CH5132799	2	1	3
PIK3CA and CABOZANTINIB	1	1	2
PIK3CA and SF1126	2	0	2
PIK3CA and GDC-0980	1	0	1
PIK3CA and GSK2636771	1	0	1
PIK3CA and XL147	3	0	3
PIK3CA and PI-103	1	0	1
PIK3CA and GDC-0032	1	0	1
PIK3CA and QUERCETIN	1	0	1
PIK3CA and PKI-587	2	0	2
PIK3CA and INK-1117	1	0	1
PIK3CA and XL765	5	0	5
PIK3CA and TEMSIROLIMUS	1	0	1
PIK3CA and ZSTK474	1	0	1
PIK3CA and EVEROLIMUS	1	0	1
PIK3CA and GSK2126458	2	0	2
PIK3CA and PF-04691502	2	0	2
PIK3CA and NVP-BGT226	1	0	1
PIK3CA and WORTMANNIN	1	0	1
PIK3CA and DUVELISIB	1	0	1
PIK3CA and RIGOSERTIB	1	0	1
PIK3CA and DOCETAXEL	1	0	1
PIK3CA and CAFFEINE	1	1	2
SDHA and CARBOXIN	1	1	2
SDHA and UBIQUINONE-1	1	1	2
SDHA and SUCCINIC ACID	1	5	6
SDHA and 2-HEXYLOXY-6-HYDROXYMETHYL-TETRAHYDRO-PYRAN-3,4,5-TRIOL	1	1	2
RAD52 and HYDROCHLOROTHIAZIDE	1	0	1
KDM5A and PBIT	1	0	1
IKBKB and AURANOFIN	3	2	5
IKBKB and SULFASALAZINE	1	2	3
VDAC3 and OLESOXIME	1	0	1
VDAC3 and DIHYDROXYALUMINIUM	1	2	3
PI4KA and WORTMANNIN	1	0	1
MAPK1 and ERLOTINIB	1	1	2
MAPK1 and WZ4002	1	1	2
MAPK1 and ERK INHIBITOR III	1	0	1
MAPK1 and N-BENZYL-4-[4-(3-CHLOROPHENYL)-1H-PYRAZOL-3-YL]-1H-PYRROLE-2-CARBOXAMIDE	1	1	2
MAPK1 and SB220025	1	1	2
MAPK1 and [4-({5-(AMINOCARBONYL)-4-[(3-METHYLPHENYL)AMINO]PYRIMIDIN-2-YL}AMINO)PHENYL]ACETIC ACID	1	1	2
MAPK1 and N,N-DIMETHYL-4-(4-PHENYL-1H-PYRAZOL-3-YL)-1H-PYRROLE-2-CARBOXAMIDE	1	1	2
MAPK1 and OLOMOUCINE	1	1	2
MAPK1 and DB07788	1	1	2
MAPK1 and PURVALANOL	1	1	2
MAPK1 and PHOSPHONOTHREONINE	1	3	4
MAPK1 and (S)-N-(1-(3-CHLORO-4-FLUOROPHENYL)-2-HYDROXYETHYL)-4-(4-(3-CHLOROPHENYL)-1H-PYRAZOL-3-YL)-1H-PYRROLE-2-CARBOXAMIDE	1	1	2
TXNRD2 and MOTEXAFIN GADOLINIUM	2	0	2
MDM2 and CISPLATINUM	1	1	2
MDM2 and PEMETREXED	1	1	2
MDM2 and CIS-[4,5-BIS-(4-BROMOPHENYL)-2-(2-ETHOXY-4-METHOXYPHENYL)-4,5-DIHYDROIMIDAZOL-1-YL]-[4-(2-HYDROXYETHYL)PIPERAZIN-1-YL]METHANONE	1	2	3
AGT and HYDROCHLOROTHIAZIDE	1	0	1
CHRM3 and SOLIFENACIN	4	6	10
CHRM3 and TRIDIHEXETHYL	3	2	5
CHRM3 and PROMETHAZINE	3	1	4
CHRM3 and TOLTERODINE	4	4	8
CHRM3 and FESOTERODINE	3	2	5
CHRM3 and OXYBUTYNIN	6	8	14
CHRM3 and ANISOTROPINE METHYLBROMIDE	4	4	8
CHRM3 and HOMATROPINE METHYLBROMIDE	3	4	7
CHRM3 and DARIFENACIN	3	0	3
CHRM3 and BENZQUINAMIDE	3	2	5
CHRM3 and DIPHEMANIL METHYLSULFATE	4	4	8
CHRM3 and PROMAZINE	3	2	5
CHRM3 and ATROPINE	5	3	8
CHRM3 and METIXENE	3	2	5
CHRM3 and OXYPHENCYCLIMINE	3	4	7
CHRM3 and THIETHYLPERAZINE	2	0	2
CHRM3 and PROPIOMAZINE	3	2	5
CHRM3 and CEVIMELINE	3	4	7
CHRM3 and TIOTROPIUM	4	4	8
CHRM3 and OLANZAPINE	3	2	5
CHRM3 and IPRATROPIUM BROMIDE HYDRATE	1	1	2
CHRM3 and SOLIFENACIN SUCCINATE	1	2	3
CHRM3 and ACLIDINIUM BROMIDE	2	0	2
CHRM3 and ACETYLCHOLINE CHLORIDE	1	1	2
CHRM3 and CLIDINIUM BROMIDE	1	0	1
CHRM3 and OXYPHENONIUM BROMIDE	1	1	2
CHRM3 and MEPENZOLATE BROMIDE	1	2	3
CHRM3 and ATROPINE SULFATE	1	0	1
CHRM3 and PILOCARPINE HYDROCHLORIDE	1	2	3
CHRM3 and UMECLIDINIUM BROMIDE	1	0	1
CHRM3 and DICYCLOMINE HYDROCHLORIDE	1	0	1
CHRM3 and OXYBUTYNIN CHLORIDE	1	4	5
CHRM3 and PILOCARPINE	4	4	8
CHRM3 and CYCLOPENTOLATE HYDROCHLORIDE	1	1	2
CHRM3 and TROPICAMIDE	3	3	6
CHRM3 and BETHANECHOL CHLORIDE	1	2	3
CHRM3 and TROSPIUM CHLORIDE	1	2	3
CHRM3 and FESOTERODINE FUMARATE	1	2	3
CHRM3 and ISOPROPAMIDE IODIDE	1	2	3
CHRM3 and METHSCOPOLAMINE BROMIDE	1	0	1
CHRM3 and CEVIMELINE HYDROCHLORIDE	1	1	2
CHRM3 and METHACHOLINE CHLORIDE	1	1	2
CHRM3 and DARIFENACIN HYDROBROMIDE	1	1	2
CHRM3 and PROPANTHELINE BROMIDE	1	5	6
CHRM3 and TRIDIHEXETHYL CHLORIDE	1	1	2
CHRM3 and OXYPHENCYCLIMINE HYDROCHLORIDE	1	2	3
CHRM3 and CARBACHOL	2	2	4
CHRM3 and TOLTERODINE TARTRATE	1	1	2
CHRM3 and OXOTREMORINE	1	0	1
CHRM3 and MILAMELINE	1	0	1
CHRM3 and N-BENZYL BRUCINE	1	0	1
CHRM3 and BRUCINE N-OXIDE	1	0	1
CHRM3 and THIOCHROME	1	0	1
CHRM3 and BIPERIDEN	1	0	1
CHRM3 and LITHOCHOLYLCHOLINE	1	0	1
CHRM3 and METHOCTRAMINE	1	0	1
CHRM3 and N-METHYL SCOPOLAMINE	1	0	1
CHRM3 and PROPANTHELINE	1	0	1
CHRM3 and ACETYLCHOLINE	1	0	1
CHRM3 and ARECOLINE	1	0	1
CHRM3 and MCN-A-343	1	0	1
CHRM3 and XANOMELINE	1	0	1
CHRM3 and BRUCINE	1	0	1
CHRM3 and HEXAHYDROSILADIFENIDOL	1	0	1
CHRM3 and UMECLIDINIUM	2	1	3
CHRM3 and STRYCHNINE	1	0	1
CHRM3 and PIRENZEPINE	1	0	1
CHRM3 and [3H]QNB	1	0	1
CHRM3 and SABCOMELINE	1	0	1
CHRM3 and IPRATROPIUM	1	0	1
CHRM3 and HEXOCYCLIUM	1	0	1
CHRM3 and OTENZEPAD	1	0	1
CHRM3 and ARECAIDINE PROPARGYL ESTER	1	0	1
CHRM3 and BETHANECHOL	1	0	1
CHRM3 and EBURNAMONINE	1	0	1
CHRM3 and VINCAMINE	1	0	1
CHRM3 and AFDX384	1	0	1
CHRM3 and GLYCOPYRROLATE	2	1	3
CHRM3 and HEXAHYDRODIFENIDOL	1	0	1
CHRM3 and 4-DAMP	1	0	1
CHRM3 and NNC 11-1607	1	0	1
CHRM3 and ( )-ACECLIDINE	1	0	1
CHRM3 and SILAHEXOCYCLIUM	1	0	1
CHRM3 and HIMBACINE	1	0	1
CHRM3 and CLIDINIUM	1	0	1
CHRM3 and AMITRIPTYLINE	2	1	3
CHRM3 and ACLIDINIUM	3	0	3
CHRM3 and (-)-ACECLIDINE	1	0	1
CHRM3 and SCOPOLAMINE	2	1	3
CHRM3 and DICYCLOMINE	1	0	1
CHRM3 and VU0119498	1	0	1
CHRM3 and ALCURONIUM	1	0	1
CHRM3 and NNC 11-1585	1	0	1
CHRM3 and OXOTREMORINE-M	1	0	1
CHRM3 and SVT-40776	1	0	1
CHRM3 and DOXEPIN	2	3	5
CHRM3 and LOXAPINE	1	0	1
CHRM3 and CHLORPROTHIXENE	1	1	2
CHRM3 and METHACHOLINE	1	4	5
CHRM3 and DESIPRAMINE	1	1	2
CHRM3 and QUETIAPINE	1	2	3
CHRM3 and MEPENZOLATE	1	3	4
CHRM3 and DISOPYRAMIDE	1	1	2
CHRM3 and TERFENADINE	1	1	2
CHRM3 and NORTRIPTYLINE	1	1	2
CHRM3 and PANCURONIUM	1	2	3
CHRM3 and TRAMADOL	1	2	3
CHRM3 and SUCCINYLCHOLINE	1	2	3
CHRM3 and IMIPRAMINE	1	1	2
CHRM3 and PAROXETINE	1	1	2
CHRM3 and BROMPHENIRAMINE	1	1	2
CHRM3 and CHLORPROMAZINE	1	1	2
CHRM3 and HYOSCYAMINE	1	1	2
CHRM3 and IPRATROPIUM BROMIDE	1	1	2
CHRM3 and PIPECURONIUM	1	1	2
CHRM3 and MIVACURIUM	1	1	2
CHRM3 and ZIPRASIDONE	1	1	2
CHRM3 and ISOPROPAMIDE	1	2	3
CHRM3 and ARIPIPRAZOLE	1	1	2
CHRM3 and PROCYCLIDINE	1	2	3
CHRM3 and MAPROTILINE	1	3	4
CHRM3 and NICARDIPINE	1	1	2
CHRM3 and CYPROHEPTADINE	1	1	2
CHRM3 and TRIHEXYPHENIDYL	1	3	4
CHRM3 and CLOZAPINE	1	1	2
CHRM3 and ITOPRIDE	1	1	2
MTR and SULFASALAZINE	1	0	1
MTR and FOLIC ACID	1	0	1
MTR and CYANOCOBALAMIN	1	2	3
MTR and L-METHIONINE	1	5	6
MTR and TETRAHYDROFOLIC ACID	1	5	6
GGPS1 and MINODRONIC ACID	1	0	1
GGPS1 and 3-AZAGERANYLGERANYL DIPHOSPHATE	1	0	1
GGPS1 and GERANYLGERANYL DIPHOSPHATE	2	1	3
GGPS1 and {2-[3-(DECYLOXY)PHENYL]-1-HYDROXY-1-PHOSPHONOETHYL}PHOSPHONIC ACID	1	0	1
GGPS1 and DIGERANYL BISPHOSPHONATE	1	0	1
GGPS1 and BPH-715	1	0	1
GGPS1 and FARNESYL THIOPYROPHOSPHATE	1	1	2
GGPS1 and FARNESYL DIPHOSPHATE	1	1	2
GGPS1 and ISOPENTENYL PYROPHOSPHATE	1	1	2
GGPS1 and (2,2-DIPHOSPHONOETHYL)(DODECYL)DIMETHYLPHOSPHONIUM	1	1	2
GGPS1 and GERANYL DIPHOSPHATE	1	1	2
AKT3 and AZD5363	3	0	3
AKT3 and MK-2206	2	0	2
AKT3 and GDC-0068	3	0	3
AKT3 and GSK2126458	1	0	1
AKT3 and GSK2110183	1	0	1
AKT3 and TRICIRIBINE	2	0	2
AKT3 and PERIFOSINE	1	0	1
EGLN1 and FG-4592	2	0	2
EGLN1 and N-[(1-CHLORO-4-HYDROXYISOQUINOLIN-3-YL)CARBONYL]GLYCINE	1	1	2
AKT1 and AZD5363	5	1	6
AKT1 and VEMURAFENIB	1	1	2
AKT1 and MK-2206	3	0	3
AKT1 and GDC-0068	4	0	4
AKT1 and TRICIRIBINE	3	0	3
AKT1 and PERIFOSINE	3	0	3
AKT1 and NELFINAVIR	1	0	1
AKT1 and GSK2126458	1	0	1
AKT1 and GSK2110183	1	0	1
AKT1 and RISPERIDONE	1	0	1
AKT1 and 5-(5-CHLORO-7H-PYRROLO[2,3-D]PYRIMIDIN-4-YL)-4,5,6,7-TETRAHYDRO-1H-IMIDAZO[4,5-C]PYRIDINE	1	1	2
AKT1 and N-[2-(5-METHYL-4H-1,2,4-TRIAZOL-3-YL)PHENYL]-7H-PYRROLO[2,3-D]PYRIMIDIN-4-AMINE	1	1	2
AKT1 and INOSITOL 1,3,4,5-TETRAKISPHOSPHATE	1	2	3
AKT1 and ADENOSINE TRIPHOSPHATE	1	1	2
PAPOLA and 3-SULFINOALANINE	1	3	4
PAPOLA and CORDYCEPIN TRIPHOSPHATE	1	3	4
ZBTB42 and RISPERIDONE	1	0	1
AK1 and BIS(ADENOSINE)-5'-PENTAPHOSPHATE	1	2	3
CDK9 and FLAVOPIRIDOL	1	0	1
CDK9 and DINACICLIB	4	0	4
CDK9 and RGB-286638	1	0	1
CDK9 and P276-00	1	0	1
PSMD5 and CARFILZOMIB	1	0	1
PSMD5 and BORTEZOMIB	1	0	1
RXRA and BEXAROTENE	5	9	14
RXRA and ALITRETINOIN	3	7	10
RXRA and ADAPALENE	3	2	5
RXRA and METHOPRENE ACID	1	0	1
RXRA and R-ETODOLAC	1	0	1
RXRA and ETRETINATE	1	3	4
RXRA and ETODOLAC	1	1	2
RXRA and ACITRETIN	1	2	3
TSC1 and RAPAMYCIN	1	1	2
TSC1 and EVEROLIMUS	1	1	2
BRD3 and XD14	1	0	1
BRD3 and I-BET151	1	0	1
BRD3 and GW841819X	1	0	1
TUBB4B and MEBENDAZOLE	1	0	1
MAPKAP1 and AZD8055	1	0	1
MAPKAP1 and OSI-027	1	0	1
EHMT1 and UNC0638	1	0	1
EHMT1 and UNC0642	1	0	1
EHMT1 and BIX-01294	1	0	1
PRRC2A and CARBAMAZEPINE	1	0	1
BAG6 and CARBAMAZEPINE	1	0	1
FLOT1 and CARBAMAZEPINE	1	0	1
PSMD8 and CARFILZOMIB	1	0	1
PSMD8 and BORTEZOMIB	1	0	1
NARS and L-ASPARAGINE	1	2	3
NEDD4L and HYDROCHLOROTHIAZIDE	1	0	1
NAT1 and ISOSORBIDE DINITRATE	1	0	1
NAT1 and ISONIAZID	1	0	1
NAT1 and PYRAZINAMIDE	1	0	1
ATP6V1B2 and GALLIUM NITRATE	1	3	4
ATP6V1B2 and 4-(2-AMINOETHYL)BENZENESULFONYL FLUORIDE	1	1	2
PTK2B and LEFLUNOMIDE	1	3	4
PTK2B and GENISTEIN	1	2	3
FDFT1 and NB-598	1	0	1
FDFT1 and BPH-830	1	0	1
GNRH1 and DCL000588	1	0	1
GNRH1 and ABARELIX	1	0	1
GNRH1 and GOSERELIN	1	0	1
GNRH1 and LEUPROLIDE	1	0	1
NRG1 and LAPATINIB	1	1	2
TNFRSF10B and CONATUMUMAB	3	0	3
BIRC2 and LCL161	1	0	1
BIRC2 and AT-406	2	0	2
BIRC2 and AZD5582	1	0	1
BIRC2 and BIRINAPANT	2	0	2
BIRC2 and SM-337	1	0	1
BIRC2 and GDC-0152	1	0	1
CASP1 and PRALNACASAN	2	1	3
CASP1 and Z-YVAD-FMK	1	0	1
CASP1 and VX-765	2	0	2
CASP1 and 3-[2-(2-BENZYLOXYCARBONYLAMINO-3-METHYL-BUTYRYLAMINO)-PROPIONYLAMINO]-4-OXO-PENTANOIC ACID	1	1	2
CASP1 and 1-METHYL-3-TRIFLUOROMETHYL-1H-THIENO[2,3-C]PYRAZOLE-5-CARBOXYLIC ACID (2-MERCAPTO-ETHYL)-AMIDE	1	1	2
CASP1 and MINOCYCLINE	1	4	5
CASP1 and 3-{6-[(8-HYDROXY-QUINOLINE-2-CARBONYL)-AMINO]-2-THIOPHEN-2-YL-HEXANOYLAMINO}-4-OXO-BUTYRI ACID	1	1	2
CBL and DASATINIB	1	1	2
FDX1 and MITOTANE	1	3	4
PTS and BIOPTERIN	1	1	2
MMP20 and MARIMASTAT	1	2	3
PANX1 and CARBENOXOLONE	1	0	1
PANX1 and FLUFENAMIC ACID	1	0	1
PANX1 and PROBENECID	1	5	6
DCPS and 7N-METHYL-8-HYDROGUANOSINE-5'-DIPHOSPHATE	1	2	3
DCPS and 7-METHYL-GUANOSINE-5'-TRIPHOSPHATE-5'-GUANOSINE	1	2	3
DCPS and 7-METHYL-GPPPA	1	2	3
DCPS and DB03593	1	2	3
CDK1 and FLAVOPIRIDOL	1	0	1
CDK1 and DINACICLIB	4	0	4
CDK1 and AMINOPURVALANOL A	1	0	1
CDK1 and RGB-286638	1	0	1
CDK1 and CDK4 INHIBITOR	1	0	1
CDK1 and CDK1/2 INHIBITOR III	1	0	1
CDK1 and AURORA KINASE/CDK INHIBITOR	1	0	1
CDK1 and BOHEMINE	1	0	1
CDK1 and ALSTERPAULLONE	2	1	3
CDK1 and CDK1/5 INHIBITOR	1	0	1
CDK1 and ALOISINE A	1	0	1
CDK1 and SU9516	2	1	3
CDK1 and RONICICLIB	1	0	1
CDK1 and CDK1 INHIBITOR	1	0	1
CDK1 and INDIRUBIN-3'-MONOXIME	1	1	2
CDK1 and HYMENIALDISINE	1	1	2
CDK1 and OLOMOUCINE	1	1	2
CDK1 and AT7519	1	0	1
QDPR and 2-(N-MORPHOLINO)-ETHANESULFONIC ACID	1	1	2
CREB1 and NALOXONE	1	5	6
XRCC5 and THALIDOMIDE	1	0	1
DGKD and PHOSPHATIDYLSERINE	1	4	5
SCLY and PYRIDOXAL PHOSPHATE	1	3	4
CASP2 and Z-VDVAD-FMK	1	0	1
CDK5 and DINACICLIB	3	0	3
CDK5 and FLAVOPIRIDOL	1	0	1
CDK5 and RGB-286638	1	0	1
CDK5 and PURVALANOL B	1	0	1
CDK5 and AMINOPURVALANOL A	1	0	1
CDK5 and ALOISINE A	1	0	1
CDK5 and CDK1/5 INHIBITOR	1	0	1
CDK5 and PURVALANOL A	1	0	1
CDK5 and SU9516	1	1	2
CDK5 and ALSTERPAULLONE	1	1	2
CDK5 and HYMENIALDISINE	1	1	2
CDK5 and INDIRUBIN-3'-MONOXIME	1	2	3
CDK5 and OLOMOUCINE	1	1	2
EN2 and N-CYCLOHEXYLTAURINE	1	3	4
SMO and VISMODEGIB	6	2	8
SMO and ERISMODEGIB	2	0	2
SMO and LY2940680	1	0	1
SMO and BMS-833923	1	0	1
SMO and FLUOCINONIDE	1	1	2
AKR1B10 and TOLRESTAT	1	1	2
AKR1B10 and 2'-MONOPHOSPHOADENOSINE 5'-DIPHOSPHORIBOSE	1	1	2
JHDM1D and DAMINOZIDE	1	0	1
AKT2 and AZD5363	3	0	3
AKT2 and GDC-0068	3	0	3
AKT2 and MK-2206	2	0	2
AKT2 and GSK2126458	1	0	1
AKT2 and GSK2110183	1	0	1
AKT2 and TRICIRIBINE	2	0	2
AKT2 and PERIFOSINE	1	0	1
AKT2 and ISOQUINOLINE-5-SULFONIC ACID (2-(2-(4-CHLOROBENZYLOXY)ETHYLAMINO)ETHYL)AMIDE	1	1	2
AKT2 and N-[(1S)-2-AMINO-1-PHENYLETHYL]-5-(1H-PYRROLO[2,3-B]PYRIDIN-4-YL)THIOPHENE-2-CARBOXAMIDE	1	1	2
ERCC1 and THALIDOMIDE	1	0	1
ERCC1 and PLATINUM	1	0	1
ERCC2 and CISPLATINUM	1	1	2
ERCC2 and PACLITAXEL	1	1	2
ERCC2 and CARBOPLATIN	1	1	2
ERCC2 and IFOSFAMIDE	1	0	1
GIPR and OLANZAPINE	1	0	1
GSK3A and ALOISINE A	1	0	1
GSK3A and AZD1080	1	0	1
GSK3A and TIDEGLUSIB	1	0	1
KCNN4 and CHLORZOXAZONE	3	3	6
KCNN4 and TRAM-34	1	0	1
KCNN4 and CLOTRIMAZOLE	2	2	4
KCNN4 and SENICAPOC	2	0	2
KCNN4 and NITRENDIPINE	1	0	1
KCNN4 and RILUZOLE	1	0	1
KCNN4 and MICONAZOLE	1	2	3
KCNN4 and QUININE	1	1	2
KCNN4 and HALOTHANE	1	3	4
KCNN4 and ENFLURANE	1	1	2
PPP2R1A and (2S,3S,4E,6E,8S,9S)-3-AMINO-9-METHOXY-2,6,8-TRIMETHYL-10-PHENYLDECA-4,6-DIENOIC ACID	1	1	2
PPP2R1A and 2,6,8-TRIMETHYL-3-AMINO-9-BENZYL-9-METHOXYNONANOIC ACID	1	1	2
PSMC4 and CARFILZOMIB	1	0	1
PSMC4 and BORTEZOMIB	1	0	1
PVR and SPHINGOSINE	1	1	2
UQCRFS1 and (5S)-3-ANILINO-5-(2,4-DIFLUOROPHENYL)-5-METHYL-1,3-OXAZOLIDINE-2,4-DIONE	1	1	2
UQCRFS1 and FAMOXADONE	1	1	2
UQCRFS1 and 2-HEXYLOXY-6-HYDROXYMETHYL-TETRAHYDRO-PYRAN-3,4,5-TRIOL	1	1	2
UQCRFS1 and 5-HEPTYL-6-HYDROXY-1,3-BENZOTHIAZOLE-4,7-DIONE	1	1	2
UQCRFS1 and METHYL (2Z)-3-METHOXY-2-{2-[(E)-2-PHENYLVINYL]PHENYL}ACRYLATE	1	1	2
UQCRFS1 and UBIQUINONE-2	1	1	2
UQCRFS1 and UHDBT	1	1	2
XRCC1 and CISPLATINUM	1	1	2
XRCC1 and DOCETAXEL	1	1	2
XRCC1 and VINORELBINE	1	1	2
XRCC1 and CARBOPLATIN	1	1	2
XRCC1 and GEMCITABINE	1	1	2
XRCC1 and PLATINUM	1	0	1
CD3EAP and THALIDOMIDE	1	0	1
CD3EAP and PLATINUM	1	0	1
TRPM4 and ADENOSINE	1	0	1
TRPM4 and AMP-PNP	1	0	1
TRPM4 and ADENOSINE DIPHOSPHATE	1	0	1
TRPM4 and BTP2	1	0	1
TRPM4 and SPERMINE	1	0	1
TRPM4 and CLOTRIMAZOLE	1	0	1
AKT1S1 and AZD8055	1	0	1
AKT1S1 and OSI-027	1	0	1
EGLN2 and FG-4592	3	0	3
PSMC1 and CARFILZOMIB	1	0	1
PSMC1 and BORTEZOMIB	1	0	1
KCNK10 and SEVOFLURANE	1	3	4
KCNK10 and DESFLURANE	1	4	5
KCNK10 and HALOTHANE	2	6	8
KCNK10 and ISOFLURANE	1	3	4
KCNK10 and ENFLURANE	1	3	4
KCNK10 and ARACHIDONIC ACID	1	0	1
KCNK10 and RILUZOLE	1	0	1
CASP6 and Z-VEID-FMK	1	0	1
NFKB1 and THALIDOMIDE	3	2	5
NFKB1 and BORTEZOMIB	1	0	1
NFKB1 and BARDOXOLONE	1	0	1
NFKB1 and TRIFLUSAL	1	4	5
SMARCA5 and 4-DEOXY-ALPHA-D-GLUCOSE	1	3	4
SMARCA5 and BETA-D-GLUCOSE	1	3	4
PAPSS1 and GLYCEROL	1	3	4
PAPSS1 and DB03708	1	3	4
LSM6 and URIDINE	1	3	4
LSM6 and CITRIC ACID	1	1	2
MMAA and CYANOCOBALAMIN	1	4	5
MAP2K1 and VEMURAFENIB	1	1	2
MAP2K1 and REFAMETINIB	1	0	1
MAP2K1 and AZD8330	2	0	2
MAP2K1 and TRAMETINIB	6	1	7
MAP2K1 and SELUMETINIB	4	0	4
MAP2K1 and GDC-0623	1	0	1
MAP2K1 and PIMASERTIB	1	0	1
MAP2K1 and TAK-733	2	0	2
MAP2K1 and RO4987655	1	0	1
MAP2K1 and SORAFENIB	1	0	1
MAP2K1 and MEK INHIBITOR II	1	0	1
MAP2K1 and MEK INHIBITOR I	1	0	1
MAP2K1 and DABRAFENIB MESYLATE	1	0	1
MAP2K1 and DB06892	1	1	2
MAP2K1 and 2-[(2-CHLORO-4-IODOPHENYL)AMINO]-N-{[(2R)-2,3-DIHYDROXYPROPYL]OXY}-3,4-DIFLUOROBENZAMIDE	1	1	2
MAP2K1 and N-(5-{3,4-DIFLUORO-2-[(2-FLUORO-4-IODOPHENYL)AMINO]PHENYL}-1,3,4-OXADIAZOL-2-YL)ETHANE-1,2-DIAMINE	1	1	2
MAP2K1 and 5-BROMO-N-(2,3-DIHYDROXYPROPOXY)-3,4-DIFLUORO-2-[(2-FLUORO-4-IODOPHENYL)AMINO]BENZAMIDE	1	2	3
MAP2K1 and 2-[(4-ETHYNYL-2-FLUOROPHENYL)AMINO]-3,4-DIFLUORO-N-(2-HYDROXYETHOXY)BENZAMIDE	1	1	2
MAP2K1 and K-252A	1	1	2
MAP2K1 and BOSUTINIB	1	1	2
HERC2 and NERATINIB	1	1	2
LCMT2 and L-LEUCINE	1	2	3
RSL24D1 and ANISOMYCIN	1	1	2
RSL24D1 and PUROMYCIN	1	1	2
TRPM7 and NAFAMOSTAT	1	0	1
TRPM7 and CAMP	1	0	1
TRPM7 and DB04395	1	1	2
CATSPER2 and PROGESTERONE	1	0	1
CATSPER2 and NNC55-0396	1	0	1
CATSPER2 and MIBEFRADIL	1	0	1
MTFMT and TETRAHYDROFOLIC ACID	1	1	2
CHD1 and EPIRUBICIN	3	2	5
CSNK1G3 and PURVALANOL A	1	1	2
CSNK1G3 and {[4-AMINO-2-(3-CHLOROANILINO)-1,3-THIAZOL-5-YL](4-FLUOROPHENYL)METHANONE	1	1	2
HEXB and 2-ACETAMIDO-2-DEOXY-D-GLUCONO-1,5-LACTONE	1	2	3
HEXB and (2R,3R,4S,5R)-2-ACETAMIDO-3,4-DIHYDROXY-5-HYDROXYMETHYL-PIPERIDINIUM	1	2	3
HEXB and DB03747	1	2	3
MAN2A1 and DB03008	1	3	4
MAN2A1 and 5-THIO-A/B-D-MANNOPYRANOSYLAMINE	1	3	4
MAN2A1 and (1R,2R,3R,4S,5R)-4-(BENZYLAMINO)-5-(METHYLTHIO)CYCLOPENTANE-1,2,3-TRIOL	1	1	2
MAN2A1 and SWAINSONINE	1	3	4
MAN2A1 and KIFUNENSINE	1	3	4
MAN2A1 and (1S,2S,3R,6R)-4-(HYDROXYMETHYL)-6-(OCTYLAMINO)CYCLOHEX-4-ENE-1,2,3-TRIOL	1	1	2
MAN2A1 and GHAVAMIOL	1	3	4
PGGT1B and GERANYLGERANYL DIPHOSPHATE	1	1	2
XRCC4 and DOCETAXEL	1	0	1
XRCC4 and DB03963	1	2	3
P4HA2 and SUCCINIC ACID	1	2	3
P4HA2 and L-PROLINE	1	2	3
IPO11 and MKC-1	1	0	1
ASNS and L-ASPARAGINE	1	5	6
ASNS and L-ASPARTIC ACID	1	2	3
ASNS and ADENOSINE TRIPHOSPHATE	1	2	3
ASNS and L-GLUTAMIC ACID	1	2	3
CYP51A1 and ITRACONAZOLE	1	3	4
CYP51A1 and TIOCONAZOLE	1	4	5
CYP51A1 and 1-[(2S)-2-[(4-CHLOROBENZYL)OXY]-2-(2,4-DICHLOROPHENYL)ETHYL]-1H-IMIDAZOLE	1	1	2
CYP51A1 and METRONIDAZOLE	1	1	2
CYP51A1 and RIFAMPICIN	1	1	2
CYP51A1 and ERYTHROMYCIN	1	1	2
PSMC2 and CARFILZOMIB	2	0	2
PSMC2 and BORTEZOMIB	2	0	2
PSMC2 and MLN9708	1	0	1
SRPK2 and DB04395	1	1	2
SRPK2 and PURVALANOL	1	1	2
SRPK2 and ADENINE	1	1	2
NAMPT and N-[4-(1-BENZOYLPIPERIDIN-4-YL)BUTYL]-3-PYRIDIN-3-YLPROPANAMIDE	1	1	2
SLC25A13 and L-ASPARTIC ACID	1	10	11
ERCC5 and PLATINUM	1	0	1
CARS2 and L-CYSTEINE	1	2	3
CCND3 and LY2835219	1	0	1
CCND3 and LEE011	1	0	1
MAPK14 and DILMAPIMOD	1	0	1
MAPK14 and LOSMAPIMOD	1	0	1
MAPK14 and SB220025	2	3	5
MAPK14 and VX-702	3	0	3
MAPK14 and SKF-86002	1	0	1
MAPK14 and TALMAPIMOD	2	0	2
MAPK14 and LY2228820	1	0	1
MAPK14 and SEMAPIMOD	1	0	1
MAPK14 and PIRFENIDONE	1	0	1
MAPK14 and 3-(4-FLUOROPHENYL)-1-HYDROXY-2-(PYRIDIN-4-YL)-1H-PYRROLO[3,2-B]PYRIDINE	1	3	4
MAPK14 and 8-(2-CHLOROPHENYLAMINO)-2-(2,6-DIFLUOROPHENYLAMINO)-9-ETHYL-9H-PURINE-1,7-DIIUM	1	1	2
MAPK14 and 4-{4-[(5-HYDROXY-2-METHYLPHENYL)AMINO]QUINOLIN-7-YL}-1,3-THIAZOLE-2-CARBALDEHYDE	1	1	2
MAPK14 and 3-FLUORO-N-1H-INDOL-5-YL-5-MORPHOLIN-4-YLBENZAMIDE	1	1	2
MAPK14 and 2-FLUORO-4-[4-(4-FLUOROPHENYL)-1H-PYRAZOL-3-YL]PYRIDINE	1	1	2
MAPK14 and 4-[3-(4-FLUOROPHENYL)-1H-PYRAZOL-4-YL]PYRIDINE	1	1	2
MAPK14 and 3-FLUORO-5-MORPHOLIN-4-YL-N-[1-(2-PYRIDIN-4-YLETHYL)-1H-INDOL-6-YL]BENZAMIDE	1	1	2
MAPK14 and 1-[1-(3-AMINOPHENYL)-3-TERT-BUTYL-1H-PYRAZOL-5-YL]-3-NAPHTHALEN-1-YLUREA	1	1	2
MAPK14 and 6((S)-3-BENZYLPIPERAZIN-1-YL)-3-(NAPHTHALEN-2-YL)-4-(PYRIDIN-4-YL)PYRAZINE	1	2	3
MAPK14 and [5-AMINO-1-(4-FLUOROPHENYL)-1H-PYRAZOL-4-YL][3-(PIPERIDIN-4-YLOXY)PHENYL]METHANONE	1	1	2
MAPK14 and 3-FLUORO-5-MORPHOLIN-4-YL-N-[3-(2-PYRIDIN-4-YLETHYL)-1H-INDOL-5-YL]BENZAMIDE	1	1	2
MAPK14 and 1-(2,6-DICHLOROPHENYL)-5-(2,4-DIFLUOROPHENYL)-7-PIPERIDIN-4-YL-3,4-DIHYDROQUINOLIN-2(1H)-ONE	1	2	3
MAPK14 and 4-PHENOXY-N-(PYRIDIN-2-YLMETHYL)BENZAMIDE	1	1	2
MAPK14 and N-ETHYL-4-{[5-(METHOXYCARBAMOYL)-2-METHYLPHENYL]AMINO}-5-METHYLPYRROLO[2,1-F][1,2,4]TRIAZINE-6-CARBOXAMIDE	1	1	2
MAPK14 and 2-(2,6-DIFLUOROPHENOXY)-N-(2-FLUOROPHENYL)-9-ISOPROPYL-9H-PURIN-8-AMINE	1	1	2
MAPK14 and 2-CHLOROPHENOL	1	2	3
MAPK14 and DB08068	1	1	2
GABRR2 and TRIAZOLAM	3	2	5
GABRR2 and MIDAZOLAM	3	2	5
GABRR2 and HALAZEPAM	3	2	5
GABRR2 and FLUDIAZEPAM	3	1	4
GABRR2 and DIAZEPAM	3	2	5
GABRR2 and OXAZEPAM	3	2	5
GABRR2 and CINOLAZEPAM	3	1	4
GABRR2 and NITRAZEPAM	3	2	5
GABRR2 and TEMAZEPAM	3	2	5
GABRR2 and CLOBAZAM	2	0	2
GABRR2 and PRAZEPAM	3	1	4
GABRR2 and QUAZEPAM	3	2	5
GABRR2 and CLONAZEPAM	2	0	2
GABRR2 and ALPRAZOLAM	2	0	2
GABRR2 and LORAZEPAM	2	0	2
GABRR2 and ADINAZOLAM	3	2	5
GABRR2 and CLOTIAZEPAM	3	1	4
GABRR2 and ESTAZOLAM	3	2	5
GABRR2 and FLURAZEPAM	3	2	5
GABRR2 and CLORAZEPATE	2	0	2
GABRR2 and CHLORDIAZEPOXIDE	2	0	2
GABRR2 and BROMAZEPAM	3	1	4
GABRR2 and CIS-3-ACPBPA	1	0	1
GABRR2 and TRANS-3-ACPBPA	1	0	1
GABRR2 and MUSCIMOL	1	0	1
GABRR2 and TBPS	1	0	1
GABRR2 and ISONIPECOTIC ACID	1	0	1
GABRR2 and TPMPA	1	0	1
GABRR2 and GABOXADOL	1	0	1
GABRR2 and ISOGUVACINE	1	0	1
GABRR2 and PICROTOXIN	1	0	1
GABRR2 and OCINAPLON	1	0	1
GLO1 and INDOMETHACIN	1	1	2
GLO1 and GLUTATHIONE	1	2	3
GLO1 and S-(N-HYDROXY-N-IODOPHENYLCARBAMOYL)GLUTATHIONE	1	2	3
GLO1 and S-P-NITROBENZYLOXYCARBONYLGLUTATHIONE	1	2	3
GLO1 and S-BENZYL-GLUTATHIONE	1	2	3
GLP1R and EXENATIDE	4	12	16
GLP1R and LIRAGLUTIDE	3	0	3
GLP1R and T-0632	1	0	1
GLP1R and BETP	1	0	1
GLP1R and LIXISENATIDE	1	0	1
GLP1R and TASPOGLUTIDE	1	0	1
GLP1R and PRAMLINTIDE ACETATE	1	0	1
GLP1R and GLUCAGON RECOMBINANT	1	4	5
HDAC2 and ENTINOSTAT	2	0	2
HDAC2 and BELINOSTAT	3	0	3
HDAC2 and PCI-24781	1	0	1
HDAC2 and ROMIDEPSIN	4	0	4
HDAC2 and CHR-3996	1	0	1
HDAC2 and PANOBINOSTAT	3	0	3
HDAC2 and VORINOSTAT	6	1	7
HDAC2 and DACINOSTAT	2	0	2
HDAC2 and VALPROIC ACID	2	2	4
HDAC2 and PIVANEX	1	0	1
HDAC2 and MOCETINOSTAT	1	0	1
HDAC2 and GIVINOSTAT	2	0	2
HDAC2 and SCRIPTAID	1	0	1
HDAC2 and APICIDIN	1	0	1
HDAC2 and BUTYRIC ACID	1	0	1
HDAC2 and TRICHOSTATIN A	1	0	1
HDAC2 and CUDC-101	1	0	1
HDAC2 and CHIDAMIDE	1	0	1
HDAC2 and PRACINOSTAT	1	0	1
HDAC2 and RESMINOSTAT	1	0	1
HDAC2 and 4SC-202	1	0	1
HDAC2 and OXTRIPHYLLINE	1	2	3
HDAC2 and LOVASTATIN	1	1	2
HDAC2 and AMINOPHYLLINE	1	1	2
HDAC2 and THEOPHYLLINE	1	2	3
HSP90AB1 and GANETESPIB	2	0	2
HSP90AB1 and RETASPIMYCIN	1	0	1
HSP90AB1 and TANESPIMYCIN	1	0	1
HSP90AB1 and IPI-504	1	0	1
HSP90AB1 and SNX-5422	2	0	2
HSP90AB1 and MPC-3100	1	0	1
HSP90AB1 and CNF1010	2	0	2
HSP90AB1 and ALVESPIMYCIN	1	0	1
HSP90AB1 and AT13387	1	0	1
HSP90AB1 and (5E)-12-CHLORO-13,15-DIHYDROXY-4,7,8,9-TETRAHYDRO-2-BENZOXACYCLOTRIDECINE-1,10(3H,11H)-DIONE	1	1	2
HSP90AB1 and (5E)-14-CHLORO-15,17-DIHYDROXY-4,7,8,9,10,11-HEXAHYDRO-2-BENZOXACYCLOPENTADECINE-1,12(3H,13H)-DIONE	1	1	2
HSP90AB1 and (5Z)-12-CHLORO-13,15-DIHYDROXY-4,7,8,9-TETRAHYDRO-2-BENZOXACYCLOTRIDECINE-1,10(3H,11H)-DIONE	1	1	2
HSP90AB1 and 2-(3-AMINO-2,5,6-TRIMETHOXYPHENYL)ETHYL 5-CHLORO-2,4-DIHYDROXYBENZOATE	1	1	2
HSP90AB1 and DB08464	1	1	2
PREP and 1-HYDROXY-1-THIO-GLYCEROL	1	3	4
PREP and DB07148	1	1	2
PREP and DB03382	1	3	4
PREP and Z-PRO-PROLINAL	1	1	2
PREP and DOUBLE OXIDIZED CYSTEINE	1	3	4
PSMB1 and CARFILZOMIB	3	1	4
PSMB1 and BORTEZOMIB	4	3	7
PSMB1 and OPROZOMIB	1	0	1
PSMB1 and (3AR,6R,6AS)-6-((S)-((S)-CYCLOHEX-2-ENYL)(HYDROXY)METHYL)-6A-METHYL-4-OXO-HEXAHYDRO-2H-FURO[3,2-C]PYRROLE-6-CARBALDEHYDE	1	1	2
BRD2 and ET BROMODOMAIN INHIBITOR	1	0	1
BRD2 and I-BET151	1	0	1
BRD2 and GW841819X	1	0	1
BRD2 and ME BROMODOMAIN INHIBITOR	1	0	1
BRD2 and XD14	1	0	1
RXRB and BEXAROTENE	5	11	16
RXRB and TAZAROTENE	3	3	6
RXRB and ALITRETINOIN	2	7	9
RXRB and ADAPALENE	3	3	6
RXRB and ETRETINATE	1	2	3
RXRB and ACITRETIN	1	2	3
RXRB and N-(TERT-BUTYL)-3,5-DIMETHYL-N'-[(5-METHYL-2,3-DIHYDRO-1,4-BENZODIOXIN-6-YL)CARBONYL]BENZOHYDRAZIDE	1	1	2
MAP3K7 and RGB-286638	1	0	1
FARS2 and L-PHENYLALANINE	1	4	5
SIRT5 and PANOBINOSTAT	1	0	1
SIRT5 and ADENOSINE-5-DIPHOSPHORIBOSE	1	3	4
SIRT5 and NICOTINAMIDE	1	3	4
SIRT5 and SURAMIN	1	1	2
SIRT5 and 2'-O-ACETYL ADENOSINE-5-DIPHOSPHORIBOSE	1	3	4
AARS2 and L-ALANINE	1	5	6
DTNBP1 and CLOZAPINE	1	0	1
DTNBP1 and METHAMPHETAMINE	1	0	1
ABCC10 and PACLITAXEL	1	1	2
ABCC10 and NEVIRAPINE	1	0	1
*A total of 15 data sources were used
