# Supplementary material for: Genomic analysis of oesophageal squamous-cell carcinoma identifies alcohol drinking-related mutation signature and genomic alterations
Source: Nat Commun. 2017 May 26;8:15290. doi: 10.1038/ncomms15290 (PMC5477513; doi:10.1038/ncomms15290)
Supplement: Supplementary Data 11 — 586 genes with CNVs in three squamous cell cancers [file ncomms15290-s12.xlsx]

## Sheet: Supplementary Data 11
Supplementary Data 11. 586 genes with CNVs in three squamous cell cancers
Amplication/Deletion	Region	Gene symbol	Gene ID	ESCC					HNSCC					LUSCC
				r*	P value*	Fold change✧	P value#		r*	P value*	Fold change✧	P value#		r*	P value*	Fold change✧	P value#
Amplication	5p15.33	BRD9	65980	0.585952	5.49834e-10	1.61396	8.83101e-23		0.656406	4.75635e-64	1.35012	7.39094e-16		0.68257	7.11007e-69	1.6273	1.63822e-41
Amplication	12q15	CCT2	10576	0.406673	4.75541e-05	1.79026	3.9082e-22		0.406168	1.22315e-21	1.31547	1.81623e-06		0.5231	5.61069e-36	2.08967	2.80532e-37
Amplication	5p15.33	CEP72	55722	0.313314	0.00210603	3.28547	4.49696e-37		0.440891	1.27272e-25	2.03141	9.05507e-14		0.5637	1.08426e-42	3.28945	2.37729e-58
Amplication	5p15.33	CLPTM1L	81037	0.529045	4.2128e-08	2.05498	9.02209e-30		0.72651	1.18606e-84	1.6607	2.65766e-13		0.742154	2.29402e-87	1.40997	1.44237e-22
Amplication	7p11.2	EGFR	1956	0.52906	4.20842e-08	1.28434	0.00426484		0.467546	5.24641e-29	1.38782	0.00605211		0.461967	1.96869e-27	1.77304	1.41322e-13
Amplication	11q13.3	PPFIA1	8500	0.771461	9.20227e-20	3.09668	5.3358e-23		0.810189	1.06582e-119	1.8738	1.69331e-17		0.753162	2.36602e-91	1.26873	1.53309e-10
Amplication	12q15	YEATS4	8089	0.453861	4.34143e-06	1.60989	1.0129e-12		0.357075	9.43036e-17	1.21936	0.000247025		0.496507	4.77368e-32	2.24459	1.35901e-23
Amplication	6p21.33	ABCF1	23	0.471216	1.63919e-06	1.51285	2.12143e-24		0.595315	3.96904e-50	1.19523	1.33394e-05		0.580612	9.00159e-46	1.3736	6.87805e-14
Amplication	20q13.33	ABHD16B	140701	0.410281	4.00937e-05	1.74403	7.34066e-16		0.351806	2.82553e-16	1.28133	0.000301817		0.354223	5.08411e-16	1.05567	0.347088
Amplication	3q26.32	ACTL6A	86	0.404831	5.1846e-05	2.73623	1.31779e-40		0.796813	5.191e-113	2.10827	4.79155e-19		0.833236	1.90996e-128	4.69321	5.57244e-82
Amplication	1q42.13	ADSS	159	0.365324	0.00029399	1.34908	4.46601e-15		0.526481	1.22876e-37	1.21189	0.00232192		0.617033	4.68753e-53	1.7705	6.5377e-51
Amplication	1q42.13	AHCTF1	25909	0.547566	1.12105e-08	1.35807	3.64162e-13		0.490704	3.36859e-32	1.27366	1.62908e-06		0.620641	7.88914e-54	1.58204	1.04194e-26
Amplication	7q22.1	ALKBH4	54784	0.305601	0.00274199	1.44439	2.22164e-12		0.416491	8.94081e-23	1.17481	0.00188163		0.552817	8.4284e-41	1.67465	2.31872e-18
Amplication	19q13.12	ALKBH6	84964	0.347933	0.000589879	1.36823	4.91121e-13		0.214818	9.99007e-07	1.6428	5.26434e-16		0.524195	3.7996e-36	1.74593	4.45495e-25
Amplication	11q13.3	ANO1	55107	0.562976	3.49922e-09	3.35555	4.6989e-13		0.634819	9.02985e-59	3.4683	2.10802e-09		0.275215	5.11045e-10	0.97987	0.833631
Amplication	8p11.21	AP3M2	10947	0.508554	1.66662e-07	1.92617	2.30485e-28		0.583423	9.38154e-48	1.55017	1.35607e-09		0.625029	8.74621e-55	1.56998	3.072e-18
Amplication	20q13.33	ARFGAP1	55738	0.45092	5.09389e-06	1.76958	1.88681e-27		0.471849	1.39656e-29	1.75074	3.39561e-14		0.505825	2.19291e-33	1.43616	1.29434e-12
Amplication	7q22.1	ARPC1A	10552	0.350093	0.000542158	1.36726	3.54572e-08		0.501386	9.34519e-34	1.30035	1.6548e-06		0.635862	3.28957e-57	1.88331	2.83511e-54
Amplication	9q34.2	ASB6	140459	0.543485	1.51111e-08	1.2233	2.09817e-08		0.624918	1.73345e-56	1.14921	0.0005748		0.587083	5.3371e-47	1.33072	2.30888e-19
Amplication	6p21.33	ATF6B	1388	0.397664	7.22109e-05	1.25137	8.57188e-08		0.482371	5.06246e-31	1.10614	0.0346917		0.501611	8.93544e-33	1.14259	3.39414e-06
Amplication	7q22.1	ATP5J2	9551	0.372714	0.000216044	1.42348	6.47621e-11		0.368535	8.07086e-18	1.01979	0.713503		0.509987	5.37056e-34	1.83221	5.78123e-16
Amplication	14q13.3	BAZ1A	11177	0.364209	0.000307776	2.14813	1.16035e-22		0.477769	2.19114e-30	1.28256	0.00795939		0.570856	5.66641e-44	1.29035	4.925e-06
Amplication	14q32.33	BRF1	2972	0.466689	2.12438e-06	1.21819	6.2026e-08		0.542491	2.74471e-40	1.25992	2.77872e-06		0.586254	7.69202e-47	1.16473	0.000172617
Amplication	7q22.1	BRI3	25798	0.376089	0.000187226	1.3081	2.31764e-10		0.395232	1.77212e-20	1.22335	0.00646853		0.42851	1.94927e-23	0.546514	7.43667e-27
Amplication	14q13.3	BRMS1L	84312	0.580938	8.33651e-10	1.35003	1.30068e-07		0.549973	1.41263e-41	1.17792	0.00413991		0.656395	4.41844e-62	1.38055	5.05844e-15
Amplication	7q22.1	BUD31	8896	0.348287	0.000581804	1.53037	2.38393e-21		0.429719	2.73482e-24	1.26945	9.16784e-05		0.560565	3.86305e-42	1.61306	3.25438e-18
Amplication	12p13.33	C12orf5	57103	0.348342	0.000580574	1.34919	1.37209e-09		0.33229	1.38011e-14	1.32244	0.000124768		0.470058	1.8182e-28	1.06432	0.0910874
Amplication	19q13.12	C19orf55	148137	0.454757	4.13389e-06	1.25689	5.10501e-08		0.303867	2.46979e-12	1.1471	0.0553143		0.57456	1.19524e-44	1.34386	1.01777e-06
Amplication	1q42.13	C1orf35	79169	0.303811	0.00291225	1.53243	1.48463e-18		0.430643	2.13141e-24	1.36256	3.89845e-06		0.418933	2.26025e-22	2.21005	1.06247e-27
Amplication	1q42.13	C1orf55	163859	0.537946	2.25207e-08	1.20333	5.36504e-07		0.434717	7.03282e-25	1.08661	0.17586		0.609162	2.11523e-51	1.06152	0.1115
Amplication	1q42.13	C1orf96	126731	0.625165	1.63636e-11	1.45228	5.1873e-16		0.338232	4.34753e-15	1.97666	5.78881e-15		0.537001	3.56799e-38	1.60671	4.18679e-18
Amplication	22q11.21	C22orf25	128989	0.340029	0.000799127	1.32465	4.5755e-12		0.385079	1.94288e-19	1.27219	5.20124e-06		0.466483	5.24969e-28	0.723385	1.48011e-18
Amplication	5p15.33	C5orf55	116349	0.452337	4.71728e-06	1.29083	0.000155583		0.423602	1.39836e-23	1.08493	0.32852		0.464624	9.068e-28	1.65355	1.26944e-16
Amplication	7q22.1	C7orf59	389541	0.470752	1.68363e-06	1.42453	4.66461e-11		0.356426	1.08066e-16	1.11913	0.150301		0.52158	9.61704e-36	1.25246	6.49624e-05
Amplication	9q34.2	C9orf114	51490	0.426106	1.8526e-05	1.42174	9.07195e-14		0.598445	9.06637e-51	1.20909	1.23383e-05		0.663374	7.96319e-64	1.56113	6.71607e-25
Amplication	9q34.2	C9orf117	286207	0.336629	0.000908428	1.82242	4.84729e-15		0.234451	8.73643e-08	1.13396	0.512869		0.179683	6.01579e-05	0.196216	3.88706e-10
Amplication	9q34.2	C9orf142	286257	0.413614	3.41854e-05	1.41058	2.26005e-17		0.374526	2.14541e-18	1.35371	0.000270046		0.439089	1.18592e-24	1.32808	1.84152e-08
Amplication	9q34.2	C9orf69	90120	0.419488	2.57066e-05	1.44422	1.75152e-12		0.592939	1.20438e-49	1.41225	1.51136e-08		0.598204	3.57104e-49	1.67943	4.89339e-21
Amplication	1q42.13	CAMK1G	57172	0.310519	0.00231921	2.09912	7.538e-09		0.0598489	0.177613	2.28534	1.3669e-13		-0.110491	0.0141049	0.572414	4.30623e-09
Amplication	9q34.2	CCBL1	883	0.302253	0.00306821	1.2405	4.3839e-05		0.341474	2.2909e-15	1.26237	0.000171172		0.497084	3.95493e-32	1.39953	1.06577e-15
Amplication	6p21.33	CCHCR1	54535	0.381924	0.00014564	1.61104	2.08671e-17		0.305671	1.80584e-12	1.30736	7.44083e-05		0.464653	8.9912e-28	2.11058	6.15621e-21
Amplication	11q13.3	CCND1	595	0.62871	1.1621e-11	1.45597	0.000980295		0.699121	6.88666e-76	1.00087	0.993614		0.471559	1.16054e-28	0.573421	2.35404e-12
Amplication	14q32.33	CCNK	8812	0.49799	3.27179e-07	1.56718	1.27203e-17		0.668881	2.65287e-67	1.26193	4.46785e-07		0.778354	2.53091e-101	1.31599	1.7727e-17
Amplication	19q13.12	CEBPG	1054	0.348001	0.000588331	1.21229	9.67524e-06		0.399856	5.79228e-21	1.09303	0.0873763		0.611246	7.79654e-52	1.92681	1.82332e-44
Amplication	1q42.13	CEP170	9859	0.452352	4.71333e-06	1.44298	7.97675e-12		0.161887	0.000244867	1.56617	1.85536e-07		0.34164	6.07579e-15	0.801447	5.34014e-08
Amplication	12q15	CNOT2	4848	0.481927	8.74503e-07	1.28113	7.85318e-11		0.408642	6.58773e-22	1.12838	1.35329e-06		0.514444	1.16523e-34	1.24842	1.53895e-24
Amplication	9q34.2	COBRA1	25920	0.539758	1.97815e-08	1.34029	5.43335e-14		0.691801	1.03148e-73	1.25806	1.76916e-10		0.709994	8.41831e-77	1.24979	6.8606e-10
Amplication	1q42.13	COG2	22796	0.485167	7.20066e-07	1.36534	4.21702e-19		0.508733	7.37256e-35	0.925469	0.0340236		0.646149	1.32779e-59	1.26142	1.61356e-12
Amplication	7p22.3	COX19	90639	0.324821	0.00140216	1.21755	1.01434e-05		0.366698	1.2049e-17	1.25176	6.71086e-06		0.519896	1.74189e-35	1.47664	6.05537e-16
Amplication	7q22.1	CPSF4	10898	0.464359	2.42407e-06	1.64611	4.54986e-20		0.444431	4.70209e-26	1.26494	9.61401e-08		0.643618	5.25755e-59	2.26837	3.0128e-56
Amplication	12q15	CPSF6	11052	0.479005	1.0402e-06	1.33773	3.71168e-15		0.279014	1.4837e-10	1.1874	6.50852e-06		0.336921	1.49725e-14	1.73283	1.27039e-43
Amplication	22q11.21	CRKL	1399	0.357306	0.000407284	1.46662	3.62139e-19		0.460494	4.41153e-28	1.46612	2.32235e-11		0.654354	1.40135e-61	1.7239	4.85926e-42
Amplication	6p21.33	CSNK2B	1460	0.392947	8.94358e-05	1.26966	2.39313e-11		0.546829	4.95912e-41	1.09017	0.0520832		0.633088	1.40379e-56	1.36738	8.32168e-21
Amplication	11q13.3	CTTN	2017	0.691815	1.15758e-14	2.07529	2.72425e-13		0.803018	4.75646e-116	1.39782	6.08436e-08		0.672958	2.67775e-66	1.40618	4.69505e-14
Amplication	2q31.1	DCAF17	80067	0.349571	0.000553361	1.21648	5.43532e-08		0.404228	1.97962e-21	1.11891	0.0270591		0.480345	8.01575e-30	1.67935	2.46013e-28
Amplication	9q34.2	DDX31	64794	0.400952	6.20848e-05	1.57701	1.5184e-19		0.632518	3.11768e-58	1.21855	8.70874e-07		0.653977	1.73293e-61	1.32358	8.18603e-18
Amplication	6p21.33	DHX16	8449	0.561707	3.86002e-09	1.41349	2.80546e-22		0.554889	1.93049e-42	1.19735	3.06845e-08		0.596657	7.251e-49	1.24688	6.61718e-14
Amplication	1q42.13	DIEXF	27042	0.332201	0.00107114	1.52149	8.44379e-28		0.499404	1.83537e-33	1.24496	3.5386e-07		0.652151	4.82361e-61	2.0018	5.29653e-42
Amplication	9q34.2	DNLZ	728489	0.417212	2.87266e-05	1.5552	2.12213e-16		0.338611	4.03584e-15	1.45141	0.000369008		0.388976	2.95309e-19	1.27583	0.000185928
Amplication	9q34.2	DOLK	22845	0.399938	6.50576e-05	1.54647	1.68718e-18		0.534457	6.11579e-39	1.3106	9.42029e-10		0.67249	3.55499e-66	1.06524	0.0431779
Amplication	9q34.2	DPM2	8818	0.335589	0.000944495	1.80636	3.31364e-23		0.496867	4.32467e-33	1.48265	5.53371e-08		0.618395	2.39864e-53	1.22814	3.11532e-07
Amplication	12q15	DYRK2	8445	0.320723	0.00162367	1.29012	5.14676e-06		0.25074	9.75704e-09	1.11256	0.0958033		0.288843	6.27954e-11	1.61646	2.33303e-20
Amplication	14q13.3	EAPP	55837	0.646066	2.03876e-12	1.21418	0.000127017		0.518814	2.04042e-36	0.947854	0.172051		0.642635	8.9407e-59	0.916592	0.0201361
Amplication	6p21.33	EHMT2	10919	0.381785	0.00014652	1.38724	1.76098e-15		0.383831	2.59276e-19	1.26699	3.64867e-05		0.502275	7.17071e-33	1.67698	2.90408e-18
Amplication	7p22.3	EIF3B	8662	0.330233	0.00115167	1.61642	1.73404e-24		0.629338	1.69775e-57	1.44217	3.20998e-11		0.614374	1.71826e-52	2.21818	2.68592e-50
Amplication	7q22.1	EPHB4	2050	0.316538	0.00188214	2.01528	5.78149e-23		0.484347	2.68082e-31	1.62938	1.10765e-12		0.384167	8.74348e-19	1.28419	1.77565e-06
Amplication	9q34.2	EXOSC2	23404	0.532576	3.29315e-08	1.63103	2.97345e-21		0.602973	1.03997e-51	1.5186	2.5807e-17		0.580047	1.14903e-45	2.00667	5.84435e-51
Amplication	11q13.3	FADD	8772	0.717761	3.93833e-16	4.38353	1.87324e-28		0.805251	3.60639e-117	2.45824	7.75644e-30		0.699156	1.46506e-73	1.93901	3.87787e-33
Amplication	1p36.32	FAM213B	127281	0.305199	0.00277942	1.2718	4.25565e-07		0.234583	8.58855e-08	1.1584	0.0435343		0.51128	3.45524e-34	1.12735	0.016047
Amplication	1q42.13	FLVCR1	28982	0.411275	3.82382e-05	1.77954	3.23035e-20		0.472696	1.07352e-29	1.48977	1.27245e-05		0.578762	1.99603e-45	2.12218	2.80407e-25
Amplication	1q42.13	FLVCR1-AS1	642946	0.321079	0.00160329	1.65949	2.81364e-12		0.178359	5.19757e-05	1.49694	0.00855108		0.224517	4.73161e-07	1.43638	0.00875839
Amplication	9q34.2	FPGS	2356	0.493904	4.22144e-07	1.46281	5.66599e-16		0.484997	2.17268e-31	1.43877	3.17601e-08		0.475326	3.7248e-29	0.944006	0.124639
Amplication	7p22.3	FTSJ2	29960	0.317156	0.00184178	1.73407	3.11775e-26		0.535038	4.90097e-39	1.35515	1.71616e-15		0.678426	9.4332e-68	1.53866	6.70087e-23
Amplication	3q26.32	FXR1	8087	0.508731	1.64753e-07	1.60052	3.88131e-18		0.740676	1.28831e-89	1.20152	0.043647		0.836384	2.69409e-130	2.7124	1.26935e-103
Amplication	1q42.13	GALNT2	2590	0.309421	0.00240812	1.35078	2.1092e-06		0.0311366	0.483355	1.92174	6.03617e-20		0.132048	0.00330996	1.80198	6.32926e-24
Amplication	9q34.2	GLE1	2733	0.423375	2.12251e-05	1.38388	3.12497e-11		0.652939	3.58319e-63	1.23477	1.56751e-07		0.755648	2.78185e-92	1.24641	1.08444e-10
Amplication	14q32.33	GLRX5	51218	0.387711	0.00011299	1.25343	3.25287e-07		0.543108	2.15578e-40	1.07804	0.214729		0.676786	2.59284e-67	1.59662	1.07341e-31
Amplication	20q13.33	GMEB2	26205	0.343192	0.000708397	1.28459	2.00314e-12		0.465878	8.72173e-29	1.29662	1.22631e-10		0.44825	9.68514e-26	1.41791	1.64904e-13
Amplication	7p22.3	GNA12	2768	0.314956	0.00198916	1.78739	5.22324e-17		0.454349	2.71025e-27	2.6098	2.1961e-18		0.451605	3.79541e-26	1.06816	0.0602481
Amplication	6p21.33	GNL1	2794	0.42768	1.712e-05	1.22073	9.97644e-08		0.51698	3.95334e-36	1.21688	7.93531e-05		0.613886	2.17772e-52	1.15116	0.000525882
Amplication	2q31.1	GORASP2	26003	0.311622	0.00223289	1.30357	1.89771e-11		0.47078	1.94352e-29	0.991623	0.807265		0.527458	1.17848e-36	1.46893	2.13878e-25
Amplication	1q42.13	GPATCH2	55105	0.322321	0.00153379	1.51782	5.30906e-27		0.435043	6.43046e-25	1.49057	2.13105e-12		0.587553	4.33743e-47	1.79655	3.92514e-32
Amplication	1q42.13	GPR137B	7107	0.303645	0.00292853	1.97437	5.69129e-24		0.240602	3.88897e-08	1.51455	4.21292e-08		0.25271	1.27469e-08	1.11111	0.0219294
Amplication	6p21.33	GTF2H4	2968	0.459287	3.22019e-06	1.36576	1.36511e-15		0.509193	6.27472e-35	1.47101	7.12432e-13		0.635621	3.73287e-57	1.73881	1.3675e-42
Amplication	9q34.2	GTF3C4	9329	0.514504	1.12836e-07	1.24776	2.56527e-08		0.345561	1.01025e-15	1.10441	0.104455		0.577401	3.57397e-45	1.29731	1.72511e-10
Amplication	9q34.2	GTF3C5	9328	0.545422	1.31216e-08	1.44447	1.81757e-13		0.584942	4.72527e-48	1.29888	2.88808e-10		0.574432	1.26161e-44	1.68765	3.0734e-46
Amplication	2q31.1	HAT1	8520	0.464595	2.39196e-06	1.65318	3.72666e-25		0.378179	9.43477e-19	1.28372	1.85215e-12		0.500861	1.14514e-32	1.69581	2.97893e-32
Amplication	19q13.12	HAUS5	23354	0.345144	0.000657171	1.43998	2.72933e-15		0.28119	1.05316e-10	1.36736	2.98929e-10		0.539767	1.2681e-38	2.33495	5.68546e-34
Amplication	1q42.13	HEATR1	55127	0.319027	0.0017243	1.76527	3.71512e-29		0.353731	1.89681e-16	1.34789	3.15758e-05		0.593144	3.57026e-48	2.27342	8.43621e-38
Amplication	7p22.3	HEATR2	54919	0.331027	0.00111852	1.49675	1.02443e-19		0.613895	4.85107e-54	1.13267	0.0099585		0.58157	5.94838e-46	1.86045	2.24017e-43
Amplication	6p21.33	HLA-C	3107	0.319343	0.00170516	2.11094	2.93918e-18		0.215345	9.38451e-07	1.8389	1.72017e-09		0.152673	0.000670775	0.443713	1.50509e-29
Amplication	1q42.13	HNRNPU	3192	0.468603	1.9047e-06	1.27126	4.37031e-15		0.319099	1.64119e-13	1.23342	1.01878e-06		0.385298	6.78372e-19	1.30007	5.26695e-15
Amplication	9q34.2	IER5L	389792	0.340544	0.000783687	2.44186	1.08197e-24		0.270763	5.29672e-10	2.38854	1.27204e-11		0.128649	0.00422147	2.7213	1.80066e-16
Amplication	9q34.2	INPP5E	56623	0.541224	1.77998e-08	1.23211	1.41669e-06		0.51206	2.28677e-35	1.26935	2.80407e-08		0.519754	1.83143e-35	1.09666	0.0299954
Amplication	7p22.3	INTS1	26173	0.411648	3.75644e-05	1.39383	9.1999e-17		0.487989	8.2117e-32	1.26752	1.61997e-07		0.32429	1.55263e-13	1.34657	6.66393e-09
Amplication	1q42.13	IPO9	55705	0.548176	1.07173e-08	1.47196	2.9728e-22		0.453016	3.99912e-27	1.60527	2.51116e-24		0.605456	1.22594e-50	1.51144	5.5052e-30
Amplication	7p22.3	IQCE	23288	0.335752	0.000938733	1.24202	3.64369e-05		0.313291	4.70038e-13	1.18976	0.0523008		0.359384	1.77862e-16	0.787405	6.6598e-06
Amplication	14q32.33	JAG2	3714	0.346881	0.000614493	2.32234	7.42912e-20		0.360604	4.47014e-17	1.75288	3.48121e-13		0.440674	7.72951e-25	2.25487	1.17662e-21
Amplication	3q26.32	KCNMB3	27094	0.442316	8.06274e-06	1.83852	8.33087e-14		0.625113	1.56597e-56	2.31125	2.518e-12		0.60641	7.81735e-51	2.93345	1.4358e-39
Amplication	14q13.3	KIAA0391	9692	0.486672	6.57496e-07	1.53289	3.78132e-12		0.645126	3.08017e-61	0.975848	0.44072		0.684663	1.89685e-69	1.17091	3.79265e-07
Amplication	1q42.13	KLHL12	59349	0.384211	0.000131814	1.22981	3.96385e-09		0.511251	3.04357e-35	1.12583	0.000196881		0.587689	4.08253e-47	1.61444	1.72375e-35
Amplication	7p11.2	LANCL2	55915	0.340172	0.000794817	1.23652	0.00274173		0.570609	2.64613e-45	1.05279	0.162251		0.536631	4.0944e-38	1.36352	1.00179e-18
Amplication	1q42.13	LGALS8	3964	0.306735	0.00263877	1.20951	1.65583e-07		0.382924	3.19502e-19	1.04548	0.4216		0.372071	1.23933e-17	1.0816	0.00502224
Amplication	1q42.13	LIN9	286826	0.313692	0.0020786	2.02586	1.81981e-27		0.38498	1.98761e-19	1.65266	4.13264e-10		0.602431	5.05747e-50	2.62669	4.48382e-22
Amplication	9q34.2	LOC100272217	100272217	0.396116	7.74894e-05	1.53624	6.19415e-08		0.257473	3.76413e-09	1.43204	0.000504773		0.398216	3.48905e-20	2.37453	2.11024e-22
Amplication	5p15.33	LPCAT1	79888	0.385309	0.000125613	2.60891	4.87363e-25		0.402182	3.27846e-21	3.0506	2.19984e-17		0.323265	1.86829e-13	0.170351	4.99337e-57
Amplication	9q34.2	LRRC8A	56262	0.381298	0.000149648	1.21779	0.00415253		0.43469	7.08468e-25	1.33157	0.00403342		0.480884	6.78619e-30	1.28455	1.37768e-05
Amplication	7q22.1	LRWD1	222229	0.38328	0.000137283	2.05445	1.26507e-31		0.458847	7.20242e-28	1.44675	9.23281e-06		0.428025	2.21097e-23	1.63581	6.75935e-10
Amplication	6p21.33	LSM2	57819	0.334766	0.000973923	1.80349	1.83868e-27		0.381276	4.66275e-19	1.3388	1.8534e-07		0.451684	3.71258e-26	1.96817	8.77551e-23
Amplication	7p22.3	MAD1L1	8379	0.373562	0.000208442	1.65378	2.95944e-25		0.384928	2.01206e-19	1.48957	8.92755e-11		0.450407	5.31027e-26	1.03938	0.37222
Amplication	9q34.2	MAN1B1	11253	0.359169	0.000377865	1.36061	1.11946e-13		0.427886	4.4748e-24	1.58478	3.75491e-11		0.497145	3.87671e-32	1.4158	2.34281e-18
Amplication	1q42.13	MAPKAPK2	9261	0.349948	0.000545259	1.30284	3.52162e-10		0.427581	4.85575e-24	1.08663	0.0669892		0.280843	2.18001e-10	1.01761	0.681602
Amplication	1q42.13	MARK1	4139	0.351964	0.000503725	1.29503	0.000113003		0.363043	2.65426e-17	1.91494	2.25382e-14		0.384992	7.26723e-19	6.11093	8.84763e-53
Amplication	14q13.3	MBIP	51562	0.56704	2.54851e-09	1.23876	0.000264696		0.600644	3.181e-51	1.18417	0.000462953		0.589751	1.63397e-47	0.281577	1.96978e-37
Amplication	7q22.1	MCM7	4176	0.45612	3.83595e-06	2.6655	1.49953e-35		0.296647	8.45947e-12	2.2367	6.51774e-21		0.559902	5.04596e-42	3.92966	1.56727e-66
Amplication	6p21.33	MDC1	9656	0.391064	9.73224e-05	1.31852	1.46888e-09		0.275258	2.66216e-10	1.64823	6.21741e-14		0.449929	6.06886e-26	1.2752	1.14506e-09
Amplication	22q11.21	MED15	51586	0.488558	5.86321e-07	1.38293	1.86789e-16		0.303172	2.78465e-12	1.60921	2.04923e-16		0.376575	4.67826e-18	1.20652	4.12287e-07
Amplication	9q34.2	MED27	9442	0.565489	2.87773e-09	1.50347	1.05977e-21		0.562936	6.90516e-44	1.46381	4.68633e-13		0.596033	9.63907e-49	1.40898	2.44963e-16
Amplication	7q22.1	MEPCE	56257	0.490404	5.23781e-07	1.22265	3.85165e-06		0.382544	3.48718e-19	1.16449	6.62794e-05		0.547282	7.25972e-40	1.09021	0.0365309
Amplication	9q34.2	METTL11A	28989	0.555702	6.10724e-09	1.75668	3.49328e-22		0.562605	7.93349e-44	1.3883	6.73744e-06		0.547562	6.51746e-40	1.72687	1.68865e-18
Amplication	18p11.31	METTL4	64863	0.445773	6.71427e-06	1.46486	4.8891e-16		0.555878	1.28807e-42	1.3424	4.43929e-10		0.639657	4.41256e-58	1.34569	2.36405e-12
Amplication	22q11.21	MGC16703	113691	0.369617	0.000246034	1.95494	1.99729e-09		0.155618	0.000425464	2.86459	1.72664e-09		0.148755	0.000923158	0.900355	0.30662
Amplication	5p15.33	MRPL36	64979	0.434315	1.22216e-05	1.68126	1.57165e-19		0.616575	1.25887e-54	1.26188	6.38332e-06		0.641698	1.48026e-58	2.92111	1.64547e-43
Amplication	3q26.32	MRPL47	57129	0.404622	5.23527e-05	2.03154	3.07991e-32		0.623917	2.91786e-56	1.6277	1.94798e-20		0.754747	6.06518e-92	3.1299	7.54024e-49
Amplication	1q42.13	MRPL55	128308	0.440895	8.68719e-06	1.3521	2.79396e-15		0.368064	8.94519e-18	1.22356	0.00126908		0.438735	1.30417e-24	1.53746	3.26943e-15
Amplication	19q13.12	MRPS12	6183	0.321341	0.00158835	1.9701	1.93309e-23		0.252587	7.53325e-09	1.32029	8.58842e-06		0.572202	3.22621e-44	3.02264	2.0272e-37
Amplication	6p21.33	MRPS18B	28973	0.352347	0.000496172	1.36921	9.17837e-11		0.497181	3.89037e-33	0.920168	0.0951983		0.584057	2.01673e-46	1.11203	0.00173735
Amplication	9q34.2	MRPS2	51116	0.528256	4.44956e-08	1.43509	3.42131e-14		0.499708	1.65528e-33	1.15482	0.000954626		0.612985	3.37132e-52	1.61398	2.20743e-33
Amplication	14q32.33	MTA1	9112	0.487763	6.15373e-07	1.30411	9.16147e-11		0.541936	3.41019e-40	1.3924	3.78133e-16		0.584678	1.53653e-46	1.92761	7.33708e-35
Amplication	12p13.33	NDUFA9	4704	0.453462	4.43713e-06	1.25467	6.21626e-07		0.511846	2.46594e-35	0.904711	0.0577067		0.532506	1.87864e-37	1.81596	2.7675e-28
Amplication	3q26.32	NDUFB5	4711	0.363722	0.00031398	1.28569	3.33644e-09		0.644061	5.59789e-61	1.04803	0.388335		0.704824	3.08553e-75	2.3481	7.11531e-26
Amplication	5p15.33	NDUFS6	4726	0.562178	3.7222e-09	1.47811	4.2162e-14		0.542741	2.48941e-40	1.14291	0.0267963		0.661827	1.95791e-63	2.56423	1.76486e-40
Amplication	9q34.2	NELF	26012	0.416966	2.90716e-05	1.4148	1.50168e-11		0.320393	1.29432e-13	1.28658	4.28092e-05		0.436423	2.42322e-24	1.70983	1.91138e-22
Amplication	6p21.33	NEU1	4758	0.432308	1.35434e-05	1.75288	3.28841e-27		0.416948	7.94718e-23	1.47413	4.66956e-07		0.449106	7.63245e-26	0.94389	0.148283
Amplication	19q13.12	NFKBIB	4793	0.392476	9.13511e-05	1.20105	3.96232e-06		0.344738	1.19243e-15	1.0963	0.0564479		0.562287	1.92559e-42	1.37213	5.36599e-07
Amplication	6p21.33	NRM	11270	0.377677	0.000174938	2.17384	3.58096e-33		0.300554	4.36352e-12	2.27255	1.7904e-19		0.414651	6.59379e-22	1.80329	3.41509e-29
Amplication	1q42.13	NTPCR	84284	0.466984	2.08894e-06	1.36445	3.02893e-14		0.333537	1.08519e-14	1.14548	0.0141527		0.476929	2.28667e-29	1.53094	1.49512e-15
Amplication	14q32.33	NUDT14	256281	0.323993	0.00144459	1.80914	4.72472e-18		0.286958	4.18416e-11	1.40922	0.000183049		0.563596	1.13142e-42	1.14558	0.0215146
Amplication	12q15	NUP107	57122	0.6224	2.13065e-11	1.99374	1.90304e-22		0.401647	3.73782e-21	1.71111	5.06638e-19		0.521614	9.50414e-36	2.13153	1.18377e-57
Amplication	1q42.13	NUP133	55746	0.603071	1.25707e-10	1.23549	2.93941e-12		0.563287	5.95921e-44	1.07899	0.00387983		0.678012	1.21829e-67	1.41997	5.47654e-26
Amplication	9q34.2	NUP188	23511	0.428273	1.66164e-05	1.24688	1.01774e-07		0.555131	1.74841e-42	1.21066	0.00323198		0.540217	1.07064e-38	1.27484	1.52474e-09
Amplication	1q42.13	NVL	4931	0.511744	1.35339e-07	1.53076	8.16824e-29		0.47188	1.38299e-29	1.46227	2.46915e-15		0.580321	1.02102e-45	1.54696	1.12115e-26
Amplication	9q34.2	ODF2	4957	0.478911	1.046e-06	1.62497	2.70969e-32		0.505736	2.09312e-34	1.62686	4.27133e-13		0.432218	7.38771e-24	1.44453	2.09206e-14
Amplication	2q31.1	OLA1	29789	0.349042	0.000564916	1.37399	5.94451e-11		0.498901	2.1761e-33	1.07705	0.0369289		0.464981	8.16598e-28	2.42781	1.30087e-39
Amplication	11q13.3	ORAOV1	220064	0.726449	1.16526e-16	2.53798	5.56214e-16		0.700385	2.85549e-76	1.8999	9.48784e-24		0.615698	9.01287e-53	1.69679	1.06206e-18
Amplication	1q42.13	PARP1	142	0.43782	1.01986e-05	1.59422	5.46009e-23		0.482808	4.39921e-31	1.44006	1.21307e-13		0.554049	5.19137e-41	2.19376	2.60709e-40
Amplication	7q22.1	PDAP1	11333	0.426429	1.82284e-05	1.41357	5.29774e-17		0.486135	1.5025e-31	1.21199	2.0983e-06		0.564685	7.25532e-43	1.85967	1.9845e-36
Amplication	9q34.2	PDCL	5082	0.458357	3.3906e-06	1.22027	2.75425e-09		0.555625	1.42859e-42	1.18274	5.70347e-07		0.733143	2.98974e-84	0.82838	2.02114e-07
Amplication	7p22.3	PDGFA	5154	0.300315	0.00327247	1.20048	0.0287826		0.424653	1.05883e-23	1.99481	6.86204e-10		0.270025	1.10218e-09	0.621236	1.6019e-11
Amplication	9q34.2	PKN3	29941	0.393414	8.75747e-05	1.21242	0.000358259		0.190002	1.59265e-05	1.25672	0.00942302		0.385843	6.00141e-19	0.613986	3.02393e-16
Amplication	9q34.2	PMPCA	23203	0.526305	5.09022e-08	1.20598	5.39856e-09		0.572589	1.12471e-45	1.07309	0.130647		0.632117	2.32425e-56	1.31427	7.6596e-17
Amplication	7q22.1	PMS2P1	5379	0.469734	1.78518e-06	1.44549	1.24515e-11		0.511471	2.81575e-35	1.23056	1.73116e-07		0.643448	5.76204e-59	1.85126	1.86505e-36
Amplication	8p11.21	POLB	5423	0.386246	0.000120543	1.57753	1.90161e-11		0.628688	2.39487e-57	0.795495	0.000446185		0.661456	2.42769e-63	2.25617	5.49705e-33
Amplication	7q22.1	POLR2J	5439	0.467463	2.03273e-06	1.37533	2.24308e-12		0.439942	1.65905e-25	1.05343	0.259568		0.627475	2.52712e-55	1.81211	2.73018e-28
Amplication	7q22.1	POP7	10248	0.421421	2.33769e-05	1.73242	1.7227e-21		0.396211	1.40066e-20	1.38994	2.51253e-09		0.629343	9.71861e-56	2.44678	2.96267e-37
Amplication	7q22.1	PPP1R35	221908	0.503647	2.28636e-07	1.56863	4.86226e-19		0.378181	9.42995e-19	1.57944	1.16383e-09		0.454239	1.80622e-26	2.15741	3.02866e-21
Amplication	1q42.13	PPPDE1	51029	0.576638	1.18456e-09	1.52888	3.54817e-24		0.54245	2.78911e-40	1.38115	1.4283e-12		0.640491	2.82673e-58	1.00863	0.803207
Amplication	20q13.33	PRIC285	85441	0.323388	0.00147629	2.1839	1.40092e-17		0.214199	1.07496e-06	2.11731	8.6676e-12		0.216492	1.22005e-06	0.758981	0.000621291
Amplication	20q13.33	PRPF6	24148	0.513891	1.17498e-07	1.20952	9.95218e-08		0.493852	1.1867e-32	0.990211	0.771266		0.560581	3.83792e-42	1.04541	0.165305
Amplication	6p21.33	PRR3	80742	0.433618	1.26657e-05	1.38729	2.41911e-12		0.203595	3.6459e-06	1.36489	1.76658e-07		0.434354	4.20194e-24	1.43774	2.82272e-22
Amplication	14q13.3	PSMA6	5687	0.55632	5.82811e-09	2.1336	4.98408e-26		0.490657	3.42089e-32	1.52671	1.61899e-14		0.555348	3.10618e-41	1.3892	1.2288e-09
Amplication	9q34.2	PSMB7	5695	0.400399	6.36907e-05	1.54392	5.19201e-19		0.569918	3.56276e-45	1.42391	8.30176e-11		0.649559	2.03719e-60	1.54153	5.21256e-22
Amplication	7q22.1	PTCD1	26024	0.483714	7.8584e-07	1.56404	7.19759e-16		0.541577	3.92428e-40	1.1524	0.000194238		0.589211	2.07873e-47	2.3318	1.48854e-42
Amplication	9q34.2	PTGES2	80142	0.502066	2.52877e-07	1.2623	5.91685e-08		0.496959	4.19245e-33	0.970223	0.560105		0.50377	4.36163e-33	1.95609	6.72144e-24
Amplication	9q34.2	PTRH1	138428	0.494858	3.97883e-07	1.7646	1.77437e-25		0.349198	4.82683e-16	1.58614	3.58951e-08		0.407022	4.27664e-21	1.04135	0.498703
Amplication	1q42.13	PYCR2	29920	0.369957	0.000242568	1.88521	1.83805e-25		0.452542	4.5904e-27	1.44603	3.40279e-11		0.556278	2.14792e-41	1.6918	2.00372e-34
Amplication	9q34.2	QSOX2	169714	0.628477	1.18868e-11	2.18389	1.18325e-32		0.49937	1.85618e-33	2.16068	6.15787e-25		0.623253	2.13935e-54	1.84134	8.11878e-39
Amplication	12q15	RAB3IP	117177	0.377881	0.00017341	1.8635	1.10881e-15		0.368682	7.81438e-18	1.14722	0.0427879		0.475115	3.97082e-29	0.94167	0.184074
Amplication	9q34.2	RABEPK	10244	0.407911	5.21819e-05	1.47846	3.99337e-18		0.470253	2.28661e-29	1.29465	8.56107e-07		0.57874	2.01485e-45	1.47264	3.40501e-19
Amplication	1q42.13	RBBP5	5929	0.315095	0.00197954	1.34242	5.8908e-23		0.321817	9.95235e-14	1.08763	0.177717		0.579274	1.60253e-45	1.33475	7.55837e-16
Amplication	19q13.12	RBM42	79171	0.413642	3.41403e-05	1.22503	3.91664e-09		0.336422	6.19753e-15	1.21599	1.29553e-05		0.630001	6.93344e-56	1.41506	2.52761e-16
Amplication	6p21.33	RDBP	7936	0.496317	3.63301e-07	1.36284	3.90195e-14		0.510962	3.36973e-35	1.17854	0.000451783		0.559622	5.64769e-42	1.37775	1.12472e-13
Amplication	9q34.2	REXO4	57109	0.504608	2.14996e-07	1.73207	4.32192e-25		0.577118	1.55405e-46	1.37408	6.01642e-09		0.628964	1.18085e-55	1.55453	8.1049e-25
Amplication	19q13.12	RHPN2	85415	0.350097	0.000542077	2.45223	1.87742e-12		0.108574	0.014255	1.42581	0.143669		0.368907	2.43549e-17	1.00592	0.930081
Amplication	20q13.33	RTEL1	51750	0.419774	2.53485e-05	1.31914	4.43339e-09		0.331518	1.60063e-14	1.35913	5.27165e-07		0.351155	9.40524e-16	1.39757	1.18671e-06
Amplication	19q13.12	SARS2	54938	0.322302	0.00153482	1.45686	3.15257e-10		0.30657	1.54397e-12	1.03326	0.355771		0.59259	4.58335e-48	2.33307	1.18781e-41
Amplication	9q34.2	SDCCAG3	10807	0.571503	1.79014e-09	1.91559	2.51261e-32		0.543101	2.16124e-40	1.66484	9.57587e-16		0.545983	1.19671e-39	1.858	2.40765e-31
Amplication	7p11.2	SEC61G	23480	0.378088	0.000171882	2.05751	2.55725e-17		0.517346	3.46632e-36	1.75015	3.68517e-14		0.606433	7.73011e-51	2.11814	2.18179e-29
Amplication	9q34.2	SET	6418	0.472792	1.49648e-06	1.51949	4.00403e-22		0.645404	2.63525e-61	1.35813	1.95407e-13		0.674074	1.36091e-66	1.66657	1.68625e-44
Amplication	6p21.33	SKIV2L	6499	0.445426	6.83928e-06	1.37164	2.59667e-19		0.560457	1.94556e-43	1.23412	4.31068e-09		0.612349	4.58273e-52	1.45608	1.99964e-22
Amplication	7q22.1	SLC12A9	56996	0.335164	0.000959601	1.60449	1.6017e-22		0.460386	4.55615e-28	1.37419	9.46914e-08		0.383819	9.44932e-19	1.11273	0.0266723
Amplication	22q11.21	SLC25A1	6576	0.316819	0.00186371	1.40175	9.48728e-14		0.268055	7.96852e-10	1.33326	9.02314e-05		0.548156	5.18109e-40	1.75853	1.86692e-26
Amplication	20q13.33	SLC2A4RG	56731	0.346746	0.000617712	1.20462	0.000152982		0.40671	1.0685e-21	1.23473	0.000200533		0.427179	2.75318e-23	1.54847	7.50233e-23
Amplication	1q42.13	SLC41A1	254428	0.503607	2.29216e-07	1.21814	0.000605128		0.322856	8.20779e-14	1.01805	0.877721		0.385028	7.20885e-19	0.717831	3.62012e-12
Amplication	22q11.21	SMARCB1	6598	0.359112	0.000378728	1.74552	6.61192e-30		0.470459	2.14614e-29	1.28843	3.08957e-11		0.668578	3.71288e-65	2.03622	1.47282e-46
Amplication	1q42.13	SMYD3	64754	0.397734	7.19777e-05	1.35409	1.0323e-06		0.313702	4.36653e-13	1.76312	1.51067e-10		0.451279	4.15933e-26	1.25863	5.42808e-08
Amplication	1q42.13	SNAP47	116841	0.533057	3.18376e-08	1.52903	1.48288e-21		0.498845	2.21789e-33	1.3011	3.31275e-09		0.647256	7.24507e-60	1.67274	1.85631e-40
Amplication	9q34.2	SNAPC4	6621	0.476	1.2414e-06	1.58429	8.28673e-23		0.509622	5.39768e-35	1.31064	1.22322e-06		0.374051	8.09121e-18	1.18321	0.00426969
Amplication	14q32.33	SNHG10	283596	0.388167	0.000110728	1.50789	1.21978e-16		0.21523	9.51443e-07	1.67855	2.89431e-09		0.281525	1.96339e-10	2.07114	6.57805e-14
Amplication	22q11.21	SNRPD3	6634	0.417438	2.84132e-05	1.47894	4.54964e-20		0.305098	1.9953e-12	1.29533	9.18822e-08		0.665535	2.24572e-64	1.72665	2.09826e-41
Amplication	14q13.3	SNX6	58533	0.56032	4.29518e-09	1.45312	2.09053e-13		0.520574	1.07728e-36	1.15456	0.00520058		0.632901	1.54661e-56	1.29158	5.55096e-09
Amplication	7p22.3	SNX8	29886	0.330305	0.00114862	1.67076	8.61117e-22		0.348115	6.02069e-16	1.25634	0.000377365		0.506313	1.86134e-33	1.21895	3.71466e-06
Amplication	2q31.1	SP3	6670	0.454378	4.22066e-06	1.27939	1.0394e-12		0.365463	1.57511e-17	1.17372	0.00355119		0.489482	4.57652e-31	1.42292	2.04186e-21
Amplication	7q22.1	SPDYE3	441272	0.349882	0.000546673	1.32256	2.85456e-06		0.411287	3.38065e-22	1.1528	0.00224609		0.495704	6.1972e-32	1.26907	3.68967e-10
Amplication	7q22.1	SPDYE6	729597	0.316119	0.00190997	1.33675	9.2266e-06		0.207331	2.38825e-06	1.48963	3.3452e-06		0.222818	5.79998e-07	1.16913	0.109438
Amplication	14q13.3	SPTSSA	171546	0.443504	7.57301e-06	1.44028	6.50682e-09		0.48076	8.47649e-31	1.13814	0.0246025		0.316947	5.75702e-13	0.860198	0.0205197
Amplication	14q13.3	SRP54	6729	0.640512	3.60119e-12	1.49384	1.5498e-14		0.664338	4.23271e-66	1.08579	0.0594872		0.746661	5.66886e-89	1.27868	5.22717e-22
Amplication	2q31.1	SSB	6741	0.362227	0.000333773	1.55498	4.53937e-25		0.451481	6.24598e-27	1.32299	8.69857e-11		0.510731	4.16776e-34	1.55886	9.02643e-29
Amplication	9q34.2	SURF2	6835	0.341691	0.000750206	1.59335	9.26868e-15		0.471825	1.40663e-29	1.2063	0.00834601		0.488718	5.83305e-31	1.71116	1.00254e-18
Amplication	9q34.2	SURF4	6836	0.468253	1.94316e-06	1.53427	1.98111e-24		0.42464	1.06247e-23	1.25107	6.45998e-08		0.515775	7.35002e-35	1.15294	3.27078e-05
Amplication	9q34.2	SURF6	6838	0.48781	6.13615e-07	1.27143	6.69291e-09		0.490621	3.46153e-32	1.27862	2.3162e-06		0.446169	1.72216e-25	1.41419	5.90965e-10
Amplication	1q42.13	SYT14	255928	0.390302	0.000100694	4.86109	1.91604e-19		0.212383	1.331e-06	2.17375	4.08709e-09		0.177832	7.18221e-05	17.8818	2.25398e-129
Amplication	7q22.1	TAF6	6878	0.458051	3.44846e-06	1.39092	5.64926e-12		0.517601	3.16117e-36	1.38946	1.94404e-14		0.586272	7.63285e-47	1.51226	5.37007e-24
Amplication	1q42.13	TARBP1	6894	0.405531	5.01729e-05	1.39784	6.30992e-11		0.444287	4.8974e-26	1.12067	0.0259487		0.53096	3.30841e-37	2.34752	5.6672e-33
Amplication	19q13.12	TBCB	1155	0.422304	2.23806e-05	1.26406	1.89169e-09		0.324776	5.73927e-14	1.28147	3.2572e-07		0.643506	5.58573e-59	1.41659	2.40857e-16
Amplication	12p13.33	TEAD4	7004	0.306228	0.00268445	2.69003	5.86949e-24		0.421556	2.39545e-23	1.54947	0.00148222		0.402168	1.37045e-20	1.1651	0.0249656
Amplication	18p11.31	TGIF1	7050	0.320998	0.00168909	2.01464	1.19481e-21		0.431063	1.90207e-24	1.54859	3.58857e-06		0.498418	2.55721e-32	1.54157	2.72465e-12
Amplication	22q11.21	THAP7-AS1	439931	0.354084	0.000463188	1.23125	0.000501407		0.228876	1.78502e-07	1.13945	0.135226		0.388014	3.67486e-19	1.65413	5.43568e-07
Amplication	9q34.2	TMEM203	94107	0.487306	6.32688e-07	1.22885	9.16995e-09		0.572958	9.58313e-46	1.15466	0.000568282		0.690916	3.41672e-71	1.29061	7.14942e-11
Amplication	1q42.13	TMEM9	252839	0.306754	0.00263713	1.6828	2.49382e-16		0.334812	8.47814e-15	1.35462	7.97751e-05		0.337488	1.34456e-14	1.14768	0.00108016
Amplication	9q34.2	TOR1A	1861	0.536241	2.54269e-08	1.47184	1.72669e-23		0.614683	3.26795e-54	1.40495	7.8414e-17		0.728985	7.41733e-83	1.04111	0.0601551
Amplication	9q34.2	TOR1B	27348	0.61671	3.63824e-11	1.35715	6.95953e-16		0.580188	3.99081e-47	1.39788	3.9925e-13		0.659019	9.8836e-63	1.01549	0.603489
Amplication	20q13.33	TPD52L2	7165	0.491292	4.9598e-07	1.21743	1.93226e-05		0.552822	4.4751e-42	1.32041	2.94943e-08		0.549722	2.8241e-40	1.31061	7.84565e-21
Amplication	14q32.33	TRAF3	7187	0.418618	2.68238e-05	1.74504	9.2994e-23		0.390255	5.79153e-20	1.48468	7.40007e-10		0.479169	1.15124e-29	1.54302	2.14536e-13
Amplication	22q11.21	TRMT2A	27037	0.366963	0.000274746	1.30562	8.33987e-12		0.309568	9.11782e-13	1.23523	2.224e-05		0.428174	2.12701e-23	1.9355	7.9425e-25
Amplication	7q22.1	TRRAP	8295	0.445267	6.89731e-06	1.22121	3.96851e-07		0.435653	5.43961e-25	1.11071	0.127455		0.365065	5.47609e-17	1.2342	3.44926e-05
Amplication	9q34.2	TRUB2	26995	0.329699	0.00117442	1.53193	9.07987e-14		0.600047	4.23028e-51	1.09827	0.00606156		0.555513	2.91053e-41	1.91877	1.68158e-26
Amplication	1q42.13	TTC13	79573	0.360299	0.00036098	1.50652	5.24381e-21		0.423665	1.37506e-23	1.32628	1.1145e-08		0.536868	3.7493e-38	1.3117	6.89854e-10
Amplication	9q34.2	UAP1L1	91373	0.430961	1.45045e-05	2.6585	1.57333e-32		0.409204	5.72069e-22	1.92158	6.51542e-13		0.454808	1.53729e-26	1.40857	2.51722e-07
Amplication	19q13.12	UBA2	10054	0.42898	1.60349e-05	1.34288	1.11288e-13		0.388739	8.27295e-20	1.15441	1.42981e-05		0.634803	5.73303e-57	2.08071	3.82886e-47
Amplication	20q13.33	UCKL1	54963	0.475239	1.29788e-06	1.21031	3.06102e-07		0.368475	8.17784e-18	0.963564	0.497236		0.499745	1.65446e-32	1.49303	1.29979e-22
Amplication	22q11.21	UFD1L	7353	0.407236	4.63102e-05	1.70789	1.21394e-27		0.336685	5.88713e-15	1.47524	1.03758e-14		0.566999	2.80589e-43	2.00537	1.48332e-41
Amplication	7q22.1	UFSP1	402682	0.345517	0.000647801	1.39632	1.12557e-07		0.389205	7.4163e-20	1.0665	0.293475		0.527252	1.26934e-36	2.0927	1.8918e-17
Amplication	9q34.2	VAV2	7410	0.365872	0.000287419	2.202	4.89869e-26		0.387872	1.01385e-19	3.15151	9.79104e-22		0.255167	9.10328e-09	0.85356	0.00192477
Amplication	7p11.2	VOPP1	81552	0.427342	1.74129e-05	2.50378	3.13622e-30		0.300964	4.0682e-12	1.95724	1.15779e-15		0.420871	1.38523e-22	1.40479	5.95398e-17
Amplication	14q32.33	VRK1	7443	0.300045	0.00330191	2.23336	1.03934e-28		0.352095	2.6617e-16	1.74151	2.17968e-13		0.500525	1.27955e-32	2.63433	9.64326e-47
Amplication	9q34.2	WDR5	11091	0.511984	1.33224e-07	1.58734	1.08046e-20		0.582631	1.33929e-47	1.42528	1.64176e-15		0.657047	3.04938e-62	2.00689	5.01922e-42
Amplication	9q34.2	WDR85	92715	0.535018	2.77281e-08	1.41157	5.32693e-15		0.434663	7.13667e-25	1.49366	1.60901e-11		0.531979	2.27947e-37	1.53554	4.41916e-18
Amplication	14q32.33	XRCC3	7517	0.371072	0.000231496	1.62346	1.49445e-17		0.36942	6.64755e-18	2.30368	3.42839e-19		0.603077	3.74114e-50	3.40376	5.00534e-29
Amplication	20q13.33	YTHDF1	54915	0.515833	1.03314e-07	1.59429	8.46841e-28		0.59947	5.57091e-51	1.19883	1.75358e-07		0.601971	6.26535e-50	1.36513	6.54927e-25
Amplication	14q32.33	YY1	7528	0.628599	1.17463e-11	1.29964	4.63647e-15		0.556192	1.13281e-42	1.30819	4.81307e-14		0.721929	1.50939e-80	1.71824	8.90718e-49
Amplication	6p21.33	ZBTB12	221527	0.305983	0.00270685	1.31376	1.18061e-06		0.17752	5.64397e-05	1.09714	0.218125		0.326016	1.135e-13	2.29254	9.17293e-17
Amplication	20q13.33	ZGPAT	84619	0.48703	6.43388e-07	1.5066	9.24799e-24		0.436901	3.85699e-25	1.24105	0.000168261		0.422285	9.67153e-23	1.37344	1.58265e-06
Amplication	9q34.2	ZMYND19	116225	0.363634	0.000315123	1.91017	8.14062e-20		0.533746	8.01982e-39	1.49838	2.00373e-07		0.589472	1.8508e-47	2.76351	5.53186e-54
Amplication	1q42.13	ZNF124	7678	0.418699	2.67179e-05	1.69556	3.87266e-18		0.323002	7.98896e-14	1.06575	0.268905		0.371471	1.40974e-17	1.10371	0.0405589
Amplication	19q13.12	ZNF146	7705	0.456056	4.95531e-06	1.4245	3.58261e-17		0.397422	1.04586e-20	1.20779	3.52376e-06		0.700091	7.79695e-74	2.04702	9.02754e-52
Amplication	1q42.13	ZNF281	23528	0.383065	0.00013858	1.96055	4.52755e-20		0.081015	0.0678064	1.79787	8.05885e-05		0.302396	6.96127e-12	0.875405	0.00339869
Amplication	7q22.1	ZNF3	7551	0.47739	1.14413e-06	1.22402	3.79891e-06		0.489639	4.78329e-32	1.18308	0.00132686		0.515245	8.83283e-35	1.55423	9.77859e-25
Amplication	3q26.32	ZNF639	51193	0.574875	1.36607e-09	1.47619	1.81472e-15		0.772257	5.95046e-102	1.46561	7.80808e-16		0.868757	5.89591e-152	2.32885	4.84091e-65
Amplication	1q42.13	ZNF669	79862	0.454453	4.20326e-06	1.53169	4.12826e-18		0.408876	6.21275e-22	1.13699	0.0146368		0.464438	9.57577e-28	1.26748	1.2946e-07
Amplication	1q42.13	ZNF670	93474	0.558194	5.0542e-09	1.40702	4.44043e-11		0.2856	5.2098e-11	1.2259	0.000128836		0.296676	1.78632e-11	1.3389	3.80336e-09
Amplication	22q11.21	ZNF74	7625	0.468661	1.89836e-06	1.62623	3.27607e-21		0.326425	4.21176e-14	1.26453	8.38602e-08		0.470779	1.46576e-28	2.31684	1.58093e-23
Amplication	7q22.1	ZNHIT1	10467	0.334977	0.000966304	1.34223	7.39033e-13		0.365583	1.53472e-17	1.159	0.024839		0.448906	8.06902e-26	1.22159	6.42728e-05
Deletion	18q22.1	ATP9B	374868	0.341429	0.000757744	0.652519	5.94002e-20		0.642552	1.29921e-60	0.653815	8.82984e-15		0.643494	5.62224e-59	0.521915	1.56792e-42
Deletion	13q31.3	CRYL1	51084	0.363735	0.00031382	0.402145	5.39586e-34		0.367874	9.32408e-18	0.437878	6.01565e-18		0.359187	1.85226e-16	0.448019	2.20418e-34
Deletion	6p24.3	DUSP22	56940	0.506269	1.93212e-07	0.539131	3.22995e-25		0.356782	1.00289e-16	0.632031	4.86398e-14		0.336391	1.65519e-14	0.561144	2.54734e-61
Deletion	2q34	LRRFIP1	9208	0.300682	0.0032329	0.600163	2.06815e-23		0.439234	2.02054e-25	0.75784	2.12676e-07		0.474676	4.53671e-29	0.417063	4.9216e-47
Deletion	7q35	MLL3	58508	0.512329	1.30237e-07	0.612164	6.4023e-20		0.391959	3.86998e-20	0.673225	6.27588e-08		0.357485	2.62387e-16	0.733014	8.75853e-10
Deletion	7q31.1	MLL3	58508	0.512329	1.30237e-07	0.612164	6.4023e-20		0.391959	3.86998e-20	0.673225	6.27588e-08		0.357485	2.62387e-16	0.733014	8.75853e-10
Deletion	13q31.3	MPHOSPH8	54737	0.355956	0.0004299	0.621904	4.62678e-26		0.5723	1.27468e-45	0.72075	3.98041e-09		0.620528	8.34415e-54	0.562014	7.44077e-29
Deletion	18q22.1	PQLC1	80148	0.363434	0.00031771	0.666815	5.87785e-20		0.524605	2.45957e-37	0.686796	1.76279e-10		0.536791	3.85869e-38	0.675131	1.31104e-12
Deletion	11q25	ACAD8	27034	0.451358	4.97469e-06	0.714093	5.49254e-16		0.518311	2.44721e-36	0.487853	4.42971e-14		0.635173	4.72339e-57	0.807596	3.14424e-09
Deletion	7q35	ACCN3	9311	0.317545	0.0018168	0.566817	2.00461e-08		0.108853	0.0140066	1.27043	0.0604378		0.19524	1.26478e-05	1.09777	0.438371
Deletion	7q31.1	ACCN3	9311	0.317545	0.0018168	0.566817	2.00461e-08		0.108853	0.0140066	1.27043	0.0604378		0.19524	1.26478e-05	1.09777	0.438371
Deletion	19q13.31	ACTN4	81	0.329744	0.0011725	0.7985	2.57004e-07		0.328038	3.10629e-14	0.871484	0.0260402		0.537074	3.47238e-38	0.966747	0.421802
Deletion	2q34	AGAP1	116987	0.36112	0.000349161	0.67228	7.50722e-10		0.243593	2.60262e-08	0.795659	0.000883904		0.389163	2.8301e-19	1.13641	0.00915571
Deletion	6p24.3	AHI1	54806	0.3268	0.00130536	0.693898	3.71597e-10		0.230646	1.42556e-07	1.00527	0.913164		0.422081	1.0187e-22	0.749982	2.51181e-09
Deletion	6p24.3	AIG1	51390	0.38703	0.000116442	0.732035	4.10727e-10		0.333774	1.03669e-14	0.817159	1.73252e-05		0.361368	1.18186e-16	0.988403	0.743062
Deletion	6p24.3	AKAP7	9465	0.45382	4.35131e-06	0.662312	1.16366e-08		0.10358	0.0194171	0.569169	9.05884e-09		0.264652	2.4012e-09	0.518325	8.36024e-27
Deletion	6p24.3	AKD1	221264	0.442343	8.05116e-06	0.323735	2.417e-30		0.142112	0.00130611	0.47217	1.78695e-11		0.323316	1.8512e-13	0.441658	3.02827e-19
Deletion	11q25	ALG9	79796	0.638244	4.52825e-12	0.702204	1.58011e-22		0.735849	6.87768e-88	0.757884	1.61824e-11		0.660498	4.22278e-63	0.920824	0.000146854
Deletion	11q25	AMOTL1	154810	0.382143	0.000144256	0.469064	2.13485e-20		0.617367	8.42518e-55	0.815334	0.0231588		0.223266	5.49765e-07	0.517111	1.95067e-25
Deletion	5q11.1	ANKRA2	57763	0.324525	0.00141721	0.764552	1.23796e-10		0.288765	3.11992e-11	0.8466	0.00391913		0.176204	8.38094e-05	1.25998	1.10207e-05
Deletion	6p24.3	ANKRD6	22881	0.407985	4.47035e-05	0.622858	3.86798e-09		0.0127884	0.773483	0.369414	1.66129e-13		0.267675	1.55268e-09	0.63068	1.40194e-22
Deletion	5q11.1	APC	324	0.42715	1.75819e-05	0.565411	1.40389e-25		0.289086	2.96057e-11	0.697306	2.16777e-06		0.357513	2.60865e-16	0.54775	2.42185e-23
Deletion	13q31.3	ARGLU1	55082	0.542106	1.67008e-08	0.585593	1.2657e-19		0.228534	1.86381e-07	0.950315	0.394431		0.447397	1.22662e-25	0.788706	0.00276497
Deletion	4q31.3	ARHGAP10	79658	0.337054	0.000894053	0.200427	7.9964e-45		0.487386	9.9976e-32	0.629631	5.30846e-05		0.472273	9.36588e-29	0.564833	1.99725e-35
Deletion	19q13.31	ARHGAP35	2909	0.399126	7.74341e-05	0.799822	1.14672e-07		0.367277	1.06208e-17	0.918594	0.0827832		0.493891	1.11432e-31	0.885588	0.0157254
Deletion	11q25	ARHGEF12	23365	0.541993	1.68387e-08	0.690134	1.36881e-18		0.53275	1.17049e-38	0.697189	2.21456e-08		0.537066	3.48254e-38	0.587081	2.2243e-19
Deletion	2q34	ASB1	51665	0.40263	5.74444e-05	0.78145	2.36945e-06		0.385661	1.69734e-19	0.985852	0.85912		0.549198	3.46139e-40	0.926715	0.0257541
Deletion	11q25	ATM	472	0.311624	0.00223271	0.778562	1.96794e-06		0.364699	1.85789e-17	0.953712	0.54475		0.402144	1.37834e-20	0.772671	5.15583e-06
Deletion	11q25	ATP5L	10632	0.397604	7.24067e-05	0.738165	9.70799e-17		0.521597	7.42029e-37	0.655392	1.32073e-13		0.503756	4.38175e-33	1.16095	0.00194413
Deletion	7q35	ATP6V0E2	155066	0.33619	0.000923508	0.389803	5.99644e-15		0.197313	7.29778e-06	0.436031	3.0077e-07		0.389468	2.64043e-19	0.881457	0.0214681
Deletion	7q31.1	ATP6V0E2	155066	0.33619	0.000923508	0.389803	5.99644e-15		0.197313	7.29778e-06	0.436031	3.0077e-07		0.389468	2.64043e-19	0.881457	0.0214681
Deletion	7q31.1	BCAP29	55973	0.309282	0.00241959	0.775446	6.84966e-07		0.259785	2.69705e-09	0.939976	0.200164		0.315965	6.84168e-13	0.632216	9.7013e-22
Deletion	6p24.3	BCKDHB	594	0.318688	0.00174505	0.439525	8.04445e-27		0.147467	0.000846642	0.460576	2.54098e-11		0.395504	6.57632e-20	0.899554	0.00294277
Deletion	11q25	BCO2	83875	0.337626	0.000875044	0.355541	6.15151e-22		0.319874	1.42371e-13	0.485737	1.67263e-05		0.196962	1.05593e-05	0.45936	1.71329e-08
Deletion	14q32.33	BDKRB2	624	0.328482	0.00122787	0.644188	1.73416e-06		0.34879	5.24637e-16	0.847603	0.130493		0.262749	3.1503e-09	0.844376	0.124172
Deletion	5q11.1	BDP1	55814	0.576441	1.20365e-09	0.730621	3.4033e-15		0.420115	3.49287e-23	0.876168	0.0442377		0.365834	4.65981e-17	0.637081	4.434e-17
Deletion	4p15.31	BOD1L	259282	0.414704	3.24375e-05	0.79692	1.54883e-11		0.399492	6.32973e-21	0.924533	0.275433		0.513198	1.79007e-34	0.71969	1.22482e-10
Deletion	7q35	BRAF	673	0.385756	0.000123171	0.739265	9.9268e-11		0.347276	7.14091e-16	0.841761	0.00270856		0.509764	5.79354e-34	1.55395	1.87861e-22
Deletion	7q31.1	BRAF	673	0.385756	0.000123171	0.739265	9.9268e-11		0.347276	7.14091e-16	0.841761	0.00270856		0.509764	5.79354e-34	1.55395	1.87861e-22
Deletion	6p24.3	BRP44L	51660	0.484564	7.46692e-07	0.460602	8.35801e-37		0.219524	5.68437e-07	0.370768	3.78562e-17		0.395424	6.69945e-20	0.533259	6.61594e-25
Deletion	6p24.3	BTBD9	114781	0.31599	0.00191863	0.607955	7.95649e-22		0.147924	0.000815328	0.549937	6.89706e-22		0.232598	1.75854e-07	0.284623	1.12086e-42
Deletion	5q11.1	BTF3	689	0.445657	6.75598e-06	0.773238	1.21877e-11		0.574745	4.40044e-46	0.744077	2.03749e-11		0.350167	1.14499e-15	1.17726	2.26771e-06
Deletion	11q25	C11orf54	28970	0.453104	4.52454e-06	0.579149	2.30184e-26		0.365867	1.44309e-17	0.599258	5.07788e-13		0.45251	2.943e-26	0.49342	3.26185e-20
Deletion	11q25	C11orf57	55216	0.616304	3.77817e-11	0.790067	6.91265e-12		0.737212	2.25691e-88	0.765222	4.31213e-11		0.661723	2.07911e-63	1.05194	0.0674764
Deletion	14q32.33	C14orf129	51527	0.345351	0.000651969	0.762748	0.000303053		0.428131	4.19044e-24	0.678341	1.45549e-05		0.553046	7.7032e-41	1.28899	1.49889e-06
Deletion	15q14	C15orf29	79768	0.439935	9.13486e-06	0.663083	1.29126e-14		0.458968	6.94808e-28	0.811645	0.0125709		0.516897	4.9766e-35	1.44628	1.43444e-13
Deletion	3p12.1	C3orf38	285237	0.47346	1.43953e-06	0.752825	1.52618e-12		0.710261	2.49429e-79	0.846558	0.000819246		0.539552	1.37462e-38	0.925259	0.0702022
Deletion	4q31.3	C4orf32	132720	0.351773	0.00050752	0.639848	6.30596e-12		0.296933	8.06132e-12	0.619568	1.96437e-09		0.366968	3.67028e-17	0.299467	2.35281e-50
Deletion	4q31.3	C4orf33	132321	0.325621	0.00136228	0.783381	1.04187e-05		0.389726	6.56056e-20	0.741587	1.89295e-05		0.3874	4.2231e-19	0.588655	2.53383e-15
Deletion	5q11.1	C5orf44	80006	0.568166	2.3323e-09	0.777425	6.38424e-13		0.567211	1.13393e-44	0.864501	6.46292e-05		0.340928	6.96792e-15	0.87325	0.000794838
Deletion	6p24.3	C6orf72	116254	0.430316	1.49866e-05	0.798418	1.47819e-10		0.466379	7.48892e-29	1.00989	0.818906		0.489445	4.63107e-31	0.782964	5.22597e-14
Deletion	6p24.3	C6orf89	221477	0.486078	6.81557e-07	0.771319	1.80883e-14		0.461028	3.76107e-28	0.925578	0.0470434		0.534204	1.00626e-37	0.687416	3.59092e-25
Deletion	7q35	C7orf55	154791	0.421372	2.34335e-05	0.679147	4.40133e-10		0.322268	9.15498e-14	0.587966	5.46496e-08		0.453077	2.5081e-26	0.900426	0.0498043
Deletion	7q31.1	C7orf55	154791	0.421372	2.34335e-05	0.679147	4.40133e-10		0.322268	9.15498e-14	0.587966	5.46496e-08		0.453077	2.5081e-26	0.900426	0.0498043
Deletion	2q34	CAB39	51719	0.351514	0.000512721	0.766722	2.18285e-09		0.330555	1.92469e-14	0.870824	0.00333055		0.547004	8.0796e-40	0.724407	6.83654e-24
Deletion	19q13.31	CADM4	199731	0.363512	0.000316695	0.590222	2.93319e-12		0.167036	0.000153176	0.708322	6.60052e-05		0.310265	1.83959e-12	2.89262	1.86972e-41
Deletion	4q31.3	CAMK2D	817	0.339208	0.000824363	0.721583	7.00721e-09		0.36578	1.4705e-17	0.989497	0.851759		0.433204	5.69645e-24	0.731367	1.70745e-20
Deletion	13q31.3	CARKD	55739	0.540854	1.82816e-08	0.776921	2.04947e-06		0.593213	1.0603e-49	0.950928	0.0986176		0.674563	1.01056e-66	0.960263	0.118164
Deletion	13q31.3	CCDC122	160857	0.325534	0.00136656	0.731808	8.40607e-05		0.417252	7.3466e-23	0.952063	0.539153		0.329042	6.52273e-14	0.843434	0.0015313
Deletion	10q21.1	CCDC6	8030	0.335632	0.000942964	0.593869	1.15465e-15		0.361792	3.46927e-17	0.597185	2.08747e-12		0.559012	7.21478e-42	0.940164	0.0643496
Deletion	11q25	CCDC84	338657	0.478609	1.06481e-06	0.743424	3.59094e-13		0.314949	3.48915e-13	1.17669	0.00863496		0.400841	1.87839e-20	0.884431	0.0728487
Deletion	5q11.1	CCNH	902	0.414342	3.30079e-05	0.763214	3.23254e-11		0.532443	1.31468e-38	0.836741	2.02972e-06		0.498422	2.55367e-32	0.707513	7.84359e-14
Deletion	6p24.3	CDK19	23097	0.352785	0.000487656	0.698751	1.71352e-13		0.206633	2.58604e-06	0.849287	0.019721		0.484981	1.8957e-30	0.982331	0.646663
Deletion	2q34	CDK5R2	8941	0.32429	0.00142927	0.764453	0.11228		0.0528758	0.233719	1.82519	4.1922e-08		0.17605	8.50285e-05	4.59497	2.03385e-47
Deletion	9p21.3	CDKN2B	1030	0.357138	0.000410041	0.30285	9.73301e-09		0.618361	5.08283e-55	0.669651	0.0723235		0.600275	1.37577e-49	0.385904	3.77892e-23
Deletion	3p12.1	CGGBP1	8545	0.371702	0.000225448	0.695742	4.35598e-17		0.690313	2.80419e-73	0.779014	1.57106e-13		0.632703	1.71475e-56	0.701559	4.6986e-20
Deletion	3p12.1	CHMP2B	25978	0.464731	2.37369e-06	0.535598	1.90027e-32		0.6267	6.82218e-57	0.643918	6.07282e-15		0.58741	4.61873e-47	0.710009	4.4518e-18
Deletion	1p21.1	CLCC1	23155	0.431201	1.43287e-05	0.748951	1.24653e-09		0.405569	1.41977e-21	0.820944	5.69587e-05		0.556202	2.21391e-41	0.863749	2.52545e-09
Deletion	8p23.2	CLN8	2055	0.403865	5.42359e-05	0.746883	2.12695e-07		0.602673	1.20221e-51	0.578125	2.48253e-13		0.656004	5.51369e-62	0.601847	1.1246e-19
Deletion	8p23.1	CLN8	2055	0.403865	5.42359e-05	0.746883	2.12695e-07		0.602673	1.20221e-51	0.578125	2.48253e-13		0.656004	5.51369e-62	0.601847	1.1246e-19
Deletion	2q34	COL4A3	1285	0.35955	0.000372095	0.105187	3.04298e-24		0.102701	0.0204785	0.662139	0.0709656		0.23755	9.41517e-08	0.0318535	2.18192e-63
Deletion	5q11.1	COL4A3BP	10087	0.481918	8.74971e-07	0.554054	3.13305e-32		0.451499	6.21325e-27	0.699093	3.79829e-09		0.480844	6.86965e-30	0.456576	9.91287e-54
Deletion	2q34	COL4A4	1286	0.364515	0.000303941	0.22129	8.30275e-18		0.0890638	0.0445982	0.663063	0.0430642		0.240339	6.58201e-08	0.0719284	2.48411e-70
Deletion	5q11.1	COMMD10	51397	0.514471	1.13079e-07	0.770506	1.71579e-09		0.443845	5.5489e-26	0.78341	7.64149e-05		0.382446	1.28359e-18	0.791894	2.22692e-05
Deletion	13q31.3	COMMD6	170622	0.399792	6.5496e-05	0.794145	1.43382e-08		0.390624	5.30758e-20	0.955223	0.45394		0.554639	4.11215e-41	0.854887	0.00183563
Deletion	5q11.1	COX7C	1350	0.315482	0.00195297	0.577774	1.83763e-25		0.433714	9.2532e-25	0.56482	1.77782e-14		0.399912	2.33987e-20	0.941671	0.18617
Deletion	2q34	CTDSP1	58190	0.312446	0.00217022	0.782717	1.39459e-13		0.535808	3.65143e-39	0.844201	3.62476e-05		0.569755	8.96863e-44	0.651828	2.75505e-29
Deletion	2q34	CUL3	8452	0.396561	7.59361e-05	0.620619	2.39098e-21		0.507071	1.3168e-34	0.586494	1.02745e-18		0.575849	6.92287e-45	0.970012	0.191517
Deletion	11q25	CUL5	8065	0.623879	1.8507e-11	0.765854	2.66502e-11		0.701018	1.83325e-76	0.696001	9.05957e-08		0.673732	1.67472e-66	1.02385	0.427072
Deletion	5q11.1	CWC27	10283	0.56304	3.48203e-09	0.783747	7.73419e-09		0.580195	3.97884e-47	1.03358	0.133555		0.477959	1.66886e-29	0.98541	0.522041
Deletion	2q34	CYP27A1	1593	0.306609	0.00265012	0.459023	2.26839e-09		0.0743909	0.093634	0.364208	3.33012e-08		0.173172	0.00011131	0.136492	6.31276e-78
Deletion	6p24.3	DDAH2	23564	0.322152	0.0015431	0.573777	1.51228e-18		0.162281	0.000236346	0.499753	3.4485e-10		0.404046	8.75276e-21	0.498203	5.18773e-31
Deletion	11q25	DDX6	1656	0.494988	3.94679e-07	0.724993	1.06092e-22		0.549041	2.05321e-41	0.857751	0.000554661		0.541611	6.32686e-39	1.04073	0.187865
Deletion	2q34	DES	1674	0.320827	0.0016177	0.0164673	3.84459e-29		0.0514574	0.24652	0.0791351	2.41594e-05		0.164305	0.00024848	0.0223441	1.38167e-55
Deletion	5q11.1	DHX29	54505	0.582449	7.35889e-10	0.795465	9.59209e-13		0.569005	5.26966e-45	0.805959	4.62509e-09		0.566806	3.03822e-43	0.846164	2.4905e-10
Deletion	2q34	DIS3L2	129563	0.398165	7.05738e-05	0.791301	1.0884e-09		0.534996	4.97924e-39	0.720352	7.24039e-09		0.489236	4.94966e-31	0.981353	0.479464
Deletion	11q25	DLAT	1737	0.419238	2.60226e-05	0.760213	1.66022e-10		0.698952	7.74362e-76	0.578648	7.14843e-14		0.690675	3.99489e-71	1.19773	1.6023e-09
Deletion	5q11.1	DMXL1	1657	0.40956	4.14912e-05	0.479856	4.04854e-29		0.461173	3.60176e-28	0.621458	2.74658e-11		0.488319	6.62103e-31	0.529651	1.38542e-35
Deletion	13q31.3	DOCK9	23348	0.359093	0.00037902	0.461192	1.70818e-27		0.417604	6.70738e-23	0.534138	1.44211e-09		0.495744	6.11792e-32	0.352894	3.80959e-29
Deletion	6p24.3	DOPEY1	23033	0.304989	0.00279917	0.610458	3.23372e-22		0.286767	4.31551e-11	0.702256	7.69327e-10		0.413991	7.76658e-22	0.734	9.16121e-17
Deletion	5q11.1	DTWD2	285605	0.457482	3.55866e-06	0.633557	5.33117e-15		0.265225	1.21517e-09	0.629454	1.42867e-09		0.334904	2.19085e-14	0.82951	1.66215e-06
Deletion	2q34	EEF1B2	1933	0.374773	0.000198013	0.664508	1.08753e-13		0.352838	2.28257e-16	0.577231	1.77022e-13		0.26335	2.89213e-09	1.12183	0.0398966
Deletion	2q34	EFHD1	80303	0.307936	0.00253334	0.260799	9.43035e-29		0.0636261	0.151745	0.473958	0.000514074		0.241113	5.95485e-08	0.348041	9.6581e-30
Deletion	6p24.3	EGFL8	80864	0.333559	0.00101866	0.408104	8.25981e-31		0.155964	0.000412908	0.70192	0.00532002		0.217093	1.13784e-06	0.672604	2.91069e-05
Deletion	13q31.3	ELF1	1997	0.429246	1.58207e-05	0.747889	2.87669e-12		0.536058	3.31801e-39	0.759868	0.000697903		0.595161	1.43278e-48	0.657058	2.61712e-24
Deletion	4q31.3	ELF2	1998	0.342039	0.000740307	0.717987	2.86492e-17		0.316122	2.82263e-13	0.836572	6.04868e-05		0.555873	2.52329e-41	0.80445	1.29798e-13
Deletion	11q25	ENDOD1	23052	0.401694	5.99929e-05	0.646899	6.5657e-12		0.607639	1.07737e-52	0.679264	1.10533e-11		0.399699	2.46066e-20	1.06946	0.108218
Deletion	7q35	EPHB6	2051	0.411038	3.86736e-05	0.540336	7.28173e-06		0.252283	7.86229e-09	0.338594	7.47971e-15		0.250783	1.65553e-08	0.954797	0.561104
Deletion	7q31.1	EPHB6	2051	0.411038	3.86736e-05	0.540336	7.28173e-06		0.252283	7.86229e-09	0.338594	7.47971e-15		0.250783	1.65553e-08	0.954797	0.561104
Deletion	13q31.3	ESD	2098	0.396221	7.71187e-05	0.715558	2.36802e-14		0.654124	1.80203e-63	0.900721	0.00905452		0.564225	8.75362e-43	0.765541	6.23961e-14
Deletion	4q31.3	ETFDH	2110	0.449308	5.55676e-06	0.340433	4.48894e-45		0.504087	3.70032e-34	0.374075	7.82632e-17		0.548228	5.03912e-40	0.7732	4.24706e-15
Deletion	5q11.1	FAM174A	345757	0.436406	1.09737e-05	0.697208	8.31483e-11		0.391545	4.26882e-20	0.690165	6.25002e-10		0.372644	1.09585e-17	0.597977	1.66187e-19
Deletion	15q14	FAM214A	56204	0.363545	0.00031627	0.407189	1.24481e-30		0.23001	1.54589e-07	0.483522	1.65335e-14		0.372715	1.0792e-17	0.688221	1.165e-13
Deletion	8p23.2	FAM86B1	85002	0.33587	0.0009346	0.561067	6.24345e-11		0.308122	1.17626e-12	0.471195	8.42034e-11		0.241673	5.53729e-08	0.558478	2.0454e-11
Deletion	8p23.1	FAM86B1	85002	0.33587	0.0009346	0.561067	6.24345e-11		0.308122	1.17626e-12	0.471195	8.42034e-11		0.241673	5.53729e-08	0.558478	2.0454e-11
Deletion	6p24.3	FAM8A1	51439	0.48002	9.79565e-07	0.570259	1.51443e-25		0.295057	1.10418e-11	0.664807	1.2716e-10		0.515594	7.82618e-35	0.528003	3.3537e-39
Deletion	5q11.1	FBXL17	64839	0.402419	5.80096e-05	0.499771	2.13754e-26		0.498586	2.4215e-33	0.487659	2.90867e-18		0.442515	4.68766e-25	0.540305	8.6573e-42
Deletion	13q31.3	FBXL3	26224	0.563754	3.2943e-09	0.656217	8.36385e-21		0.578194	9.66346e-47	0.740801	4.68573e-10		0.611856	5.81268e-52	0.558798	1.6275e-22
Deletion	4p15.31	FBXL5	26234	0.319739	0.00168141	0.547036	1.43432e-38		0.523126	4.23876e-37	0.639482	7.54701e-14		0.482847	3.69157e-30	0.501015	9.36475e-37
Deletion	7q31.1	FBXO24	26261	0.319198	0.0017139	0.548587	1.64846e-13		0.234401	8.79402e-08	0.616323	2.54715e-06		0.326917	9.63143e-14	1.03308	0.625441
Deletion	6p24.3	FBXO9	26268	0.35026	0.00053863	0.632872	6.20393e-25		0.326916	3.83952e-14	0.743383	1.35507e-08		0.43595	2.7491e-24	0.81921	2.86353e-10
Deletion	4q31.3	FBXW7	55294	0.402741	5.71483e-05	0.672333	4.23528e-19		0.494866	8.46149e-33	0.617539	5.93788e-11		0.557723	1.20837e-41	0.955496	0.126792
Deletion	5q11.1	FCHO2	115548	0.318059	0.00178422	0.423882	6.00881e-27		0.411631	3.09845e-22	0.456198	3.21194e-11		0.465012	8.09233e-28	0.363797	4.87263e-43
Deletion	5q11.1	FER	2241	0.479395	1.0165e-06	0.602697	5.44286e-17		0.286575	4.45166e-11	0.95012	0.40532		0.301679	7.84339e-12	0.606817	1.83901e-20
Deletion	6p24.3	FIG4	9896	0.473771	1.41383e-06	0.614689	2.05626e-26		0.286349	4.61736e-11	0.582928	3.35821e-20		0.517548	3.96602e-35	0.437083	9.18206e-39
Deletion	5q11.1	FLJ33630	644873	0.314727	0.00200509	0.599299	1.37312e-18		0.313121	4.84566e-13	0.747293	4.72951e-09		0.33513	2.09962e-14	0.711577	1.26905e-16
Deletion	7q35	FLJ45340	402483	0.329684	0.00117509	0.737599	1.05431e-11		0.320812	1.19804e-13	1.13194	0.039158		0.158341	0.000416972	0.962906	0.595673
Deletion	7q31.1	FLJ45340	402483	0.329684	0.00117509	0.737599	1.05431e-11		0.320812	1.19804e-13	1.13194	0.039158		0.158341	0.000416972	0.962906	0.595673
Deletion	19q13.31	FOSB	2354	0.328578	0.00122355	0.223343	8.01759e-11		0.0967043	0.0291464	0.254511	8.6503e-09		0.179157	6.32772e-05	0.0460134	8.16469e-22
Deletion	6p24.3	FOXC1	2296	0.388235	0.000110394	0.628553	7.31281e-07		0.200566	5.10874e-06	0.639205	0.0290214		0.225594	4.15575e-07	1.21329	0.0322456
Deletion	6p24.3	FOXO3	2309	0.381107	0.000150892	0.586003	1.15464e-21		0.197124	7.44924e-06	0.801546	0.000236539		0.401533	1.59403e-20	0.718517	7.70348e-08
Deletion	5q11.1	GIN1	54826	0.350994	0.000523321	0.750537	2.92103e-11		0.503676	4.2623e-34	0.798693	6.27766e-05		0.393406	1.0695e-19	0.768264	6.63169e-07
Deletion	1p21.1	GPSM2	29899	0.571218	1.83124e-09	0.70927	5.79745e-07		0.4382	2.69241e-25	1.09174	0.430325		0.39613	5.68356e-20	2.45744	1.19518e-49
Deletion	7q35	GSTK1	373156	0.359754	0.000369034	0.747206	3.47332e-10		0.371678	4.04133e-18	0.59404	4.21967e-18		0.342564	5.08305e-15	0.73405	2.45428e-15
Deletion	7q31.1	GSTK1	373156	0.359754	0.000369034	0.747206	3.47332e-10		0.371678	4.04133e-18	0.59404	4.21967e-18		0.342564	5.08305e-15	0.73405	2.45428e-15
Deletion	6p24.3	GTF2H5	404672	0.380825	0.000152746	0.711906	1.01146e-14		0.433589	9.57457e-25	0.852636	0.00028763		0.442267	5.01592e-25	1.18691	2.01065e-05
Deletion	6p24.3	HACE1	57531	0.450369	5.24799e-06	0.59593	8.68524e-28		0.268156	7.84954e-10	0.652637	2.49716e-08		0.490186	3.65742e-31	0.96177	0.251814
Deletion	4q31.3	HADH	3033	0.375107	0.000195218	0.575193	6.10988e-17		0.303246	2.74926e-12	0.482349	1.39472e-12		0.375354	6.10132e-18	0.966675	0.321639
Deletion	7q31.1	HBP1	26959	0.445215	6.91646e-06	0.638126	1.34202e-21		0.270398	5.59809e-10	0.694911	2.67792e-08		0.224663	4.6494e-07	0.746707	6.91771e-12
Deletion	15q14	HERC1	8925	0.325044	0.00139095	0.64319	3.8607e-18		0.301424	3.7603e-12	0.676866	5.23982e-06		0.396246	5.53236e-20	0.530731	2.56156e-23
Deletion	6p24.3	HINT3	135114	0.341573	0.000753579	0.543382	6.79457e-30		0.278739	1.54904e-10	0.523443	1.15463e-14		0.542903	3.87816e-39	0.585532	1.15206e-27
Deletion	8p23.2	HMBOX1	79618	0.371169	0.000230555	0.78983	0.000113502		0.454875	2.32355e-27	0.927831	0.187182		0.391384	1.70375e-19	0.798743	6.80119e-05
Deletion	8p23.1	HMBOX1	79618	0.371169	0.000230555	0.78983	0.000113502		0.454875	2.32355e-27	0.927831	0.187182		0.391384	1.70375e-19	0.798743	6.80119e-05
Deletion	19q13.31	HPN	3249	0.345543	0.000647141	0.67983	0.0425235		0.131142	0.00303428	0.392756	0.00135754		0.0554658	0.218937	0.121777	1.78747e-66
Deletion	5q11.1	HSD17B4	3295	0.375586	0.000191282	0.704647	6.40926e-11		0.564364	3.78823e-44	0.590002	2.17875e-16		0.565241	5.77799e-43	0.387735	1.87666e-50
Deletion	6p24.3	IBTK	25998	0.543415	1.51886e-08	0.7705	6.37065e-16		0.337814	4.71982e-15	0.650841	1.10538e-09		0.40238	1.30324e-20	0.767549	1.2593e-15
Deletion	7q35	IFRD1	3475	0.325165	0.00138492	0.791698	1.56836e-06		0.397686	9.81079e-21	1.09151	0.173285		0.492637	1.66926e-31	1.23835	9.1102e-05
Deletion	7q31.1	IFRD1	3475	0.325165	0.00138492	0.791698	1.56836e-06		0.397686	9.81079e-21	1.09151	0.173285		0.492637	1.66926e-31	1.23835	9.1102e-05
Deletion	6p24.3	IMPG1	3617	0.33872	0.000839725	0.790691	0.00327379		0.0635986	0.151923	1.20447	0.0343205		0.276455	4.24283e-10	0.604381	1.35217e-07
Deletion	2q34	INO80D	54891	0.369954	0.000242595	0.680126	5.53229e-18		0.378088	9.62969e-19	0.833241	0.00128968		0.485936	1.40452e-30	0.838654	0.000102383
Deletion	6p24.3	IRAK1BP1	134728	0.343542	0.000698942	0.715419	1.75453e-06		0.137711	0.00184503	0.545602	3.65816e-12		0.392624	1.28105e-19	0.807188	0.000161122
Deletion	13q31.3	KCNRG	283518	0.355985	0.000429404	0.766497	8.45561e-07		0.233143	1.03481e-07	0.496862	2.8844e-05		0.230367	2.31945e-07	0.248897	3.8597e-13
Deletion	6p24.3	KCTD20	222658	0.372135	0.000221376	0.717178	3.88076e-17		0.153272	0.000520469	0.741786	0.000658819		0.364191	6.57329e-17	0.847267	7.83216e-06
Deletion	8p23.2	KCTD9	54793	0.573531	1.52204e-09	0.678064	1.91252e-15		0.616999	1.01551e-54	0.789409	5.06487e-05		0.613454	2.68614e-52	0.865568	3.58531e-05
Deletion	8p23.1	KCTD9	54793	0.573531	1.52204e-09	0.678064	1.91252e-15		0.616999	1.01551e-54	0.789409	5.06487e-05		0.613454	2.68614e-52	0.865568	3.58531e-05
Deletion	6p24.3	KIAA0240	23506	0.312107	0.00219583	0.646719	2.24208e-18		0.173002	8.74032e-05	0.750834	3.39703e-05		0.390892	1.90682e-19	0.614974	8.26134e-19
Deletion	19q13.31	KIAA0355	9710	0.388868	0.000107335	0.718338	3.13463e-15		0.341956	2.08128e-15	0.778384	2.19445e-06		0.576637	4.95009e-45	0.500046	2.20557e-25
Deletion	13q31.3	KIAA0564	23078	0.366123	0.000284457	0.728399	2.82303e-10		0.557522	6.55583e-43	0.652127	2.773e-05		0.52027	1.52709e-35	0.862729	1.3999e-05
Deletion	7q35	KIAA1147	57189	0.481604	8.91502e-07	0.714964	5.40518e-08		0.380789	5.21216e-19	0.764083	0.000330724		0.311733	1.42869e-12	0.803432	2.17822e-06
Deletion	7q31.1	KIAA1147	57189	0.481604	8.91502e-07	0.714964	5.40518e-08		0.380789	5.21216e-19	0.764083	0.000330724		0.311733	1.42869e-12	0.803432	2.17822e-06
Deletion	18q22.1	KIAA1468	57614	0.308	0.00252783	0.540132	3.91287e-13		0.535697	3.80996e-39	0.540147	1.02844e-07		0.581052	7.44589e-46	1.47375	5.02835e-24
Deletion	13q31.3	KIAA1704	55425	0.494341	4.10856e-07	0.745653	1.31217e-12		0.598752	7.83541e-51	0.900728	0.00239712		0.541643	6.2508e-39	0.924418	0.0116095
Deletion	8p23.2	KIF13B	23303	0.399085	6.76579e-05	0.51143	2.04746e-21		0.392449	3.44496e-20	0.41056	4.68369e-17		0.470442	1.62147e-28	0.285776	1.13445e-44
Deletion	8p23.1	KIF13B	23303	0.399085	6.76579e-05	0.51143	2.04746e-21		0.392449	3.44496e-20	0.41056	4.68369e-17		0.470442	1.62147e-28	0.285776	1.13445e-44
Deletion	2q34	KIF1A	547	0.302363	0.00305691	0.290999	4.86643e-05		0.0353204	0.426525	0.560552	0.00270934		-0.0560209	0.214354	9.07117	5.29806e-36
Deletion	14q32.33	KLC1	3831	0.529641	4.04199e-08	0.75682	6.04592e-15		0.675615	3.98609e-69	0.956894	0.327037		0.696732	7.42385e-73	0.822658	3.46401e-12
Deletion	7q35	KLHDC10	23008	0.477926	1.10859e-06	0.746392	4.86803e-11		0.328121	3.0578e-14	0.709465	3.53698e-06		0.387666	3.97659e-19	0.84832	2.25391e-05
Deletion	7q31.1	KLHDC10	23008	0.477926	1.10859e-06	0.746392	4.86803e-11		0.328121	3.0578e-14	0.709465	3.53698e-06		0.387666	3.97659e-19	0.84832	2.25391e-05
Deletion	13q31.3	KPNA3	3839	0.420271	2.47378e-05	0.772126	5.11352e-11		0.599933	4.46764e-51	0.788371	0.00393027		0.553129	7.45525e-41	0.855775	3.70858e-07
Deletion	13q31.3	LACC1	144811	0.416559	2.96524e-05	0.69991	1.77842e-08		0.450625	7.99989e-27	0.868773	0.0108839		0.416669	3.98829e-22	0.651312	8.62097e-20
Deletion	2q34	LANCL1	10314	0.410914	3.89035e-05	0.682814	1.39471e-17		0.408825	6.29162e-22	0.693089	1.77137e-10		0.34532	2.97483e-15	1.12918	0.000194286
Deletion	4q31.3	LARP1B	55132	0.410537	3.96085e-05	0.780144	5.67975e-10		0.24331	2.70422e-08	0.719682	2.57061e-08		0.250081	1.82024e-08	1.17688	2.11942e-06
Deletion	19q13.31	LENG8	114823	0.398242	7.03268e-05	0.692629	1.65882e-13		0.234623	8.54353e-08	1.35068	4.72859e-06		0.268685	1.3406e-09	0.949659	0.545035
Deletion	19q13.31	LGALS4	3960	0.331911	0.00108268	0.47492	1.8343e-08		0.0902456	0.0418326	1.19836	0.24795		0.277465	3.64363e-10	0.146915	2.51702e-23
Deletion	6p24.3	LMBRD1	55788	0.387888	0.000112105	0.543367	1.15107e-34		0.301893	3.46967e-12	0.586302	1.1659e-14		0.354145	5.16415e-16	0.476259	1.01122e-35
Deletion	13q31.3	LMO7	4008	0.312386	0.00217473	0.309603	5.62162e-14		0.164379	0.000195463	0.284385	6.22289e-13		0.276632	4.13106e-10	0.120001	8.06235e-48
Deletion	5q11.1	LNPEP	4012	0.437923	1.01443e-05	0.497542	2.71993e-20		0.254709	5.58322e-09	0.759671	0.00718969		0.332863	3.21181e-14	0.825557	0.00158453
Deletion	7q35	LOC401431	401431	0.369915	0.000242994	0.443731	2.2283e-11		0.169312	0.000123931	0.590206	0.000388923		0.252104	1.38428e-08	1.10004	0.137094
Deletion	7q31.1	LOC401431	401431	0.369915	0.000242994	0.443731	2.2283e-11		0.169312	0.000123931	0.590206	0.000388923		0.252104	1.38428e-08	1.10004	0.137094
Deletion	7q35	LUZP6	767558	0.362517	0.000329844	0.734921	3.29603e-06		0.462714	2.26925e-28	0.916319	0.207335		0.603657	2.85289e-50	1.19166	2.46277e-09
Deletion	7q31.1	LUZP6	767558	0.362517	0.000329844	0.734921	3.29603e-06		0.462714	2.26925e-28	0.916319	0.207335		0.603657	2.85289e-50	1.19166	2.46277e-09
Deletion	5q11.1	LYRM7	90624	0.455235	4.02705e-06	0.589484	6.95016e-23		0.392858	3.1252e-20	0.547918	2.29128e-09		0.276092	4.48063e-10	0.902863	0.0195378
Deletion	5q11.1	LYSMD3	116068	0.465314	2.29665e-06	0.697316	9.52701e-16		0.421202	2.62824e-23	0.734121	5.79637e-10		0.507071	1.44205e-33	0.446638	1.30504e-29
Deletion	18q22.1	MBP	4155	0.320697	0.00162518	0.675445	3.70723e-11		0.536294	3.03094e-39	0.663374	2.52935e-11		0.420655	1.46337e-22	0.518413	1.653e-35
Deletion	19q13.31	MEGF8	1954	0.332488	0.00105986	0.682871	1.56774e-09		0.381968	3.97983e-19	0.861633	0.025718		0.512353	2.39286e-34	1.07021	0.308832
Deletion	4q31.3	METTL14	57721	0.424392	2.0179e-05	0.780282	1.6019e-12		0.369191	6.98971e-18	0.921261	0.11054		0.646396	1.16026e-59	0.727587	9.56452e-22
Deletion	4q31.3	MFSD8	256471	0.343577	0.000698008	0.797433	3.43915e-11		0.392201	3.65339e-20	0.960805	0.28391		0.479569	1.01796e-29	0.903602	0.00735192
Deletion	5q11.1	MIER3	166968	0.346947	0.000612915	0.749396	7.19594e-11		0.478386	1.8027e-30	0.777343	7.17494e-06		0.424366	5.68308e-23	0.859792	2.10414e-05
Deletion	13q31.3	MIPEP	4285	0.43197	1.37788e-05	0.780194	3.10478e-08		0.526273	1.32727e-37	0.562021	4.36016e-19		0.554538	4.28044e-41	0.94821	0.140926
Deletion	7q35	MKLN1	4289	0.44974	5.429e-06	0.678275	2.03435e-23		0.575241	3.54222e-46	0.894996	0.0016459		0.64208	1.2055e-58	0.898137	0.000477897
Deletion	7q31.1	MKLN1	4289	0.44974	5.429e-06	0.678275	2.03435e-23		0.575241	3.54222e-46	0.894996	0.0016459		0.64208	1.2055e-58	0.898137	0.000477897
Deletion	11q25	MLL	4297	0.426091	1.85393e-05	0.655435	1.59315e-16		0.354227	1.71102e-16	0.891228	0.0820066		0.447795	1.09867e-25	0.755904	1.30488e-07
Deletion	5q11.1	MOCS2	4338	0.367812	0.000265239	0.583418	8.51206e-20		0.480064	1.05792e-30	0.812298	0.00150328		0.526369	1.7444e-36	0.715963	1.36373e-12
Deletion	5q11.1	MRPS36	92259	0.344752	0.000667182	0.647759	5.93881e-21		0.576168	2.35908e-46	0.671167	7.88324e-12		0.439165	1.16186e-24	0.642109	3.23126e-14
Deletion	13q31.3	MTIF3	219402	0.338916	0.000833527	0.741289	1.42062e-14		0.434524	7.41403e-25	0.627568	8.24602e-12		0.578456	2.27635e-45	0.817829	9.19222e-08
Deletion	8p23.2	MTMR7	9108	0.308099	0.00251933	0.538809	1.92128e-13		0.479682	1.19478e-30	0.93203	0.236001		0.406367	5.00938e-21	0.564224	2.33227e-19
Deletion	8p23.1	MTMR7	9108	0.308099	0.00251933	0.538809	1.92128e-13		0.479682	1.19478e-30	0.93203	0.236001		0.406367	5.00938e-21	0.564224	2.33227e-19
Deletion	8p23.2	MTMR9	66036	0.574566	1.40048e-09	0.784519	6.67384e-09		0.623397	3.82334e-56	0.835875	0.0025681		0.662205	1.57226e-63	0.658609	3.73106e-26
Deletion	8p23.1	MTMR9	66036	0.574566	1.40048e-09	0.784519	6.67384e-09		0.623397	3.82334e-56	0.835875	0.0025681		0.662205	1.57226e-63	0.658609	3.73106e-26
Deletion	6p24.3	MUT	4594	0.413729	3.39975e-05	0.668597	7.8267e-23		0.400336	5.15154e-21	0.705197	7.36142e-10		0.524736	3.13189e-36	1.02288	0.473656
Deletion	13q31.3	MYCBP2	23077	0.447252	6.20497e-06	0.65934	2.53951e-14		0.397464	1.03519e-20	0.698369	0.000122041		0.419471	1.97391e-22	0.812561	7.47982e-05
Deletion	6p24.3	MYO6	4646	0.313401	0.00209966	0.668029	2.75496e-07		0.190193	1.561e-05	0.759981	0.00104152		0.415613	5.19096e-22	0.670853	6.46183e-24
Deletion	19q13.31	MZF1	7593	0.392189	9.25391e-05	0.633204	8.78357e-20		0.302789	2.97435e-12	0.829276	0.00219681		0.413812	8.11821e-22	0.849818	0.0149768
Deletion	13q31.3	N4BP2L2	10443	0.34178	0.00074766	0.601068	6.21871e-26		0.588494	9.3762e-49	0.699725	2.78747e-09		0.601626	7.35399e-50	0.542484	9.22728e-27
Deletion	13q31.3	NAA16	79612	0.420576	2.437e-05	0.7505	7.08656e-12		0.347521	6.7939e-16	0.768613	2.50549e-08		0.369176	2.29996e-17	0.998359	0.961853
Deletion	19q13.31	NAPA	8775	0.392134	9.27672e-05	0.697012	5.93201e-15		0.363568	2.37106e-17	0.740502	1.63369e-08		0.633935	9.02435e-57	0.76158	2.39419e-18
Deletion	2q34	NDUFA10	4705	0.465852	2.2277e-06	0.794671	2.33641e-13		0.528741	5.2946e-38	0.704219	8.49582e-13		0.560561	3.87005e-42	1.38407	9.89077e-32
Deletion	5q11.1	NDUFAF2	91942	0.339157	0.000825975	0.784328	1.62495e-07		0.39232	3.5519e-20	0.866088	0.0176565		0.355938	3.59344e-16	0.99026	0.869315
Deletion	7q35	NDUFB2	4708	0.482471	8.46572e-07	0.789925	7.36471e-10		0.452551	4.57872e-27	0.748427	8.97395e-05		0.54298	3.76547e-39	1.0907	0.0613965
Deletion	7q31.1	NDUFB2	4708	0.482471	8.46572e-07	0.789925	7.36471e-10		0.452551	4.57872e-27	0.748427	8.97395e-05		0.54298	3.76547e-39	1.0907	0.0613965
Deletion	4q31.3	NDUFC1	4717	0.472287	1.54085e-06	0.764615	2.54153e-11		0.45053	8.22225e-27	0.689589	3.18117e-09		0.419204	2.11117e-22	1.09685	0.0228548
Deletion	2q34	NDUFS1	4719	0.443927	7.40515e-06	0.640537	2.68136e-22		0.500546	1.24475e-33	0.565825	4.44507e-08		0.533698	1.21225e-37	1.32052	2.41134e-21
Deletion	5q11.1	NDUFS4	4724	0.480555	9.48953e-07	0.714737	2.86902e-10		0.487613	9.28506e-32	0.724713	2.75681e-06		0.481657	5.34179e-30	0.948764	0.252414
Deletion	2q34	NEU4	129807	0.319811	0.00167711	0.653185	0.011857		0.185454	2.55006e-05	0.326604	0.000214416		0.149774	0.000850207	0.763669	0.0638259
Deletion	19q13.31	NR1H2	7376	0.441486	8.42239e-06	0.784035	5.66782e-13		0.415376	1.19135e-22	0.985936	0.647506		0.556661	1.84474e-41	0.764662	2.6519e-12
Deletion	5q11.1	NSA2	10412	0.496151	3.67091e-07	0.753162	2.54605e-14		0.585015	4.57178e-48	0.75118	1.00371e-09		0.525662	2.24818e-36	0.771427	1.63626e-08
Deletion	5q11.1	NUDT12	83594	0.380898	0.000152268	0.60755	6.62808e-16		0.266292	1.03706e-09	0.476576	1.41745e-18		0.158064	0.000426922	0.634294	5.05763e-11
Deletion	7q31.1	NYAP1	222950	0.332073	0.00107625	0.40008	3.7239e-16		0.362027	3.2994e-17	0.808743	0.0722002		0.249828	1.88328e-08	2.25463	9.93249e-13
Deletion	2q34	OBSL1	23363	0.307874	0.00253866	0.692224	4.3068e-06		0.155532	0.000428644	0.83085	0.0668259		0.333873	2.659e-14	1.07305	0.20968
Deletion	13q31.3	PAN3	255967	0.397198	7.37618e-05	0.791715	1.02676e-10		0.546935	4.75598e-41	0.904484	0.0237423		0.525855	2.09776e-36	0.844783	2.67027e-06
Deletion	10p11.22	PARD3	56288	0.40482	5.18704e-05	0.513566	1.18741e-13		0.447783	1.81145e-26	0.634556	3.02106e-10		0.387138	4.48074e-19	1.86069	4.82933e-35
Deletion	13q31.3	PARP4	143	0.339181	0.000825226	0.784495	1.71582e-08		0.474097	6.94148e-30	0.686904	1.73445e-05		0.444712	2.57091e-25	0.553199	2.12492e-33
Deletion	13q31.3	PCCA	5095	0.424599	1.99727e-05	0.42727	2.05464e-31		0.249606	1.1423e-08	0.430513	2.20847e-21		0.473359	6.75479e-29	0.617274	6.39891e-30
Deletion	8p23.2	PCM1	5108	0.580309	8.77877e-10	0.57042	1.15822e-26		0.69959	4.97074e-76	0.559129	6.09724e-14		0.591935	6.15072e-48	0.522437	2.09449e-36
Deletion	8p23.1	PCM1	5108	0.580309	8.77877e-10	0.57042	1.15822e-26		0.69959	4.97074e-76	0.559129	6.09724e-14		0.591935	6.15072e-48	0.522437	2.09449e-36
Deletion	8p23.2	PDLIM2	64236	0.305961	0.00270883	0.456717	1.94801e-14		0.323251	7.62752e-14	0.409483	3.54534e-10		0.410955	1.64103e-21	0.20789	3.99989e-58
Deletion	8p23.1	PDLIM2	64236	0.305961	0.00270883	0.456717	1.94801e-14		0.323251	7.62752e-14	0.409483	3.54534e-10		0.410955	1.64103e-21	0.20789	3.99989e-58
Deletion	4q31.3	PGRMC2	10424	0.507266	1.81164e-07	0.63721	1.20542e-29		0.540521	5.92282e-40	0.855496	2.09207e-05		0.586588	6.63911e-47	0.852303	2.8788e-09
Deletion	6p24.3	PHF10	55274	0.335549	0.000945897	0.637108	3.07537e-18		0.276989	2.03562e-10	0.726257	5.13514e-10		0.537722	2.72726e-38	0.896557	0.00117154
Deletion	18q22.1	PHLPP1	23239	0.370946	0.000232718	0.790948	5.93559e-05		0.498163	2.79406e-33	0.694804	4.73677e-06		0.511295	3.43763e-34	1.46926	1.32666e-12
Deletion	15q14	PIAS1	8554	0.341829	0.000746284	0.632445	9.59328e-29		0.46425	1.4283e-28	0.845825	0.00201178		0.515098	9.29278e-35	0.70591	1.50851e-17
Deletion	18q22.1	PIGN	23556	0.310615	0.00231157	0.695637	1.27435e-06		0.592992	1.17496e-49	0.558848	1.89036e-13		0.574557	1.19699e-44	1.46254	3.33917e-21
Deletion	5q11.1	PJA2	9867	0.318283	0.00177019	0.48638	5.17722e-25		0.399762	5.92656e-21	0.701123	1.87988e-08		0.43618	2.58603e-24	0.49017	2.12103e-41
Deletion	4q31.3	PLA2G12A	81579	0.389184	0.000105838	0.539222	2.59599e-33		0.49496	8.19964e-33	0.58903	2.4204e-15		0.438154	1.52464e-24	0.722616	3.40076e-21
Deletion	6p24.3	PNISR	25957	0.316284	0.00189899	0.586211	1.19217e-21		0.176091	6.48904e-05	0.908999	0.0624228		0.356074	3.49632e-16	0.864057	0.00458479
Deletion	7q31.1	PNPLA8	50640	0.397597	7.24306e-05	0.768403	8.96912e-08		0.452906	4.12905e-27	0.809468	0.000580194		0.420614	1.47836e-22	0.905016	0.0107696
Deletion	5q11.1	POLK	51426	0.444147	7.31974e-06	0.660076	1.81379e-15		0.386753	1.31662e-19	0.862964	0.0167406		0.416015	4.69595e-22	0.55818	3.38809e-30
Deletion	6p24.3	PPIL6	285755	0.339651	0.000810655	0.553592	2.2642e-13		0.125821	0.00446951	0.369181	7.62873e-09		0.284846	1.17535e-10	0.175419	3.55653e-25
Deletion	14q32.33	PPP1R13B	23368	0.501017	2.70301e-07	0.784856	3.83823e-07		0.270906	5.18325e-10	0.784573	0.000120291		0.55094	1.75711e-40	0.664716	1.55984e-16
Deletion	19q13.31	PPP1R15A	23645	0.336793	0.000902868	0.67191	3.61332e-06		0.206456	2.63883e-06	0.688989	0.000465928		0.383836	9.41434e-19	0.285891	1.63323e-20
Deletion	8p23.2	PPP1R3B	79660	0.398493	6.95215e-05	0.396428	6.16198e-23		0.204658	3.235e-06	0.536803	7.49419e-09		0.248153	2.35763e-08	0.864257	0.00128474
Deletion	8p23.1	PPP1R3B	79660	0.398493	6.95215e-05	0.396428	6.16198e-23		0.204658	3.235e-06	0.536803	7.49419e-09		0.248153	2.35763e-08	0.864257	0.00128474
Deletion	8p23.2	PPP2CB	5516	0.627415	1.31751e-11	0.665093	1.11901e-17		0.718812	4.39297e-82	0.724301	5.90582e-15		0.728784	8.65253e-83	0.538352	1.64132e-32
Deletion	8p23.1	PPP2CB	5516	0.627415	1.31751e-11	0.665093	1.11901e-17		0.718812	4.39297e-82	0.724301	5.90582e-15		0.728784	8.65253e-83	0.538352	1.64132e-32
Deletion	8p23.2	PPP2R2A	5520	0.406722	4.74454e-05	0.673375	8.96755e-09		0.739331	3.93725e-89	0.622872	5.09235e-08		0.611717	6.21696e-52	1.13769	8.0312e-06
Deletion	8p23.1	PPP2R2A	5520	0.406722	4.74454e-05	0.673375	8.96755e-09		0.739331	3.93725e-89	0.622872	5.09235e-08		0.611717	6.21696e-52	1.13769	8.0312e-06
Deletion	14q32.33	PPP2R5C	5527	0.530906	3.70137e-08	0.781887	4.44066e-12		0.633858	1.51715e-58	0.952012	0.0784431		0.708341	2.68633e-76	0.941324	0.0103645
Deletion	8p23.2	PPP3CC	5533	0.448607	5.77038e-06	0.719745	6.6389e-15		0.559191	3.29047e-43	0.738249	3.19715e-06		0.619187	1.6226e-53	0.551319	6.4911e-42
Deletion	8p23.1	PPP3CC	5533	0.448607	5.77038e-06	0.719745	6.6389e-15		0.559191	3.29047e-43	0.738249	3.19715e-06		0.619187	1.6226e-53	0.551319	6.4911e-42
Deletion	6p24.3	PPT2	9374	0.474289	1.37181e-06	0.736265	3.86247e-13		0.402882	2.76001e-21	0.77516	0.000154523		0.438949	1.23122e-24	1.37416	4.12236e-12
Deletion	2q34	PRKAG3	53632	0.304206	0.0028739	0.586198	0.00330589		0.0179161	0.686769	0.37308	0.00898511		0.037122	0.41083	1.65697	8.83019e-14
Deletion	4q31.3	PRMT10	90826	0.453796	4.35694e-06	0.681932	4.82976e-18		0.45369	3.28621e-27	0.796454	2.82325e-06		0.570097	7.77612e-44	0.717411	9.28923e-14
Deletion	18q22.1	RAB27B	5874	0.30201	0.00309312	0.585097	0.000975488		0.377642	1.06523e-18	0.527075	5.41081e-06		0.107267	0.0171934	0.746707	0.000715112
Deletion	4q31.3	RAB33B	83452	0.324966	0.00139488	0.648449	3.82501e-15		0.368933	7.39588e-18	0.875681	0.0213476		0.464154	1.04059e-27	0.570541	6.82567e-21
Deletion	5q11.1	RAPGEF6	51735	0.484575	7.4621e-07	0.769222	3.52679e-07		0.251403	8.89411e-09	0.759517	0.0318314		0.373065	1.00088e-17	0.453845	7.30922e-29
Deletion	13q31.3	RCBTB2	1102	0.302153	0.00307847	0.607888	4.59017e-17		0.366655	1.21614e-17	0.654729	2.38451e-11		0.33956	9.05846e-15	0.625297	5.12645e-20
Deletion	11q25	RDX	5962	0.333961	0.00100356	0.682656	1.61879e-18		0.610842	2.22239e-53	0.910745	0.151882		0.602457	4.99582e-50	0.485033	2.15926e-26
Deletion	11q25	REXO2	25996	0.50557	2.02104e-07	0.707022	1.70263e-14		0.708859	6.90484e-79	0.78765	6.22841e-06		0.579902	1.22302e-45	1.10687	0.00192381
Deletion	6p24.3	RGL2	5863	0.354563	0.000454462	0.700557	1.2717e-17		0.442209	8.79623e-26	0.800274	1.0577e-07		0.475256	3.80495e-29	0.792487	7.40528e-08
Deletion	6p24.3	RNF144B	255488	0.424309	2.02631e-05	0.752114	4.32566e-05		0.272272	4.21071e-10	0.729763	1.19428e-06		0.302797	6.5113e-12	0.356036	1.39075e-35
Deletion	4q31.3	RPL34	6164	0.427627	1.71658e-05	0.718563	1.32732e-13		0.336823	5.73016e-15	0.702376	1.8877e-07		0.292471	3.5252e-11	0.794562	0.000168177
Deletion	5q11.1	RPS23	6228	0.410014	4.06066e-05	0.696567	1.80987e-17		0.452096	5.22601e-27	0.668645	2.02104e-12		0.375264	6.2219e-18	0.892018	0.0214319
Deletion	11q25	RPS25	6230	0.407439	4.58708e-05	0.709888	6.04139e-16		0.556966	8.24192e-43	0.671581	1.02125e-12		0.461751	2.09575e-27	0.994606	0.918174
Deletion	4q31.3	RPS3A	6189	0.349512	0.000554634	0.76035	2.82562e-11		0.420374	3.26442e-23	0.675702	2.7736e-09		0.235798	1.17624e-07	1.07726	0.243869
Deletion	6p24.3	RWDD1	51389	0.385849	0.000122664	0.794375	1.09202e-09		0.415949	1.02805e-22	0.788897	7.26708e-06		0.527913	1.00008e-36	0.9807	0.628895
Deletion	13q31.3	SAP18	10284	0.490617	5.16979e-07	0.672358	4.50465e-25		0.607052	1.43543e-52	0.728209	1.72314e-13		0.531292	2.93008e-37	0.82139	1.74589e-09
Deletion	19q13.31	SBK2	646643	0.326092	0.00133925	0.755226	0.00108363		0.0335793	0.449689	0.470815	0.00538376		0.0330569	0.463974	0.979433	0.713179
Deletion	6p24.3	SCML4	256380	0.315564	0.0019474	0.444366	9.64748e-09		-0.0358317	0.419855	0.79161	0.0658529		-0.0668343	0.13838	0.307832	3.01321e-21
Deletion	4q31.3	SCOC	60592	0.511688	1.35835e-07	0.749231	7.145e-14		0.465984	8.44385e-29	0.78925	3.79286e-06		0.434028	4.58186e-24	1.14061	0.00713629
Deletion	11q25	SDHD	6392	0.417085	2.89041e-05	0.725301	1.95619e-14		0.581633	2.09384e-47	0.607411	2.51153e-12		0.529985	4.71935e-37	1.12981	0.00268139
Deletion	4q31.3	SEC24B	10427	0.659584	4.85531e-13	0.749684	9.43177e-19		0.410666	3.95628e-22	0.836179	9.65532e-05		0.651429	7.21494e-61	0.853915	2.33992e-11
Deletion	6p24.3	SENP6	26054	0.395523	7.9604e-05	0.787954	1.25626e-10		0.395711	1.57975e-20	0.971707	0.418234		0.604041	2.38293e-50	0.921623	0.00190587
Deletion	19q13.31	SEPW1	6415	0.376138	0.000186833	0.65046	4.46492e-12		0.222842	3.79071e-07	0.832512	0.0309951		0.415377	5.50503e-22	0.668609	3.69809e-12
Deletion	18q22.1	SERPINB8	5271	0.379175	0.000164027	0.796334	0.0069216		0.420182	3.43238e-23	0.810828	0.0550527		0.338664	1.07488e-14	0.635934	5.25095e-10
Deletion	19q13.31	SERTAD1	29950	0.321057	0.0016045	0.616949	4.18795e-10		0.357064	9.45122e-17	0.73507	0.000595547		0.451775	3.61882e-26	0.389381	3.12851e-12
Deletion	19q13.31	SERTAD3	29946	0.352875	0.000485921	0.756887	4.67363e-09		0.372189	3.60888e-18	1.10635	0.0491407		0.51142	3.29412e-34	0.820382	0.000159373
Deletion	6p24.3	SESN1	27244	0.401055	6.17913e-05	0.448912	2.51357e-23		0.214729	1.00961e-06	0.517069	3.5463e-09		0.37561	5.77097e-18	0.363872	7.17732e-27
Deletion	11q25	SIDT2	51092	0.456245	3.80978e-06	0.742532	3.68123e-10		0.534884	5.19747e-39	0.783993	0.00077045		0.434181	4.39935e-24	0.340763	3.58503e-37
Deletion	11q25	SIK3	23387	0.453566	4.41193e-06	0.695951	1.88364e-12		0.646941	1.10775e-61	0.83832	0.00019097		0.5835	2.57113e-46	0.729098	1.14592e-11
Deletion	19q13.31	SIRT2	22933	0.469152	1.84571e-06	0.776619	4.5679e-08		0.399273	6.67609e-21	0.603771	4.21654e-07		0.639581	4.59398e-58	0.927009	0.00196658
Deletion	15q14	SLC12A6	9990	0.313209	0.00211365	0.765518	0.00179403		0.274914	2.80736e-10	0.810038	0.0594592		0.441645	5.9394e-25	0.944744	0.230957
Deletion	7q35	SLC13A4	26266	0.389067	0.00010639	0.348549	7.04123e-13		0.189112	1.74786e-05	0.177888	3.4034e-09		0.194625	1.34843e-05	1.14237	0.298397
Deletion	7q31.1	SLC13A4	26266	0.389067	0.00010639	0.348549	7.04123e-13		0.189112	1.74786e-05	0.177888	3.4034e-09		0.194625	1.34843e-05	1.14237	0.298397
Deletion	14q32.33	SLC25A29	123096	0.351204	0.000519028	0.774233	6.23428e-08		0.0951283	0.0318902	0.779123	0.00815609		0.239847	7.01309e-08	0.881305	0.0251013
Deletion	5q11.1	SLC25A46	91137	0.478488	1.07247e-06	0.786571	1.64885e-10		0.530932	2.32637e-38	0.718213	1.10755e-05		0.51825	3.10277e-35	0.78028	6.57254e-10
Deletion	6p24.3	SLC35A1	10559	0.355787	0.000432812	0.659877	5.08671e-20		0.278981	1.49142e-10	0.793951	0.000212499		0.394322	8.65339e-20	0.345424	6.24605e-40
Deletion	6p24.3	SMAP1	60682	0.421351	2.34581e-05	0.669082	1.66899e-16		0.34802	6.13816e-16	0.6978	5.10575e-12		0.520023	1.66564e-35	1.12633	7.15928e-08
Deletion	7q35	SMARCD3	6604	0.31438	0.00202945	0.439707	4.29638e-16		0.189089	1.75199e-05	0.309048	4.32843e-11		0.228155	3.0442e-07	0.480132	1.19297e-32
Deletion	7q31.1	SMARCD3	6604	0.31438	0.00202945	0.439707	4.29638e-16		0.189089	1.75199e-05	0.309048	4.32843e-11		0.228155	3.0442e-07	0.480132	1.19297e-32
Deletion	6p24.3	SMPDL3A	10924	0.323433	0.00147393	0.77658	0.000249967		0.1017	0.0217463	0.50474	2.53536e-10		0.248657	2.20384e-08	0.722055	1.3923e-06
Deletion	6p24.3	SNHG5	387066	0.316229	0.00190266	0.755004	5.45689e-09		0.120873	0.00632699	0.579711	1.97723e-07		0.186545	3.07155e-05	1.29402	0.00478235
Deletion	15q14	SNX1	6642	0.375149	0.000194869	0.595741	5.18184e-29		0.495933	5.91878e-33	0.782531	5.89021e-12		0.571576	4.19416e-44	0.559263	1.13172e-47
Deletion	11q25	SNX19	399979	0.558443	4.95913e-09	0.771384	4.55762e-10		0.663578	6.69894e-66	0.766827	7.11202e-08		0.604183	2.22957e-50	0.84292	6.21921e-08
Deletion	5q11.1	SNX2	6643	0.493431	4.34702e-07	0.723019	6.03094e-17		0.658622	1.29004e-64	0.800107	4.32951e-09		0.560396	4.13581e-42	0.491413	9.0466e-41
Deletion	6p24.3	SNX3	8724	0.533427	3.10204e-08	0.758453	2.10675e-14		0.472318	1.20735e-29	0.832231	2.05982e-05		0.511841	2.85194e-34	0.891695	0.00105067
Deletion	6p24.3	SNX9	51429	0.30873	0.00246564	0.504594	4.84176e-34		0.309579	9.10023e-13	0.563307	8.93118e-13		0.415213	5.73456e-22	1.13452	0.0022256
Deletion	18q22.1	SOCS6	9306	0.434798	1.1922e-05	0.590909	6.61943e-22		0.456158	1.5946e-27	0.509699	1.08374e-17		0.536141	4.91297e-38	0.752302	6.71678e-18
Deletion	2q34	SPAG16	79582	0.318511	0.00175603	0.403333	1.37956e-29		0.228185	1.94793e-07	0.376713	1.5479e-18		0.44238	4.86391e-25	1.02967	0.62458
Deletion	2q34	SPEG	10290	0.300561	0.00324587	0.202107	4.6212e-23		0.111549	0.011791	0.610265	0.087844		0.180332	5.65153e-05	1.42154	0.00269637
Deletion	13q31.3	SPRYD7	57213	0.490814	5.10774e-07	0.758793	1.19002e-08		0.588122	1.11189e-48	0.836986	0.00024168		0.43422	4.35416e-24	0.534287	2.40176e-19
Deletion	14q32.33	SPTLC2	9517	0.389118	0.00010615	0.764604	2.31759e-05		0.33864	4.01241e-15	0.778853	0.000278351		0.422029	1.03245e-22	0.742096	2.45513e-11
Deletion	5q11.1	SREK1IP1	285672	0.51243	1.29374e-07	0.58446	1.0188e-19		0.450272	8.85859e-27	0.780935	0.000108571		0.423899	6.40601e-23	0.714889	7.45553e-13
Deletion	11q25	SRSF8	10929	0.535888	2.60727e-08	0.73745	2.27233e-13		0.623619	3.40594e-56	0.615282	8.84548e-27		0.567341	2.43729e-43	0.842315	1.12321e-08
Deletion	13q31.3	STK24	8428	0.382717	0.000140698	0.717304	4.79868e-08		0.647667	7.34243e-62	0.88568	0.0705008		0.669448	2.20971e-65	1.53728	2.86424e-38
Deletion	6p24.3	STX7	8417	0.331026	0.00111857	0.57587	5.08348e-27		0.303955	2.43247e-12	0.732116	3.67403e-12		0.449765	6.35175e-26	0.497277	6.08384e-31
Deletion	1p21.1	STXBP3	6814	0.548222	1.06816e-08	0.780351	4.14633e-10		0.504094	3.69155e-34	0.801161	3.98051e-06		0.571286	4.73567e-44	0.811752	4.54071e-10
Deletion	13q31.3	SUCLA2	8803	0.508043	1.72281e-07	0.706696	1.35968e-11		0.550851	9.92459e-42	0.680151	3.34854e-05		0.506403	1.80607e-33	0.973157	0.356437
Deletion	6p24.3	SYNJ2	8871	0.318987	0.00172671	0.743476	4.17284e-07		0.14823	0.000794962	0.686266	0.000187336		0.319659	3.56286e-13	2.21948	7.263e-15
Deletion	6p24.3	TAB2	23118	0.396789	7.51503e-05	0.763554	2.77541e-16		0.329882	2.1885e-14	0.930857	0.114207		0.486975	1.01276e-30	0.870865	1.67144e-06
Deletion	19q13.31	TBC1D17	79735	0.326316	0.00140125	0.67471	9.87736e-16		0.350884	3.41665e-16	0.738112	1.09029e-05		0.570737	5.95527e-44	0.764986	1.92816e-13
Deletion	11q25	TBRG1	84897	0.497386	3.39796e-07	0.692123	1.32046e-19		0.727847	4.16037e-85	0.87271	1.36794e-06		0.568767	1.35151e-43	0.645488	9.17523e-33
Deletion	14q32.33	TC2N	123036	0.341948	0.000742901	0.65878	7.86779e-05		0.113141	0.010634	0.384665	2.93269e-13		0.306108	3.73388e-12	0.682423	1.71429e-09
Deletion	13q31.3	TDRD3	81550	0.486972	6.45654e-07	0.52938	3.22242e-35		0.476837	2.93965e-30	0.585314	9.38132e-24		0.585434	1.10342e-46	0.569827	2.68358e-16
Deletion	6p24.3	TEAD3	7005	0.362411	0.000331279	0.607608	4.38665e-17		0.42277	1.74128e-23	0.909378	0.0627301		0.398399	3.34165e-20	1.53759	1.27035e-13
Deletion	14q32.33	TECPR2	9895	0.340418	0.000787419	0.755472	2.68577e-08		0.525534	1.74507e-37	0.916699	0.13607		0.576804	4.61085e-45	0.774535	5.17836e-10
Deletion	4q31.3	TET2	54790	0.318765	0.00174035	0.676681	3.79617e-11		0.242881	2.86504e-08	0.726676	0.000110819		0.408385	3.07268e-21	1.00211	0.955974
Deletion	4q31.3	TIFA	92610	0.353781	0.000468799	0.68115	3.31148e-09		0.294367	1.2389e-11	0.596177	2.5807e-07		0.493871	1.12182e-31	0.869978	0.0218099
Deletion	11q25	TIRAP	114609	0.391863	9.38994e-05	0.668888	2.14609e-16		0.474126	6.87805e-30	0.730252	3.14955e-06		0.444836	2.48526e-25	0.701279	1.5094e-12
Deletion	15q14	TJP1	7082	0.354212	0.000460832	0.485356	4.94013e-26		0.429291	3.06873e-24	0.561275	1.16954e-08		0.49996	1.54133e-32	0.411938	2.20169e-30
Deletion	7q35	TMEM168	64418	0.458203	3.41951e-06	0.725947	9.13493e-13		0.369347	6.75527e-18	0.725905	3.44364e-08		0.499538	1.77091e-32	1.18077	3.35279e-07
Deletion	7q31.1	TMEM168	64418	0.458203	3.41951e-06	0.725947	9.13493e-13		0.369347	6.75527e-18	0.725905	3.44364e-08		0.499538	1.77091e-32	1.18077	3.35279e-07
Deletion	13q31.3	TPT1	7178	0.310485	0.00232192	0.582254	2.89236e-24		0.542641	2.58797e-40	0.477377	1.59004e-19		0.452986	2.57368e-26	0.596305	2.36334e-14
Deletion	13q31.3	TRIM13	10206	0.464617	2.38903e-06	0.565668	5.4383e-27		0.466536	7.14059e-29	0.61355	2.14243e-13		0.576788	4.64212e-45	0.789448	1.1309e-07
Deletion	5q11.1	TRIM23	373	0.407898	4.48869e-05	0.647109	7.51408e-17		0.428685	3.61155e-24	0.819508	0.00157626		0.467691	3.67433e-28	0.625892	8.67647e-16
Deletion	6p24.3	TRIM39	56658	0.47383	1.40894e-06	0.791517	2.10698e-11		0.593167	1.08324e-49	0.978269	0.409601		0.657644	2.16964e-62	0.722363	8.40714e-19
Deletion	6p24.3	TSPYL1	7259	0.419075	2.62316e-05	0.565411	8.03765e-33		0.389655	6.67064e-20	0.603125	2.0926e-14		0.553071	7.62914e-41	0.686898	3.67021e-23
Deletion	11q25	TTC12	54970	0.330336	0.0011473	0.616852	1.09938e-23		0.452438	4.73193e-27	0.6418	2.33262e-06		0.413404	8.98055e-22	0.682437	1.86906e-09
Deletion	5q11.1	TTC37	9652	0.556554	5.72578e-09	0.707697	6.37347e-17		0.423911	1.28869e-23	0.745115	0.000871438		0.42943	1.53388e-23	0.706278	3.37211e-19
Deletion	19q13.31	U2AF1L4	199746	0.301941	0.00310029	0.764592	1.08802e-06		0.306093	1.67806e-12	1.12558	0.0757808		0.532577	1.83077e-37	1.12291	0.0184255
Deletion	15q14	UBAP1L	390595	0.397177	7.38348e-05	0.43974	1.6719e-25		0.0801064	0.0709585	0.54294	1.51259e-05		0.198839	8.65792e-06	0.630134	1.06052e-06
Deletion	6p24.3	UBE2J1	51465	0.321086	0.00160286	0.794993	2.99208e-09		0.307408	1.33345e-12	0.720481	2.75934e-10		0.298793	1.2634e-11	0.788305	8.47481e-09
Deletion	11q25	UBE4A	9354	0.602215	1.35617e-10	0.776819	3.76209e-14		0.745034	3.2888e-91	0.79273	1.36526e-09		0.738803	3.42024e-86	0.890183	2.05556e-06
Deletion	13q31.3	UBL3	5412	0.411721	3.74323e-05	0.322373	5.42721e-35		0.377772	1.03431e-18	0.333412	5.35782e-21		0.52762	1.11167e-36	0.282337	3.04773e-45
Deletion	7q35	UBN2	254048	0.412681	3.57518e-05	0.725795	3.45786e-13		0.477172	2.64538e-30	0.832735	0.00101809		0.447599	1.15985e-25	1.22756	3.98023e-05
Deletion	7q31.1	UBN2	254048	0.412681	3.57518e-05	0.725795	3.45786e-13		0.477172	2.64538e-30	0.832735	0.00101809		0.447599	1.15985e-25	1.22756	3.98023e-05
Deletion	6p24.3	UFL1	23376	0.455698	3.92594e-06	0.644133	2.70682e-27		0.286952	4.18847e-11	0.623846	8.254e-12		0.552746	8.6679e-41	0.973635	0.424711
Deletion	1p21.1	VAV3	10451	0.318388	0.00176365	0.703122	0.0228181		0.37259	3.30149e-18	0.621143	0.017505		0.374389	7.52106e-18	1.26249	0.00119541
Deletion	11q25	VPS11	55823	0.41928	2.59698e-05	0.745491	1.7341e-16		0.62004	2.15616e-55	0.813039	2.0927e-06		0.558112	1.03414e-41	0.631463	4.08813e-37
Deletion	13q31.3	VPS36	51028	0.454829	4.11771e-06	0.745355	4.15965e-10		0.564358	3.79707e-44	0.651952	6.98015e-17		0.653874	1.83562e-61	0.701032	5.5338e-21
Deletion	8p23.2	VPS37A	137492	0.645775	2.10099e-12	0.792409	1.56127e-10		0.708857	6.91506e-79	0.846629	6.41175e-05		0.648789	3.1174e-60	0.917618	0.00135059
Deletion	8p23.1	VPS37A	137492	0.645775	2.10099e-12	0.792409	1.56127e-10		0.708857	6.91506e-79	0.846629	6.41175e-05		0.648789	3.1174e-60	0.917618	0.00135059
Deletion	18q22.1	VPS4B	9525	0.326478	0.00132066	0.578097	3.93441e-11		0.560556	1.86722e-43	0.636713	7.34079e-06		0.625655	6.37026e-55	1.14832	5.57925e-07
Deletion	7q35	WASL	8976	0.35886	0.000382612	0.743797	4.06359e-13		0.526431	1.25167e-37	0.820677	2.02737e-06		0.561808	2.33798e-42	0.943291	0.0328067
Deletion	7q31.1	WASL	8976	0.35886	0.000382612	0.743797	4.06359e-13		0.526431	1.25167e-37	0.820677	2.02737e-06		0.561808	2.33798e-42	0.943291	0.0328067
Deletion	13q31.3	WBP4	11193	0.365242	0.000294986	0.646323	8.65287e-17		0.639848	5.80602e-60	0.817232	2.67328e-05		0.567942	1.90127e-43	0.727083	3.79572e-16
Deletion	18q22.1	WDR7	23335	0.332882	0.00104453	0.713361	3.29395e-13		0.597749	1.26077e-50	0.670176	9.28562e-13		0.643235	6.46786e-59	0.630973	4.38641e-26
Deletion	11q25	YAP1	10413	0.539613	1.99876e-08	0.676901	4.27891e-07		0.704193	1.95565e-77	0.747582	2.92472e-06		0.51288	1.99681e-34	0.756998	3.65565e-14
Deletion	5q11.1	YTHDC2	64848	0.369776	0.000244411	0.660828	5.81114e-21		0.509421	5.79259e-35	0.728652	1.28946e-06		0.447907	1.06501e-25	0.865337	1.63704e-05
Deletion	18q22.1	ZADH2	284273	0.333138	0.00103465	0.671462	3.16647e-14		0.683692	2.2332e-71	0.612232	9.81417e-16		0.619664	1.28115e-53	0.781071	4.5159e-11
Deletion	13q31.3	ZC3H13	23091	0.324096	0.00143923	0.711714	1.48823e-14		0.570252	3.08627e-45	0.864979	0.0126935		0.463502	1.25887e-27	0.688112	6.7465e-15
Deletion	13q31.3	ZDHHC20	253832	0.408535	4.35554e-05	0.74489	4.889e-06		0.31581	2.98648e-13	0.70734	0.0211003		0.372736	1.0744e-17	0.87937	0.00746029
Deletion	19q13.31	ZFP112	7771	0.318513	0.00175589	0.720864	3.9472e-09		0.176084	6.49363e-05	0.991496	0.913042		0.468976	2.50968e-28	1.09759	0.0469161
Deletion	5q11.1	ZFYVE16	9765	0.399172	6.73891e-05	0.782915	4.1885e-09		0.472183	1.25905e-29	0.827733	0.000128099		0.457507	7.12334e-27	0.605051	7.29503e-27
Deletion	14q32.33	ZFYVE21	79038	0.472631	1.51051e-06	0.547675	1.08524e-28		0.548356	2.69967e-41	0.778822	2.8553e-08		0.6905	4.47767e-71	0.851875	6.32193e-07
Deletion	6p24.3	ZKSCAN3	80317	0.304825	0.00281468	0.792535	4.22529e-05		0.27004	5.90972e-10	0.933519	0.262586		0.513028	1.89787e-34	0.992592	0.896442
Deletion	13q31.3	ZMYM5	9205	0.515923	1.02696e-07	0.663633	6.34123e-26		0.417226	7.39579e-23	0.779094	7.74333e-06		0.559586	5.7297e-42	0.964946	0.309783
Deletion	19q13.31	ZNF132	7691	0.303591	0.00293382	0.439332	7.42277e-31		0.220205	5.23348e-07	0.418764	2.36655e-14		0.319438	3.70544e-13	0.55272	4.22212e-19
Deletion	19q13.31	ZNF134	7693	0.309241	0.002423	0.69357	3.72967e-09		0.0997622	0.0243969	0.803174	0.000511061		0.483164	3.34364e-30	1.01218	0.723859
Deletion	19q13.31	ZNF17	7565	0.402612	5.74907e-05	0.747178	7.4676e-15		0.4604	4.53753e-28	0.891093	0.00575234		0.637248	1.58448e-57	0.924745	0.00801656
Deletion	6p24.3	ZNF187	7741	0.340913	0.000772749	0.787912	4.7266e-05		0.301257	3.8691e-12	1.02283	0.735332		0.468415	2.96421e-28	0.933551	0.158748
Deletion	6p24.3	ZNF192	7745	0.342886	0.000716738	0.738093	2.11328e-06		0.0616585	0.164839	0.942642	0.689068		0.362443	9.46038e-17	0.875361	0.00370714
Deletion	6p24.3	ZNF204P	7754	0.367212	0.000271926	0.519096	3.91198e-13		0.285184	5.57007e-11	0.63079	5.41121e-06		0.347399	1.97938e-15	0.322488	7.68849e-36
Deletion	6p24.3	ZNF292	23036	0.334535	0.000982344	0.784227	9.87116e-09		0.16582	0.000171331	0.92431	0.222222		0.470398	1.64268e-28	1.36063	1.23926e-09
Deletion	19q13.31	ZNF302	55900	0.305114	0.00278745	0.746067	3.6141e-07		0.2582	3.39071e-09	0.8551	0.0996707		0.541986	5.491e-39	0.823	8.14739e-05
Deletion	19q13.31	ZNF304	57343	0.376163	0.000186639	0.763574	2.15693e-11		0.244021	2.4561e-08	0.913349	0.123887		0.506233	1.91212e-33	0.921071	0.0182906
Deletion	4q31.3	ZNF330	27309	0.465174	2.31491e-06	0.74005	3.99018e-16		0.550465	1.15926e-41	0.761004	1.80823e-06		0.657328	2.5992e-62	0.667698	9.22518e-32
Deletion	19q13.31	ZNF383	163087	0.421395	2.34071e-05	0.655294	2.54126e-12		0.212792	1.26865e-06	0.771603	1.22894e-06		0.506292	1.87442e-33	1.04464	0.328701
Deletion	18q22.1	ZNF407	55628	0.313105	0.00212129	0.707292	1.87263e-15		0.546782	5.05386e-41	0.811847	8.03831e-05		0.454411	1.72055e-26	0.689741	1.17338e-14
Deletion	19q13.31	ZNF420	147923	0.344156	0.000682661	0.528009	7.81182e-14		0.0820028	0.0645108	0.427167	7.31031e-15		0.418281	2.66311e-22	0.921374	0.129264
Deletion	7q35	ZNF425	155054	0.327935	0.00125258	0.430042	4.12561e-24		0.331651	1.56019e-14	0.451417	3.04539e-15		0.356789	3.02307e-16	0.862368	0.00601164
Deletion	7q31.1	ZNF425	155054	0.327935	0.00125258	0.430042	4.12561e-24		0.331651	1.56019e-14	0.451417	3.04539e-15		0.356789	3.02307e-16	0.862368	0.00601164
Deletion	19q13.31	ZNF444	55311	0.376878	0.000181024	0.786806	3.44573e-08		0.312786	5.14555e-13	1.0768	0.284335		0.483375	3.13168e-30	0.866409	0.00221613
Deletion	19q13.31	ZNF460	10794	0.303186	0.00297398	0.703046	7.73584e-07		0.200632	5.07175e-06	0.931644	0.301298		0.440644	7.79167e-25	1.18428	0.00866058
Deletion	19q13.31	ZNF506	440515	0.407277	4.62218e-05	0.702131	9.69614e-10		0.184818	2.72101e-05	0.508777	1.26722e-17		0.223949	5.06566e-07	0.611917	2.05427e-25
Deletion	18q22.1	ZNF516	9658	0.341983	0.000741912	0.688395	9.27744e-12		0.433707	9.27049e-25	0.793749	0.000305227		0.470578	1.55662e-28	0.975116	0.544384
Deletion	19q13.31	ZNF529	57711	0.339249	0.000823089	0.712146	2.18477e-08		0.160397	0.000279745	0.80456	0.000283443		0.446898	1.40842e-25	1.06708	0.143746
Deletion	19q13.31	ZNF566	84924	0.364153	0.000308491	0.750882	3.7165e-06		0.174891	7.28975e-05	0.746316	7.02398e-05		0.556811	1.7377e-41	1.06489	0.144945
Deletion	19q13.31	ZNF580	51157	0.338344	0.000851715	0.754459	1.57106e-08		0.254646	5.63355e-09	1.14352	0.0825093		0.462526	1.67332e-27	1.00492	0.889441
Deletion	19q13.31	ZNF585A	199704	0.404258	5.32508e-05	0.573951	5.22266e-14		0.0529926	0.232686	0.670035	7.63891e-10		0.370542	1.71956e-17	0.824664	0.000198355
Deletion	19q13.31	ZNF585B	92285	0.406223	4.85702e-05	0.539509	3.06707e-13		0.0211734	0.633667	0.549316	2.61179e-11		0.274394	5.77673e-10	0.659065	1.6978e-12
Deletion	3p12.1	ZNF654	55279	0.352599	0.000491249	0.577256	9.17535e-29		0.553647	3.20178e-42	0.700059	2.08253e-09		0.591316	8.11996e-48	0.743972	4.31875e-13
Deletion	19q13.31	ZNF71	58491	0.33327	0.00102963	0.637776	4.95755e-08		0.110273	0.012798	0.728907	1.09246e-08		0.342324	5.32461e-15	0.902078	0.0418225
Deletion	6p24.3	ZNF76	7629	0.45668	3.71961e-06	0.751583	2.61178e-09		0.369043	7.22043e-18	0.804267	0.000100708		0.409095	2.58547e-21	0.860652	5.51015e-06
Deletion	15q14	ZNF770	54989	0.442605	7.94095e-06	0.763329	0.000183358		0.410949	3.68334e-22	0.779297	0.00288352		0.581627	5.80526e-46	1.63014	2.75649e-23
Deletion	19q13.31	ZNF780A	284323	0.306407	0.00266829	0.68716	2.23091e-14		0.331216	1.6958e-14	0.933469	0.262892		0.640886	2.28759e-58	0.946702	0.286978
Deletion	19q13.31	ZNF784	147808	0.373969	0.000204879	0.694781	2.28354e-12		0.334412	9.16203e-15	0.766782	5.37517e-05		0.604901	1.59195e-50	0.906198	0.0212384
Deletion	7q35	ZNF800	168850	0.482336	8.5343e-07	0.670875	4.7584e-17		0.463446	1.82021e-28	0.695358	1.86048e-07		0.595277	1.35959e-48	0.833622	2.09463e-06
Deletion	7q31.1	ZNF800	168850	0.482336	8.5343e-07	0.670875	4.7584e-17		0.463446	1.82021e-28	0.695358	1.86048e-07		0.595277	1.35959e-48	0.833622	2.09463e-06
Deletion	7q35	ZNF862	643641	0.302443	0.00304881	0.527051	1.94364e-19		0.247997	1.42698e-08	0.586515	1.02202e-11		0.301447	8.15152e-12	0.759753	4.42494e-06
Deletion	7q31.1	ZNF862	643641	0.302443	0.00304881	0.527051	1.94364e-19		0.247997	1.42698e-08	0.586515	1.02202e-11		0.301447	8.15152e-12	0.759753	4.42494e-06
*Spearman correlation between gene expression and CNVs
✧Fold change of gene expression by RNA sequencing in tumor vs normal tissues
#Paired t-test
