# Supplementary material for: Genomic analysis of oesophageal squamous-cell carcinoma identifies alcohol drinking-related mutation signature and genomic alterations
Source: Nat Commun. 2017 May 26;8:15290. doi: 10.1038/ncomms15290 (PMC5477513; doi:10.1038/ncomms15290)
Supplement: Supplementary Data 12 — Comparison of the expression of genes with and without SV [file ncomms15290-s13.xlsx]

## Sheet: Supplementary Data 12
Supplementary Data 12. Comparison of the expression of genes with and without SV
Chr.	Gene	Gene start	Gene end	Number of affected samples	P value*	Fold change✧	COSMIC cancer gene census
1	FAF1	50902700	51425935	3	0.79789	1.04161	No
1	DAB1	57460451	59012406	3	0.209211	0.467988	No
1	DDAH1	85784164	86044046	3	0.842491	0.9312	No
1	RABGAP1L	174128548	174964445	3	0.706321	1.07144	No
1	PAPPA2	176432307	176814741	3	0.591583	1.60321	No
1	USH2A	215796236	216596738	3	0.519026	0.75479	No
1	SDCCAG8	243419336	243663394	3	0.22259	0.842439	No
1	SMYD3	245912644	246670614	6	0.729408	0.937909	No
2	LINC00486	33050510	33151760	14	0.543454	0.899496	No
2	RTN4	55199323	55339757	3	0.886195	1.02467	No
2	COMMD1	62115859	62374382	3	0.832886	1.0345	No
2	WDPCP	63348518	64054977	3	0.303571	1.24914	No
2	LRRTM4	76974845	77820445	5	0.966068	0.984059	No
2	DPP10	115199876	116603328	3	0.50235	0.666087	No
2	NCKAP5	133429372	134326034	12	0.397031	0.784858	No
2	THSD7B	137523115	138435287	4	0.537019	0.621861	No
2	LRP1B	140988992	142889270	46	0.118015	1.66944	No
2	GTDC1	144695635	145090135	3	0.841414	1.00788	No
2	ORC4	148687966	148779173	3	0.970256	1.01918	No
2	MBD5	148778580	149274540	3	0.079671	1.07987	No
2	GALNT13	154728426	155310361	4	0.512185	0.660227	No
2	MYO3B	171034655	171511681	3	0.981939	0.980164	No
2	ZNF804A	185463093	185804219	3	0.888442	1.06431	No
2	ITGAV	187454792	187545628	3	0.87836	1.11229	No
2	PARD3B	205410516	206484886	14	0.663509	0.905086	No
2	ADAM23	207308263	207485854	4	0.551786	0.649526	No
3	CNTN6	1134260	1445901	3	0.975135	1.00614	No
3	CNTN4	2140497	3099640	4	0.915396	0.982263	No
3	ATG7	11313995	11599139	3	8.78005e-05	0.534348	No
3	CLASP2	33537737	33759848	3	0.578323	1.08531	No
3	SMARCC1	47626762	47823596	3	0.362449	0.619048	No
3	FHIT	59735036	61237133	24	0.340255	0.845478	Yes
3	MAGI1	65339200	66024509	3	0.683642	0.888045	No
3	FOXP1	71003844	71633140	3	0.439354	0.817074	Yes
3	CNTN3	74311719	74570291	3	0.594606	0.705469	No
3	CADM2	85008132	86123579	3	0.0107041	3.59971	No
3	EPHA6	96533425	97471304	4	0.645264	1.32178	No
3	ZBTB20	114056941	114866118	10	0.760904	1.08405	No
3	SLC9A9	142984064	143567373	3	0.84595	1.08818	No
3	MED12L	150803484	151154860	3	0.0795124	2.19457	No
3	NLGN1	173114074	174004434	4	0.486242	1.5557	No
3	NAALADL2	174156363	175528340	4	0.341622	1.66443	No
3	LPP	187871072	188608460	3	0.887329	1.13315	Yes
3	TPRG1	188665003	189043093	4	0.256013	1.85092	No
3	TP63	189349205	189615068	3	0.380613	0.110709	No
4	KCNIP4	20730239	21950422	9	0.0518436	0.70842	No
4	GABRB1	46995740	47428461	3	0.580829	0.859401	No
4	LIN54	83831126	83934079	3	0.758022	1.05245	No
4	LRBA	151185683	151936879	5	0.522544	1.12288	No
5	SEMA5A	9035138	9546187	5	0.145736	1.77213	No
5	CTNND2	10971952	11904155	3	0.904773	0.934314	No
5	CDH18	19473060	20575982	5	0.682267	1.24505	No
5	WDR70	37379314	37753537	4	0.131686	1.0743	No
5	ARL15	53179775	53606412	4	0.540406	0.877998	No
5	GZMA	54398476	54406080	4	0.174162	0.448022	No
5	PDE4D	58264865	59817947	14	0.313558	0.846708	No
5	ADAMTS6	64444563	64777747	3	0.736096	0.670559	No
5	FAM172A	92953775	93447404	4	0.87226	1.03065	No
5	NRG2	139226364	139422884	4	0.862088	0.909099	No
6	PHACTR1	12717037	13290716	13	0.597588	0.916352	No
6	FAM65B	24804510	25042396	6	0.438546	1.30833	No
6	PKHD1	51480098	51952423	3	0.289191	2.58846	No
6	MLIP	53794780	54131078	4	0.0610134	0.386056	No
6	PRIM2	57179603	57513375	6	0.185576	0.822528	No
6	EYS	64429876	66417118	4	0.980114	0.99228	No
6	GRIK2	101846664	102517958	3	0.768293	0.832749	No
6	BEND3	107386386	107436473	3	0.531048	1.16536	No
6	PARK2	161768452	163148803	9	0.400706	0.784275	No
6	PACRG	163148164	163736524	3	0.124929	2.31954	No
7	SDK1	3341080	4308632	5	0.578882	0.80335	No
7	THSD7A	11409984	11871824	3	0.500009	0.726708	No
7	CBX3	26240782	26252976	3	0.152832	0.743657	No
7	AUTS2	69063905	70258054	6	0.738639	0.934036	No
7	CALN1	71244476	71912136	3	0.591514	0.618027	No
7	ADAM22	87563458	87832204	3	0.476236	1.60244	No
7	CDK14	90095738	90839905	6	0.77674	0.83974	No
7	LMTK2	97736197	97838945	4	0.637705	1.27077	No
7	CUX1	101459184	101927249	4	0.205426	0.804981	Yes
7	IMMP2L	110303107	111202573	11	0.0206335	0.724661	No
7	DOCK4	111366166	111846466	3	0.23921	1.39538	No
7	CADPS2	121958479	122526813	3	0.9432	1.03129	No
7	EXOC4	132937829	133751342	4	0.971128	1.00479	No
7	CNTNAP2	145813094	148118090	9	0.471533	0.588393	No
7	DNAJB6	157128075	157210133	3	0.657001	1.09284	No
8	CSMD1	2792875	4852494	22	0.390077	1.4472	No
8	NRG1	31496902	32622548	4	0.36458	1.86741	Yes
8	UNC5D	35092975	35654068	3	0.410136	0.749678	No
8	PRKDC	48685669	48872743	4	0.893249	1.03009	No
8	PXDNL	52232138	52722005	3	0.709614	0.827532	No
8	NKAIN3	63161150	63912211	3	0.305422	1.10827	No
8	KCNB2	73449626	73850584	27	0.0683369	0.654709	No
8	RALYL	85095022	85834079	4	0.78055	0.905343	No
8	VPS13B	100025494	100889808	5	0.571126	1.08953	No
8	RIMS2	104512976	105268322	5	0.302346	1.87018	No
8	CSMD3	113235157	114449328	5	0.528213	1.53676	No
8	EXT1	118806729	119124092	4	0.315477	1.26598	Yes
8	ADCY8	131792547	132054672	3	0.000148056	0.645578	No
8	TRAPPC9	140742586	141468678	7	0.964875	0.99407	No
9	PTPRD	8314246	10612723	4	0.663096	0.758131	No
9	CNTLN	17134980	17503921	4	0.540878	1.18146	No
9	MIR31HG	21455641	21559668	4	0.97418	0.972812	No
9	MTAP	21802542	21937650	10	0.0807736	0.524624	No
9	CDKN2A	21967752	21995300	5	1.65598e-07	0.153169	Yes
9	LINGO2	27948076	28670284	4	0.00675465	5.33324	No
9	UBAP1	34179003	34252521	3	0.0164357	1.5646	No
9	KIF27	86451613	86536380	3	0.355871	0.749865	No
9	C9orf3	97488983	97849500	5	0.690175	0.911381	No
9	SNX30	115513118	115643951	3	0.216364	1.27497	No
9	SET	131445703	131458679	4	0.735981	1.05927	Yes
10	CELF2	11047284	11378674	4	0.10926	1.85214	No
10	CAMK1D	12391481	12877545	3	0.0450418	2.02326	No
10	FRMD4A	13685706	14504141	5	0.807499	1.01704	No
10	CCDC7	32735068	32863492	4	0.255283	1.1687	No
10	PARD3	34398488	35104253	13	0.200046	0.643522	No
10	PRKG1	52751118	54058110	3	0.689202	0.857814	No
10	PCDH15	55562531	57387702	3	0.00842876	0.74876	No
10	ANK3	61786056	62493248	4	0.404865	1.34843	No
10	CTNNA3	67672276	69455927	4	0.9716	1.01754	No
10	ADK	75910943	76469061	3	0.395825	1.26221	No
10	KCNMA1	78629359	79398353	3	0.175267	2.73146	No
10	PAPSS2	89419370	89507462	5	0.787464	1.16076	No
10	TLL2	98124363	98273675	4	0.168372	0.533249	No
10	PKD2L1	102047911	102090243	5	0.363166	0.764043	No
10	ATRNL1	116853124	117708503	6	0.479197	1.48233	No
11	PDE3B	14665269	14893590	3	0.411809	1.3356	No
11	SOX6	15987995	16761138	5	0.575207	1.40377	No
11	KIF18A	28042167	28129855	3	0.957245	0.984956	No
11	CD44	35160417	35253949	5	0.169963	0.882318	No
11	LRRC4C	40135753	41481323	6	0.842369	1.10371	No
11	SNHG1	62619460	62623386	3	0.144508	1.41911	No
11	LRP5	68080077	68216743	5	0.000284873	2.36678	No
11	PPP6R3	68228199	68382802	10	0.0108172	1.41884	No
11	TPCN2	68816365	68858072	3	0.140558	1.9724	No
11	ANO1	69924408	70035634	4	0.0426293	3.4164	No
11	PPFIA1	70116806	70230509	5	0.978085	1.01072	No
11	SHANK2	70313961	70963623	15	0.775863	1.12212	No
11	CLPB	72003469	72145724	3	0.879917	1.04906	No
11	FCHSD2	72547790	72853306	3	0.144817	1.43359	No
11	DLG2	83166055	85338966	4	0.690565	1.2847	No
11	CNTN5	98891683	100229616	5	0.597423	1.42633	No
11	NTM	131240373	132206716	3	0.0115385	0.311852	No
12	RAD52	1021243	1099219	3	0.474585	0.850071	No
12	SCNN1A	6456009	6486896	5	0.419067	0.608754	No
12	C1R	7187513	7245203	8	0.456006	1.18271	No
12	PDE3A	20522179	20837315	3	0.138722	2.04738	No
12	SOX5	23682434	24103966	9	0.546931	0.82436	No
12	ARID2	46123448	46301823	3	0.48594	0.868706	Yes
12	SLC4A8	51785101	51909547	4	0.965988	0.987113	No
12	KRT6A	52880958	52887041	3	0.767103	1.24415	No
12	KRT5	52908359	52914471	5	0.483214	1.38714	No
12	GRIP1	66741211	67197966	3	0.765669	1.1592	No
12	OSBPL8	76745577	76953589	4	0.988724	0.997825	No
12	PPP1R12A	80167343	80329240	3	0.332291	0.857251	No
12	ANKS1B	99120235	100378432	12	0.30069	0.730176	No
12	TAOK3	118587606	118810750	3	0.951299	1.01085	No
12	CCDC60	119772517	119978852	4	0.0310661	3.39444	No
12	KNTC1	123011793	123110943	3	0.3698	1.23849	No
12	BRI3BP	125478246	125515777	6	0.577851	1.10916	No
12	TMEM132C	128751948	129192460	3	0.760992	0.815405	No
13	TPTE2	19997017	20110902	3	0.636625	0.861418	No
13	MTUS2	29394485	30080084	5	0.592821	1.28346	No
13	NBEA	35516424	36247159	4	0.356873	1.62177	No
13	LHFP	39917029	40177665	3	0.679727	0.878934	Yes
13	RB1	48877887	49056122	6	0.368323	0.741709	Yes
13	CKAP2	53029564	53050763	5	0.0306263	1.50911	No
13	DIAPH3	60239717	60738121	3	0.465165	1.22463	No
13	PCDH9	66876966	67804577	5	0.481664	1.43859	No
13	KLF12	74260226	74708042	3	0.539046	0.825197	No
13	GPC5	92050861	93525935	5	0.0545074	0.785954	No
13	GPC6	93879095	95059655	5	0.0797703	0.434408	No
13	MCF2L	113548692	113754053	3	0.934898	1.03811	No
14	SCFD1	31091318	31205018	3	0.426081	0.850897	No
14	NPAS3	33404139	34273382	5	0.138461	1.77284	No
14	RALGAPA1	36007558	36278510	5	0.342363	1.52805	No
14	SLC25A21	37147126	37642071	4	8.31451e-05	8.17211	No
14	MDGA2	47308832	48144157	4	0.133216	1.85717	No
14	RAD51B	68286496	69196935	8	0.936465	0.987719	Yes
14	MAP3K9	71189243	71276251	4	0.434285	0.768255	No
14	NUMB	73741815	73930348	5	0.672475	1.06152	No
14	UNC79	93799565	94174222	3	0.570255	1.28491	No
15	GABRG3	27216429	27787137	4	0.150203	3.29388	No
15	HERC2	28356186	28567298	3	0.859965	0.964973	No
15	C15orf57	40820882	40857256	6	0.937498	0.990979	No
15	AP4E1	51200869	51298097	4	0.0620945	0.782266	No
15	PRTG	55903744	56035288	3	0.780927	1.12507	No
15	TCF12	57210821	57591479	3	0.315698	0.835148	Yes
15	THSD4	71389291	72075722	9	0.580729	0.742223	No
15	LINGO1	77905369	78113242	5	0.718499	0.896546	No
15	GOLGA6L10	82635130	82641706	4	0.723385	0.921764	No
15	AGBL1	86685227	87572283	3	0.917577	0.971789	No
16	RAB11FIP3	475619	573011	3	0.499516	1.14711	No
16	RBFOX1	6069095	7763340	7	0.476786	1.31003	No
16	GSG1L	27798856	28074830	3	0.877343	0.959954	No
16	RABEP2	28915742	28947847	8	0.31151	1.11604	No
16	WWOX	78133310	79246564	11	0.848875	0.955772	No
16	CDH13	82660408	83834245	8	0.869277	1.05079	No
17	ABR	906758	1132315	7	0.480336	1.10137	No
17	RAP1GAP2	2680350	2941033	3	0.638632	1.18863	No
17	P2RX1	3799886	3819794	10	0.0180849	2.17254	No
17	GAS7	9813926	10101868	4	0.469008	0.747977	Yes
17	SHISA6	11144580	11467380	6	0.285561	1.77394	No
17	DNAH9	11501748	11873065	6	0.324807	1.41307	No
17	COX10	13972813	14111994	3	0.369201	1.13832	No
17	MAP2K3	21187984	21218552	3	0.467082	0.873541	No
17	SSH2	27952956	28257294	3	0.275321	0.811441	No
17	RNF135	29295803	29326929	3	1.83846e-08	0.749815	No
17	WIPF2	38375556	38440388	3	0.685614	0.931919	No
17	ACLY	40023161	40086795	3	0.582989	1.09614	No
17	VAT1	41166622	41177140	6	0.198622	1.24021	No
17	CLTC	57697050	57774317	3	0.0906668	0.815187	Yes
17	VMP1	57784553	57919616	4	0.309855	0.851737	No
17	USP32	58256455	58499831	3	0.076843	0.785561	No
17	BCAS3	58754814	59470199	6	0.958024	0.992514	No
17	PRKCA	64298754	64806861	3	0.00201293	0.727447	No
17	SLC39A11	70642088	71088851	8	0.296485	0.851197	No
17	SRP68	74035184	74068734	3	0.405578	1.11299	No
17	RPTOR	78518619	78940171	4	0.277676	0.829088	No
17	TBCD	80709940	80903798	6	0.425057	1.12018	No
18	LINC00470	1254384	1408345	3	0.130588	3.35333	No
18	DLGAP1	3496030	4455335	10	0.0205543	2.88894	No
18	L3MBTL4	5954705	6415236	4	0.269678	1.99717	No
18	PTPRM	7566780	8406859	4	0.779052	1.0818	No
18	ROCK1	18526867	18691812	4	0.299216	1.15152	No
18	OSBPL1A	21742008	21977844	5	0.79223	1.04818	No
18	CTIF	46065417	46389588	4	0.552092	0.887968	No
18	ACAA2	47308537	47340330	3	6.06377e-07	1.64244	No
18	DCC	49866542	51062273	4	0.239263	2.14474	No
18	WDR7	54318574	54703837	3	0.833128	1.04261	No
18	ZNF236	74534563	74682683	3	0.947947	0.99767	No
19	SBNO2	1107635	1174282	3	0.235387	0.773485	No
19	GNA15	3136191	3163767	4	0.675453	0.889856	No
19	MUC16	8959520	9092018	4	0.652613	1.55448	No
19	ZNF429	21679484	21739072	5	0.857969	0.932126	No
19	ZNF254	24216207	24312763	6	0.0739917	1.27419	No
19	RYR1	38924339	39078204	3	0.0754454	0.492186	No
19	TMEM91	41856816	41889988	3	0.0782164	0.559838	No
19	PLAUR	44150247	44174699	4	0.899622	1.0401	No
20	PLCB1	8095100	8949007	3	0.333784	1.42216	No
20	MACROD2	13976015	16033842	17	0.34549	0.783779	No
20	RIN2	19867165	19983101	3	0.952438	0.984922	No
20	RBL1	35624752	35724398	3	0.0687761	1.5629	No
20	PTPRT	40701392	41818610	8	0.665202	1.31474	No
20	ATP9A	50213053	50385173	6	0.362849	1.2073	No
20	TSHZ2	51588946	52111869	4	0.819909	0.900729	No
21	CHODL	19273580	19639690	5	0.104163	2.75996	No
21	NCAM2	22370633	22915650	3	0.0414432	4.38521	No
21	APP	27252861	27543446	3	0.605887	1.13729	No
21	CLDN14	37832919	37948867	4	0.557204	0.926676	No
22	HIRA	19318221	19434973	3	0.084612	0.721111	No
22	TTC28	28374002	29075853	30	0.496859	0.917166	No
22	LARGE	33558212	34318829	4	0.815819	1.07421	No
22	MYH9	36677327	36784063	7	0.922357	0.986507	Yes
22	TNRC6B	40440821	40731812	3	0.451205	1.16673	No
22	EP300	41487790	41576083	3	0.0141085	0.655658	Yes
22	CENPM	42334725	42343168	3	0.212176	1.42417	No
22	PPARA	46546424	46639653	4	0.937611	0.984583	No
22	TBC1D22A	47158514	47571342	4	0.142521	0.833224	No
*Paired t-test
✧Fold change of gene expression by RNA sequencing in tumor vs normal tissues
