# Supplementary material for: Genomic analysis of oesophageal squamous-cell carcinoma identifies alcohol drinking-related mutation signature and genomic alterations
Source: Nat Commun. 2017 May 26;8:15290. doi: 10.1038/ncomms15290 (PMC5477513; doi:10.1038/ncomms15290)
Supplement: Supplementary Data 13 — Genes involved in pathways [file ncomms15290-s14.xlsx]

## Sheet: Supplementary Data 13
Supplementary Data 13. Genes involved in pathways
Gene	Identified by	SNV					CNV														Expression of mRNA (Tumor vs Normal)
		No.	%	Fold change✧	P value#		Amp/del	CNV_A2	%	CNV_A1	%	CNV_N	%	CNV_L	%	CNV_H	%	r*	P value*		High/low	Fold change✧	P value#
EGFR	CNV	1	1	--	--		Amp	14	15	47	50	27	29	6	6	0	0	0.549778	9.51962e-09		High	1.25047	0.0104355
PIK3CA	SNV	4	4	0.863245	1.02713		Amp	36	38	48	51	8	9	2	2	0	0	0.414955	3.20463e-05		No change	1.16569	2.92177e-05
AKT1	other	0	0	--	--		Amp	13	14	49	52	19	20	9	10	4	4	0.400996	6.19607e-05		No change	1.15255	0.00029869
PTEN	other	1	1	--	--		Del	1	1	18	19	37	39	35	37	3	3	0.603002	1.26483e-10		Low	0.782953	2.97329e-09
PIK3R1	CNV	2	2	0.434593	0.646922		Del	0	0	6	6	27	29	57	61	4	4	0.314136	0.00204678		Low	0.340527	1.41563e-22
MDM2	other	0	0	--	--		Amp	5	5	25	27	53	56	11	12	0	0	0.444427	7.21191e-06		No change	1.14218	0.00828626
FOXO3	CNV	0	0	--	--		Del	0	0	27	29	43	46	23	24	1	1	0.377596	0.000175545		Low	0.592435	1.94305e-20
TP53	SNV	73	78	0.325062	1.16943		--	3	3	41	44	36	38	14	15	0	0	-0.0432422	0.678997		No change	1.17923	0.0334657
CDKN2A	SNV	12	13	0.00207967	7.181		Del	2	2	7	7	10	11	41	44	34	36	0.391454	9.56406e-05		No change	1.03889	0.870381
CDKN2B	CNV	0	0	--	--		Del	0	0	6	6	10	11	43	46	35	37	0.352224	0.000498587		Low	0.298447	5.99204e-09
ATM	CNV	1	1	--	--		Del	2	2	9	10	30	32	51	54	2	2	0.333089	0.00103655		Low	0.790747	9.73484e-06
FBXW7	SNV&CNV	7	7	0.463478	0.909068		Del	1	1	8	9	36	38	43	46	6	6	0.410125	4.03923e-05		Low	0.670511	4.22899e-19
CCND1	CNV	0	0	--	--		Amp	54	57	21	22	12	13	5	5	2	2	0.656559	6.73603e-13		High	1.42106	0.0021569
RB1	SNV	2	2	0.00193277	0.463421		Del	1	1	10	11	29	31	50	53	4	4	0.245569	0.0170479		No change	1.09552	0.0831462
CDKN1A	other	0	0	--	--		Del	0	0	49	52	34	36	11	12	0	0	0.0788732	0.449859		No change	0.974981	0.777041
CCNE1	other	0	0	--	--		Del	7	7	34	36	26	28	24	26	3	3	0.252952	0.0139017		High	3.00389	8.20773e-32
E2F1	other	0	0	--	--		--	19	20	60	64	14	15	1	1	0	0	0.276931	0.00689062		High	3.9151	4.03244e-37
AURKA	other	0	0	--	--		--	7	7	68	72	17	18	2	2	0	0	0.174563	0.0924236		High	6.92843	6.21219e-34
IKBKB	other	0	0	--	--		Amp	16	17	39	41	27	29	12	13	0	0	0.541289	1.77164e-08		No change	0.962353	0.313459
TNFRSF10A	other	0	0	--	--		Del	5	5	25	27	19	20	37	39	8	9	0.385605	0.000123988		High	1.53763	7.70297e-07
TRAF3	CNV	0	0	--	--		Del	11	12	48	51	20	21	15	16	0	0	0.393519	8.71594e-05		High	1.71676	1.95372e-21
FADD	CNV	0	0	--	--		Amp	55	59	21	22	12	13	5	5	1	1	0.727778	9.63332e-17		High	4.15876	4.38587e-25
CASP8	other	0	0	--	--		Del	3	3	27	29	39	41	24	26	1	1	0.175548	0.0905706		High	1.308	2.84641e-06
BIRC2	other	2	2	4.80768e-05	0.743763		Del	8	9	18	19	24	26	43	46	1	1	0.55074	8.86255e-09		High	1.41275	1.49741e-06
NFKB1	other	0	0	--	--		Del	1	1	9	10	34	36	50	53	0	0	0.446372	6.50344e-06		No change	1.073	0.0481175
CUL3	CNV	2	2	0.382838	1.02802		Del	0	0	14	15	37	39	42	45	1	1	0.406864	4.71299e-05		Low	0.620931	1.3155e-20
CUL5	CNV	0	0	--	--		Del	3	3	9	10	30	32	50	53	2	2	0.641189	3.36194e-12		Low	0.767412	3.06049e-11
NFE2L2	SNV	7	7	0.32454	1.17343		Amp	10	11	37	39	35	37	12	13	0	0	0.227952	0.0271268		No change	0.817387	0.00487102
NOTCH1	SNV	16	17	0.641952	0.937214		Amp	9	10	33	35	19	20	30	32	3	3	0.232686	0.0240167		No change	1.13215	0.0157119
CTNNB1	other	0	0	--	--		--	0	0	1	1	12	13	80	85	1	1	0.242148	0.0187023		No change	1.01341	0.682678
FAT1	SNV	5	5	0.42389	1.24535		Del	3	3	13	14	24	26	44	47	10	11	0.424239	2.03334e-05		High	1.78191	2.22073e-11
AJUBA	SNV	4	4	0.720578	0.937822		--	14	15	47	50	25	27	8	9	0	0	0.223987	0.0299889		High	2.38774	1.98108e-11
YAP1	CNV	0	0	--	--		Del	8	9	17	18	24	26	44	47	1	1	0.565191	2.94544e-09		Low	0.69311	2.02105e-06
MLL	other	3	3	0.116462	1.17857		Del	0	0	18	19	33	35	43	46	0	0	0.422912	2.1717e-05		Low	0.663899	3.46557e-15
MLL2	SNV	13	14	0.166237	1.14298		--	1	1	40	43	40	43	12	13	1	1	0.416977	2.90572e-05		No change	0.956854	0.233785
MLL3	CNV	3	3	0.694157	1.10521		Del	3	3	26	28	32	34	31	33	2	2	0.510219	1.49537e-07		Low	0.612542	7.40776e-20
EHMT2	CNV	1	1	--	--		Del	4	4	47	50	31	33	12	13	0	0	0.390592	9.94002e-05		High	1.38176	5.39473e-15
KDM6A	SNV	3	3	0.652436	1.2456		--	--	--	--	--	--	--	--	--	--	--	--	--		--	--	--
ANO1	CNV	1	1	--	--		Amp	55	59	20	21	12	13	5	5	2	2	0.576533	1.19469e-09		High	3.27038	2.04094e-12
NF-kB1	other	0	0	--	--		Del	1	1	9	10	34	36	50	53	0	0	0.446372	6.50344e-06		No change	1.073	0.0481175
KAT2A	other	1	1	--	--		--	3	3	47	50	33	35	11	12	0	0	0.422957	2.16688e-05		High	1.27996	1.30929e-10
KAT2B	other	0	0	--	--		--	0	0	2	2	12	13	80	85	0	0	0.41724	2.86879e-05		Low	0.213827	1.54786e-43
CREBBP	SNV	5	5	0.131341	0.769307		--	5	5	48	51	28	30	13	14	0	0	0.428357	1.65461e-05		No change	0.980118	0.547567
EP300	other	11	12	0.793274	1.03614		--	8	9	38	40	32	34	16	17	0	0	0.304009	0.00289296		No change	0.923795	0.0113966
MLL4	other	0	0	--	--		Amp	9	10	38	40	25	27	22	23	0	0	0.520487	7.56488e-08		No change	1.01369	0.667686
SMYD3	CNV	0	0	--	--		Amp	7	7	42	45	41	44	4	4	0	0	0.381413	0.000148902		High	1.38903	9.24172e-08
SMYD4	other	1	1	--	--		--	3	3	48	51	30	32	13	14	0	0	0.366187	0.00028371		High	1.40904	3.00726e-15
SMYD5	other	0	0	--	--		--	5	5	44	47	38	40	7	7	0	0	0.388534	0.000108939		High	1.55119	2.58316e-19
NSD1	other	1	1	--	--		--	1	1	25	27	25	27	41	44	2	2	0.0450969	0.666032		No change	0.962972	0.215456
EHMT1	other	0	0	--	--		Amp	9	10	33	35	19	20	30	32	3	3	0.654052	8.81087e-13		No change	1.09374	0.00223024
EZH1	other	0	0	--	--		--	3	3	47	50	33	35	11	12	0	0	0.197791	0.0560142		Low	0.495786	4.81421e-26
EZH2	other	1	1	--	--		Del	3	3	27	29	38	40	26	28	0	0	0.236978	0.0214646		High	2.48168	1.31007e-15
SETD2	other	0	0	--	--		--	0	0	5	5	11	12	77	82	1	1	0.38348	0.000136092		Low	0.740952	2.38051e-25
DOT1L	other	2	2	0.42215	1.16929		--	6	6	27	29	30	32	30	32	1	1	0.336216	0.000922594		No change	1.06918	0.108279
KDM5A	other	1	1	--	--		Amp	15	16	51	54	23	24	4	4	1	1	0.519091	8.31021e-08		No change	1.19032	4.17508e-07
KDM5B	other	2	2	0.961848	1.01162		Amp	7	7	55	59	29	31	3	3	0	0	-0.151515	0.144904		High	1.33238	2.09813e-08
KDM1A	other	0	0	--	--		--	2	2	28	30	39	41	24	26	1	1	0.317869	0.0017962		High	1.81935	6.52717e-29
KDM1B	other	0	0	--	--		Del	0	0	27	29	47	50	18	19	2	2	0.217519	0.035205		High	1.41092	4.47064e-11
KDM4B	other	2	2	0.477113	1.33638		--	4	4	34	36	30	32	26	28	0	0	0.054973	0.598715		Low	0.779579	5.44148e-13
KDM6B	other	0	0	--	--		--	3	3	41	44	36	38	14	15	0	0	0.319848	0.00167493		No change	1.05802	0.368894
KDM4A	other	0	0	--	--		--	10	11	32	34	37	39	14	15	1	1	0.366978	0.000274573		High	1.45094	1.34447e-13
DKK4	other	0	0	--	--		Amp	16	17	39	41	26	28	13	14	0	0	0.139646	0.17947		Low	0.0985996	2.48913e-27
WNT1	other	0	0	--	--		--	1	1	41	44	39	41	12	13	1	1	0.280487	0.00617709		Low	0.742242	0.000197965
LRP5	other	0	0	--	--		--	27	29	38	40	21	22	7	7	1	1	0.51862	8.57752e-08		No change	0.991743	0.892003
FZD10	other	0	0	--	--		--	3	3	25	27	45	48	18	19	3	3	-0.13371	0.198864		No change	1.03947	0.803922
FAM123B	other	0	0	--	--		--	--	--	--	--	--	--	--	--	--	--	--	--		--	--	--
AXIN2	other	1	1	--	--		--	0	0	39	41	44	47	10	11	1	1	-0.0901511	0.387525		Low	0.582601	9.04188e-07
APC	CNV	1	1	--	--		Del	0	0	12	13	29	31	51	54	2	2	0.431492	1.41181e-05		Low	0.564202	8.67674e-26
SOX9	other	1	1	--	--		--	2	2	38	40	39	41	13	14	2	2	0.11306	0.277934		High	1.41448	0.0381997
TGFB1	other	0	0	--	--		Del	2	2	36	38	28	30	28	30	0	0	0.143555	0.167478		High	1.90916	1.11792e-19
TGFBR1	other	0	0	--	--		--	4	4	22	23	34	36	33	35	1	1	0.198639	0.054949		No change	1.12878	0.0103874
TGFBR2	other	2	2	0.762307	0.80231		--	0	0	3	3	11	12	79	84	1	1	0.175368	0.0909058		Low	0.472552	2.45675e-15
ACVR1	other	0	0	--	--		--	2	2	32	34	46	49	14	15	0	0	0.222795	0.0308984		High	1.83938	4.72534e-24
ACVR2A	other	0	0	--	--		--	3	3	21	22	44	47	26	28	0	0	0.325724	0.0013572		Low	0.594238	1.95153e-16
ACVR2B	other	0	0	--	--		--	0	0	1	1	13	14	79	84	1	1	0.0966404	0.354135		No change	0.928264	0.16632
SMAD2	other	0	0	--	--		--	1	1	9	10	26	28	53	56	5	5	0.539631	3.40118e-08		No change	0.909081	0.00137877
SMAD3	other	1	1	--	--		Del	0	0	26	28	41	44	26	28	1	1	0.19582	0.0585572		No change	1.02156	0.747506
SMAD4	other	1	1	--	--		--	0	0	17	18	48	51	27	29	2	2	0.141686	0.173134		Low	0.647796	4.6156e-16
MYC	other	1	1	--	--		Amp	40	43	41	44	12	13	1	1	0	0	0.130069	0.21148		High	1.22643	0.0231351
ARID1A	other	2	2	0.740633	1.20905		--	4	4	28	30	35	37	26	28	1	1	0.282481	0.00580627		No change	1.02363	0.441845
PIK3CD	other	1	1	--	--		--	5	5	35	37	29	31	24	26	1	1	0.348895	0.000568168		High	1.42998	2.70193e-07
KDM1A	other	0	0	--	--		--	2	2	28	30	39	41	24	26	1	1	0.317869	0.0017962		High	1.83069	4.01125e-28
ARID1A	other	2	2	0.740633	1.20905		--	4	4	28	30	35	37	26	28	1	1	0.282481	0.00580627		No change	1.02212	0.495971
KDM4A	other	0	0	--	--		--	10	11	32	34	37	39	14	15	1	1	0.366978	0.000274573		High	1.47892	1.1129e-12
ZFYVE9	other	0	0	--	--		--	7	7	26	28	41	44	20	21	0	0	0.467546	2.02315e-06		No change	0.815049	1.7863e-06
NRAS	other	1	1	--	--		--	1	1	14	15	38	40	38	40	3	3	0.321145	0.0015995		High	1.55567	1.34582e-14
ASH1L	other	1	1	--	--		--	10	11	50	53	29	31	5	5	0	0	0.479185	1.0292e-06		Low	0.72001	4.93296e-14
KDM5B	other	2	2	0.961848	1.01162		Amp	7	7	55	59	29	31	3	3	0	0	-0.151515	0.144904		High	1.3323	1.12718e-07
PIK3C2B	other	0	0	--	--		Amp	8	9	54	57	29	31	3	3	0	0	-0.084004	0.420833		Low	0.631814	1.69562e-11
MDM4	other	1	1	--	--		Amp	8	9	54	57	29	31	3	3	0	0	0.18003	0.082507		No change	0.811893	8.48035e-08
AKT3	other	0	0	--	--		Amp	6	6	41	44	37	39	10	11	0	0	0.24636	0.0166834		Low	0.463191	7.19542e-11
SMYD3	other	0	0	--	--		Amp	7	7	42	45	41	44	4	4	0	0	0.381413	0.000148902		High	1.29821	4.57696e-05
MYCN	other	0	0	--	--		--	2	2	36	38	37	39	17	18	2	2	0.117064	0.261156		Low	0.662697	0.00835991
SMYD5	other	0	0	--	--		--	5	5	44	47	38	40	7	7	0	0	0.388534	0.000108939		High	1.56987	7.19527e-20
MOB1A	other	0	0	--	--		--	5	5	43	46	38	40	8	9	0	0	0.284799	0.00540009		High	1.20718	7.17789e-08
ERBB4	other	1	1	--	--		Del	0	0	13	14	23	24	53	56	5	5	0.126289	0.22517		Low	0.110812	1.17338e-27
RAF1	other	0	0	--	--		--	0	0	1	1	16	17	77	82	0	0	0.445209	6.91881e-06		Low	0.681378	2.82136e-29
KAT2B	other	0	0	--	--		--	0	0	2	2	12	13	80	85	0	0	0.41724	2.86879e-05		Low	0.217697	1.78605e-42
SETD2	other	0	0	--	--		--	0	0	5	5	11	12	77	82	1	1	0.38348	0.000136092		Low	0.74598	3.62718e-24
SMARCC1	other	1	1	--	--		--	2	2	5	5	10	11	76	81	1	1	0.201771	0.0511546		No change	1.0259	0.461496
PBRM1	other	2	2	0.55532	0.573156		--	0	0	7	7	16	17	71	76	0	0	0.196731	0.0573712		Low	0.600474	1.62361e-24
FOXP1	other	1	1	--	--		--	0	0	0	0	10	11	80	85	4	4	0.330599	0.00113629		Low	0.379445	4.5168e-26
GSK3B	other	0	0	--	--		--	12	13	54	57	20	21	8	9	0	0	0.375874	0.000188953		High	1.27431	5.64132e-08
PIK3CB	other	1	1	--	--		--	19	20	56	60	16	17	3	3	0	0	0.188196	0.069296		No change	0.933724	0.0872445
ATR	other	0	0	--	--		--	19	20	58	62	13	14	4	4	0	0	0.416896	2.91717e-05		High	1.64006	4.48023e-20
MECOM	other	1	1	--	--		--	32	34	49	52	10	11	3	3	0	0	0.0261969	0.802098		Low	0.496045	9.65547e-12
PIK3CA	other	4	4	0.863245	1.02713		Amp	36	38	48	51	8	9	2	2	0	0	0.414955	3.20463e-05		No change	1.12644	0.00230046
ACTL6A	other	0	0	--	--		Amp	36	38	47	50	8	9	3	3	0	0	0.410907	3.89165e-05		High	2.67684	3.43823e-34
TP63	other	1	1	--	--		--	43	46	42	45	7	7	1	1	1	1	0.167109	0.107432		High	7.56661	2.06937e-13
CTBP1	other	0	0	--	--		--	0	0	19	20	31	33	41	44	3	3	0.482405	8.49881e-07		No change	1.05108	0.0640904
FGFR3	other	0	0	--	--		--	0	0	19	20	29	31	43	46	3	3	0.0937935	0.368558		High	2.03875	0.00262653
RBPJ	other	0	0	--	--		--	2	2	8	9	30	32	54	57	0	0	0.293667	0.00406933		No change	0.826355	1.61521e-07
PDGFRA	other	0	0	--	--		--	2	2	12	13	47	50	33	35	0	0	0.143509	0.167613		Low	0.455554	2.37232e-14
MOB1B	other	0	0	--	--		--	4	4	12	13	34	36	43	46	1	1	0.305666	0.00273598		Low	0.765317	1.23883e-09
TET2	other	0	0	--	--		Del	1	1	10	11	30	32	53	56	0	0	0.32349	0.00147094		Low	0.674644	3.27579e-10
MAML3	other	0	0	--	--		Del	1	1	15	16	29	31	48	51	1	1	0.013561	0.896783		Low	0.399452	4.60744e-21
INPP4B	other	0	0	--	--		Del	0	0	10	11	28	30	54	57	2	2	0.268801	0.00880193		Low	0.607482	1.64755e-07
SMAD1	other	0	0	--	--		Del	0	0	11	12	30	32	51	54	2	2	0.328152	0.00124273		High	1.33377	5.52035e-12
FBXW7	other	7	7	0.463478	0.909068		Del	1	1	8	9	36	38	43	46	6	6	0.410125	4.03923e-05		Low	0.678977	1.26096e-16
PIK3R1	other	2	2	0.434593	0.646922		Del	0	0	6	6	27	29	57	61	4	4	0.314136	0.00204678		Low	0.323248	6.54449e-25
RASA1	other	0	0	--	--		Del	0	0	5	5	18	19	68	72	3	3	0.480889	9.30282e-07		No change	0.860759	5.74623e-06
PDGFRB	other	2	2	0.690105	0.699523		--	2	2	17	18	29	31	46	49	0	0	0.0565052	0.588548		High	1.59921	5.48558e-08
FAT2	other	9	10	0.427526	1.19398		--	1	1	17	18	31	33	45	48	0	0	-0.00864087	0.934124		High	3.49764	6.57859e-07
NSD1	other	1	1	--	--		--	1	1	25	27	25	27	41	44	2	2	0.0450969	0.666032		No change	0.979262	0.493125
MAML1	other	1	1	--	--		--	0	0	25	27	24	26	43	46	2	2	0.453729	4.37289e-06		No change	1.03632	0.188727
KDM1B	other	0	0	--	--		Del	0	0	27	29	47	50	18	19	2	2	0.217519	0.035205		High	1.40323	2.8666e-10
E2F3	other	0	0	--	--		Del	1	1	32	34	39	41	21	22	1	1	0.349627	0.000552158		High	1.83977	6.58637e-24
EHMT2	other	1	1	--	--		Amp	4	4	47	50	31	33	12	13	0	0	0.390592	9.94002e-05		High	1.39144	1.0008e-14
DAXX	other	1	1	--	--		Del	1	1	48	51	33	35	12	13	0	0	0.458392	3.38404e-06		High	1.48045	2.52991e-22
MAPK13	other	0	0	--	--		Del	1	1	49	52	33	35	11	12	0	0	0.195142	0.059454		High	1.24779	0.103965
ARID1B	other	1	1	--	--		Del	0	0	27	29	46	49	20	21	1	1	0.361764	0.000340121		No change	0.853256	2.54945e-07
PHF10	other	0	0	--	--		Del	1	1	26	28	44	47	19	20	4	4	0.329126	0.00119931		Low	0.641638	4.54167e-18
DLL1	other	0	0	--	--		Del	1	1	26	28	45	48	18	19	4	4	0.0523293	0.616437		No change	0.97289	0.763481
ACTB	other	0	0	--	--		--	21	22	56	60	13	14	4	4	0	0	0.304761	0.00282079		Low	0.755123	1.89645e-10
CDK6	other	0	0	--	--		Del	13	14	37	39	35	37	9	10	0	0	0.0432111	0.679215		High	2.0096	5.7285e-17
ACTL6B	other	0	0	--	--		Amp	20	21	47	50	21	22	6	6	0	0	0.0247243	0.813013		Low	0.599362	6.77439e-07
MLL5	other	2	2	7.638e-09	1.32944		Del	17	18	39	41	31	33	7	7	0	0	0.348119	0.000585632		Low	0.786598	1.42338e-07
PIK3CG	other	0	0	--	--		Del	14	15	31	33	40	43	9	10	0	0	-0.132582	0.202712		No change	0.904068	0.350873
FOXP2	other	1	1	--	--		Del	5	5	24	26	26	28	38	40	1	1	0.0209949	0.840814		Low	0.227209	1.76628e-20
MET	other	1	1	--	--		Del	4	4	29	31	36	38	25	27	0	0	0.105575	0.311191		High	2.98567	2.35674e-31
BRAF	other	0	0	--	--		Del	3	3	24	26	38	40	29	31	0	0	0.38288	0.0001397		Low	0.736633	7.82702e-10
EZH2	other	1	1	--	--		Del	3	3	27	29	38	40	26	28	0	0	0.236978	0.0214646		High	2.58577	4.24282e-17
SMARCD3	other	0	0	--	--		Del	1	1	35	37	32	34	25	27	1	1	0.330838	0.00112633		Low	0.429448	1.02323e-15
MLL3	other	3	3	0.694157	1.10521		Del	3	3	26	28	32	34	31	33	2	2	0.510219	1.49537e-07		Low	0.603218	3.60764e-20
FGFR1	other	0	0	--	--		--	4	4	25	27	50	53	14	15	1	1	-0.0445059	0.670152		Low	0.363709	1.59983e-17
KAT6A	other	0	0	--	--		Amp	15	16	40	43	27	29	12	13	0	0	0.634141	6.82034e-12		No change	0.924598	0.0472701
SOX17	other	0	0	--	--		--	11	12	52	55	23	24	8	9	0	0	-0.14156	0.17352		Low	0.310308	2.27151e-20
STK3	other	0	0	--	--		--	21	22	51	54	18	19	4	4	0	0	0.458218	3.41678e-06		High	1.78042	2.28509e-25
MAPK15	other	0	0	--	--		--	39	41	42	45	10	11	2	2	1	1	0.265132	0.00980727		High	1.90519	4.57825e-07
SMARCA2	other	1	1	--	--		--	5	5	11	12	19	20	54	57	5	5	0.434213	1.22852e-05		Low	0.611225	8.87554e-15
JAK2	other	1	1	--	--		--	6	6	10	11	20	21	54	57	4	4	0.483421	7.99769e-07		Low	0.515302	1.30325e-18
TSC1	other	1	1	--	--		Amp	8	9	35	37	23	24	28	30	0	0	0.580531	8.62021e-10		Low	0.799575	3.59187e-08
EHMT1	other	0	0	--	--		Amp	9	10	33	35	19	20	30	32	3	3	0.654052	8.81087e-13		No change	1.11913	0.000365558
ARID5B	other	0	0	--	--		--	2	2	13	14	38	40	38	40	3	3	0.0203167	0.845892		Low	0.53719	1.31407e-15
JMJD1C	other	2	2	0.0658991	1.21272		--	3	3	18	19	34	36	36	38	3	3	0.434603	1.20421e-05		Low	0.696484	1.24924e-08
TET1	other	0	0	--	--		--	2	2	22	23	35	37	34	36	1	1	-0.0645888	0.536259		No change	1.12989	0.118812
BMPR1A	other	0	0	--	--		--	1	1	22	23	37	39	33	35	1	1	0.189528	0.0673138		Low	0.554505	6.32955e-18
TCF7L2	other	1	1	--	--		--	0	0	16	17	49	52	29	31	0	0	0.271831	0.00804106		No change	0.819032	4.24215e-07
FGFR2	other	1	1	--	--		--	0	0	16	17	46	49	31	33	1	1	-0.0605307	0.56222		Low	0.681751	0.000182873
HRAS	other	0	0	--	--		--	7	7	26	28	22	23	35	37	4	4	0.249925	0.0151247		High	1.27282	1.36745e-05
DCHS1	other	2	2	0.124683	1.77505		--	3	3	18	19	32	34	39	41	2	2	0.0649657	0.533879		Low	0.564495	4.56075e-09
PIK3C2A	other	0	0	--	--		--	5	5	20	21	35	37	33	35	1	1	0.400472	6.34746e-05		Low	0.628473	1.5098e-19
DTX4	other	0	0	--	--		--	5	5	26	28	52	55	11	12	0	0	0.246488	0.0166254		High	1.3874	0.000214403
KDM2A	other	0	0	--	--		--	15	16	48	51	25	27	6	6	0	0	0.5069	1.8551e-07		No change	1.04064	0.340047
FAT3	other	5	5	0.249029	0.437312		Del	4	4	11	12	26	28	51	54	2	2	0.100273	0.336249		Low	0.157314	1.00713e-13
MAML2	other	0	0	--	--		Del	4	4	12	13	31	33	46	49	1	1	0.0969566	0.352556		Low	0.59378	1.28521e-16
YAP1	other	0	0	--	--		Del	8	9	17	18	24	26	44	47	1	1	0.565191	2.94544e-09		Low	0.678351	6.9973e-07
BIRC2	other	2	2	4.80768e-05	0.743763		Del	8	9	18	19	24	26	43	46	1	1	0.55074	8.86255e-09		High	1.39547	6.97179e-06
MLL	other	3	3	0.116462	1.17857		Del	0	0	18	19	33	35	43	46	0	0	0.422912	2.1717e-05		Low	0.637768	1.14882e-20
KDM5A	other	1	1	--	--		Amp	15	16	51	54	23	24	4	4	1	1	0.519091	8.31021e-08		No change	1.19852	1.1718e-06
CCND2	other	0	0	--	--		Amp	12	13	45	48	30	32	5	5	2	2	0.180185	0.0822387		Low	0.395336	1.34047e-12
PIK3C2G	other	0	0	--	--		--	8	9	28	30	40	43	15	16	3	3	0.124049	0.233569		Low	0.204137	1.15e-08
KRAS	other	2	2	0.259907	0.646266		--	10	11	35	37	38	40	8	9	3	3	0.378773	0.000166892		No change	0.884729	0.0064012
ARID2	other	1	1	--	--		--	3	3	27	29	50	53	13	14	1	1	0.546435	1.21831e-08		No change	0.916681	0.0234996
MLL2	other	13	14	0.166237	1.14298		--	1	1	40	43	40	43	12	13	1	1	0.416977	2.90572e-05		No change	0.947729	0.169474
SMARCD1	other	0	0	--	--		--	2	2	39	41	41	44	12	13	0	0	0.260899	0.011091		High	1.56494	2.40534e-23
ERBB3	other	1	1	--	--		--	2	2	43	46	39	41	10	11	0	0	0.209924	0.042281		Low	0.501018	2.28055e-11
SMARCC2	other	3	3	0.282783	0.660527		--	2	2	43	46	39	41	10	11	0	0	0.510787	1.44096e-07		No change	0.818962	9.9364e-12
CDK4	other	0	0	--	--		--	4	4	43	46	38	40	9	10	0	0	0.46852	1.91375e-06		High	2.41239	4.2194e-30
ASCL4	other	0	0	--	--		--	0	0	26	28	48	51	20	21	0	0	-0.102074	0.327598		No change	1.05617	0.704363
PTPN11	other	0	0	--	--		--	3	3	32	34	43	46	16	17	0	0	0.492035	4.73836e-07		No change	0.845511	0.000108386
NCOR2	other	2	2	0.153613	0.797398		--	6	6	40	43	36	38	10	11	2	2	0.337087	0.000892966		No change	1.1604	0.000367758
IRS2	other	0	0	--	--		Del	3	3	19	20	27	29	40	43	5	5	0.0772904	0.459033		Low	0.53559	1.52618e-07
SLC7A7	other	0	0	--	--		--	13	14	47	50	26	28	8	9	0	0	-0.0561504	0.590896		High	2.62646	1.09032e-15
AJUBA	other	4	4	0.720578	0.937822		--	14	15	47	50	25	27	8	9	0	0	0.223987	0.0299889		High	2.39408	1.08574e-11
SAV1	other	1	1	--	--		--	8	9	40	43	26	28	20	21	0	0	0.179808	0.0828923		No change	0.926784	0.115679
JAG2	other	0	0	--	--		Amp	12	13	49	52	19	20	10	11	4	4	0.334563	0.000981333		High	2.26196	1.85816e-17
DLL4	other	0	0	--	--		Del	4	4	29	31	34	36	27	29	0	0	0.0951005	0.361892		High	1.37266	4.07077e-06
MORF4L1	other	0	0	--	--		--	1	1	25	27	44	47	22	23	2	2	0.279716	0.00632601		No change	1.02738	0.425369
IGF1R	other	0	0	--	--		--	5	5	29	31	41	44	19	20	0	0	0.38756	0.000113744		High	1.48213	5.61527e-11
TSC2	other	2	2	0.772994	0.909554		--	11	12	46	49	25	27	11	12	1	1	0.398197	7.04711e-05		No change	0.888357	0.000121128
CREBBP	other	5	5	0.131341	0.769307		--	5	5	48	51	28	30	13	14	0	0	0.428357	1.65461e-05		No change	0.970867	0.368004
BRD7	other	0	0	--	--		--	4	4	33	35	37	39	20	21	0	0	0.572365	1.67111e-09		No change	1.05272	0.109782
FTSJD1	other	0	0	--	--		--	1	1	39	41	39	41	15	16	0	0	0.27384	0.00756921		No change	0.939204	0.192502
SMYD4	other	1	1	--	--		--	3	3	48	51	30	32	13	14	0	0	0.366187	0.00028371		High	1.41429	3.8624e-15
KDM6B	other	0	0	--	--		--	3	3	41	44	36	38	14	15	0	0	0.319848	0.00167493		No change	1.03509	0.557116
NCOR1	other	1	1	--	--		--	2	2	39	41	36	38	16	17	1	1	0.390297	0.000100718		No change	0.84645	2.19081e-08
NF1	other	3	3	0.754406	0.885265		--	2	2	44	47	35	37	13	14	0	0	0.444775	7.0799e-06		No change	1.12634	0.00400199
ERBB2	other	0	0	--	--		--	6	6	46	49	33	35	9	10	0	0	0.0198827	0.849145		Low	0.588097	2.11735e-12
SMARCE1	other	0	0	--	--		--	2	2	46	49	35	37	11	12	0	0	0.355332	0.000440753		No change	0.993263	0.806408
KAT2A	other	1	1	--	--		--	3	3	47	50	33	35	11	12	0	0	0.422957	2.16688e-05		High	1.29268	3.74318e-11
STAT3	other	1	1	--	--		--	3	3	47	50	33	35	11	12	0	0	0.0840669	0.420484		No change	0.926985	0.0415333
EZH1	other	0	0	--	--		--	3	3	47	50	33	35	11	12	0	0	0.197791	0.0560142		Low	0.486874	1.38513e-28
KIAA1267	other	0	0	--	--		--	3	3	44	47	37	39	10	11	0	0	0.191109	0.0650201		No change	0.826629	1.24219e-10
SMARCD2	other	0	0	--	--		--	3	3	41	44	42	45	8	9	0	0	0.357506	0.000404023		No change	1.15691	0.000110239
STK11	other	0	0	--	--		--	7	7	26	28	30	32	30	32	1	1	0.518864	8.43824e-08		No change	1.11013	0.00357093
DOT1L	other	2	2	0.42215	1.16929		--	6	6	27	29	30	32	30	32	1	1	0.336216	0.000922594		No change	1.07932	0.068658
KDM4B	other	2	2	0.477113	1.33638		--	4	4	34	36	30	32	26	28	0	0	0.054973	0.598715		Low	0.784403	1.26572e-13
DNMT1	other	0	0	--	--		--	7	7	37	39	29	31	21	22	0	0	0.372904	0.000214314		High	2.49471	5.27443e-35
KEAP1	other	4	4	0.0598794	1.55387		--	8	9	36	38	29	31	21	22	0	0	0.0934952	0.370089		High	1.39622	2.80993e-11
SMARCA4	other	1	1	--	--		--	8	9	37	39	29	31	20	21	0	0	0.207147	0.045147		High	1.25824	2.37315e-06
NOTCH3	other	5	5	0.422462	0.767908		--	8	9	39	41	28	30	19	20	0	0	0.158608	0.126792		High	1.39492	1.2537e-05
PIK3R2	other	2	2	0.144299	0.802863		--	11	12	36	38	28	30	19	20	0	0	0.258465	0.011894		High	1.43808	7.79596e-10
CCNE1	other	0	0	--	--		Del	7	7	34	36	26	28	24	26	3	3	0.252952	0.0139017		High	2.97763	3.98496e-28
MLL4	other	0	0	--	--		Amp	9	10	38	40	25	27	22	23	0	0	0.520487	7.56488e-08		No change	1.00881	0.805937
DLL3	other	0	0	--	--		Del	5	5	40	43	24	26	25	27	0	0	0.134587	0.195907		High	5.86811	2.78612e-23
AKT2	other	0	0	--	--		Del	3	3	38	40	27	29	26	28	0	0	0.62281	2.04908e-11		No change	0.846549	3.3531e-08
CIC	other	2	2	0.104422	0.720229		Del	3	3	35	37	28	30	28	30	0	0	0.514897	1.09933e-07		No change	0.98225	0.692301
JAG1	other	1	1	--	--		--	8	9	43	46	28	30	14	15	1	1	0.260177	0.0113242		High	1.64922	2.05865e-07
MAPK1	other	0	0	--	--		Amp	9	10	40	43	33	35	12	13	0	0	0.48803	6.05452e-07		No change	0.928982	0.011304
SMARCB1	other	0	0	--	--		Amp	8	9	38	40	35	37	13	14	0	0	0.363866	0.000312135		High	1.74013	1.02645e-24
CHEK2	other	1	1	--	--		--	7	7	36	38	36	38	14	15	1	1	0.118132	0.2568		High	3.0271	2.14063e-30
EP300	other	11	12	0.793274	1.03614		--	8	9	38	40	32	34	16	17	0	0	0.304009	0.00289296		No change	0.916518	0.00529826
BRD1	other	2	2	0.490473	1.03668		--	7	7	38	40	30	32	17	18	2	2	0.467505	2.02796e-06		No change	0.860082	1.61843e-05
✧Fold change of gene expression by RNA sequencing in tumor vs normal tissues
#Paired t-test
*Spearman correlation between gene expression and CNVs
