# Supplementary material for: Genomic analysis of oesophageal squamous-cell carcinoma identifies alcohol drinking-related mutation signature and genomic alterations
Source: Nat Commun. 2017 May 26;8:15290. doi: 10.1038/ncomms15290 (PMC5477513; doi:10.1038/ncomms15290)
Supplement: Supplementary Data 14 — Pathway analysis of driver genes in ESCC [file ncomms15290-s15.xlsx]

## Sheet: Supplementary Data 14
Supplementary Data 14. Pathway analysis of driver genes in ESCC
Category	Term	Count	%	P value	Genes	List total	Pop hits	Pop total	Fold enrichment	P value*	P value✧	q value#
KEGG_PATHWAY	hsa04520:Adherens junction	11	1.88034	0.000115209	EGFR, PARD3, TJP1, EP300, ACTN4, CREBBP, TGFBR2, CSNK2B, LMO7, WASL, FER	159	77	5085	4.56873	0.0158874	0.0158874	0.13568
KEGG_PATHWAY	hsa05214:Glioma	10	1.7094	0.000120748	EGFR, CCND1, CDKN2A, BRAF, PDGFA, CAMK2D, TP53, PIK3CA, RB1, PTEN	159	63	5085	5.07637	0.0166449	0.00835735	0.142198
KEGG_PATHWAY	hsa00190:Oxidative phosphorylation	13	2.22222	0.000643644	NDUFS6, NDUFB5, ATP5J2, NDUFS4, ATP6V0E2, NDUFA9, SDHD, COX7C, ATP5L, NDUFC1, NDUFA10, NDUFS1, NDUFB2	159	130	5085	3.19811	0.0856075	0.0293912	0.755854
KEGG_PATHWAY	hsa05213:Endometrial cancer	8	1.36752	0.00100987	EGFR, CCND1, BRAF, TP53, PIK3CA, FOXO3, PTEN, APC	159	52	5085	4.92017	0.131027	0.0345016	1.18359
KEGG_PATHWAY	hsa05223:Non-small cell lung cancer	8	1.36752	0.00126912	EGFR, CCND1, CDKN2A, BRAF, TP53, PIK3CA, RB1, FOXO3	159	54	5085	4.73795	0.161818	0.0346881	1.48536
KEGG_PATHWAY	hsa05218:Melanoma	9	1.53846	0.0014669	EGFR, CCND1, CDKN2A, BRAF, PDGFA, TP53, PIK3CA, RB1, PTEN	159	71	5085	4.05395	0.184577	0.0334363	1.71501
KEGG_PATHWAY	hsa05215:Prostate cancer	10	1.7094	0.00162763	EGFR, CCND1, EP300, BRAF, PDGFA, CREBBP, TP53, PIK3CA, RB1, PTEN	159	89	5085	3.59339	0.202621	0.0318288	1.90128
KEGG_PATHWAY	hsa05200:Pathways in cancer	21	3.58974	0.00261652	EGFR, COL4A4, BRAF, PDGFA, TGFBR2, CREBBP, TP53, FADD, RB1, PTEN, CCDC6, CCND1, CRKL, CDKN2A, EP300, CDKN2B, PIK3CA, PTCH1, PIAS1, APC, TRAF3	159	328	5085	2.04757	0.305229	0.0445011	3.04022
KEGG_PATHWAY	hsa05016:Huntington's disease	14	2.39316	0.0036817	NDUFS6, NDUFB5, NDUFS4, EP300, NDUFA9, POLR2J, SDHD, CREBBP, TP53, COX7C, NDUFC1, NDUFA10, NDUFS1, NDUFB2	159	180	5085	2.48742	0.401124	0.0553745	4.25347
KEGG_PATHWAY	hsa05222:Small cell lung cancer	9	1.53846	0.00427622	COL4A4, CCND1, CDKN2B, TP53, PIK3CA, RB1, PIAS1, PTEN, TRAF3	159	84	5085	3.42655	0.448806	0.0578275	4.92458
KEGG_PATHWAY	hsa04110:Cell cycle	11	1.88034	0.00519159	MAD1L1, CCND1, MCM7, CDKN2A, EP300, CDKN2B, CCNH, CREBBP, TP53, RB1, ATM	159	125	5085	2.81434	0.514954	0.0636573	5.94947
KEGG_PATHWAY	hsa05012:Parkinson's disease	11	1.88034	0.00613259	NDUFS6, NDUFB5, NDUFS4, NDUFA9, SDHD, UBE2J1, COX7C, NDUFC1, NDUFA10, NDUFS1, NDUFB2	159	128	5085	2.74838	0.57474	0.0687752	6.99249
KEGG_PATHWAY	hsa04810:Regulation of actin cytoskeleton	15	2.5641	0.00658062	EGFR, VAV3, BRAF, ACTN4, PDGFA, GNA12, RDX, BDKRB2, VAV2, ARHGEF12, ARPC1A, CRKL, PIK3CA, WASL, APC	159	215	5085	2.23124	0.600575	0.0681604	7.48537
KEGG_PATHWAY	hsa05212:Pancreatic cancer	8	1.36752	0.00662405	EGFR, CCND1, CDKN2A, BRAF, TGFBR2, TP53, PIK3CA, RB1	159	72	5085	3.55346	0.602995	0.0638562	7.53302
KEGG_PATHWAY	hsa05220:Chronic myeloid leukemia	8	1.36752	0.00826092	CCND1, CRKL, CDKN2A, BRAF, TGFBR2, TP53, PIK3CA, RB1	159	75	5085	3.41132	0.684323	0.073989	9.31266
KEGG_PATHWAY	hsa05219:Bladder cancer	6	1.02564	0.00913826	EGFR, CCND1, CDKN2A, BRAF, TP53, RB1	159	42	5085	4.56873	0.720864	0.0766562	10.2536
KEGG_PATHWAY	hsa05010:Alzheimer's disease	12	2.05128	0.0120347	NDUFS6, NDUFB5, NDUFS4, NDUFA9, SDHD, COX7C, PPP3CC, FADD, NDUFC1, NDUFA10, NDUFS1, NDUFB2	159	163	5085	2.35444	0.814178	0.0942554	13.2967
KEGG_PATHWAY	hsa04330:Notch signaling pathway	6	1.02564	0.0145594	NOTCH3, NOTCH1, EP300, CREBBP, JAG2, RBPJ	159	47	5085	4.0827	0.869794	0.10708	15.8721
KEGG_PATHWAY	hsa03018:RNA degradation	6	1.02564	0.0310717	SKIV2L, TTC37, EXOSC2, CNOT2, LSM2, DDX6	159	57	5085	3.36643	0.987568	0.206198	31.0621
KEGG_PATHWAY	hsa04310:Wnt signaling pathway	10	1.7094	0.0444666	CCND1, EP300, PPP2R5C, CREBBP, PPP2CB, CAMK2D, TP53, CSNK2B, PPP3CC, APC	159	151	5085	2.11796	0.998205	0.271031	41.4921
KEGG_PATHWAY	hsa05210:Colorectal cancer	7	1.19658	0.0455448	EGFR, CCND1, BRAF, TGFBR2, TP53, PIK3CA, APC	159	84	5085	2.66509	0.998465	0.265484	42.2654
KEGG_PATHWAY	hsa00280:Valine, leucine and isoleucine degradation	5	0.854701	0.0465299	MUT, BCKDHB, ACAD8, HADH, PCCA	159	44	5085	3.63422	0.998671	0.259955	42.9637
KEGG_PATHWAY	hsa04530:Tight junction	9	1.53846	0.0560023	CTTN, PARD3, TJP1, ACTN4, PPP2CB, CSNK2B, AMOTL1, PTEN, PPP2R2A	159	134	5085	2.14799	0.999668	0.29411	49.2947
KEGG_PATHWAY	hsa04115:p53 signaling pathway	6	1.02564	0.0591528	CCND1, CDKN2A, TP53, SESN1, PTEN, ATM	159	68	5085	2.82186	0.999791	0.297524	51.2534
KEGG_PATHWAY	hsa04144:Endocytosis	11	1.88034	0.0592663	EGFR, ARFGAP1, PARD3, SMAP1, TGFBR2, VPS37A, VPS4B, HLA-C, AGAP1, VPS36, CHMP2B	159	184	5085	1.91192	0.999795	0.288009	51.3227
KEGG_PATHWAY	hsa05216:Thyroid cancer	4	0.683761	0.0596241	CCDC6, CCND1, BRAF, TP53	159	29	5085	4.41119	0.999806	0.280111	51.5404
KEGG_PATHWAY	hsa04722:Neurotrophin signaling pathway	8	1.36752	0.0900734	CRKL, BRAF, NFKBIB, CAMK2D, TP53, PIK3CA, MAPKAPK2, FOXO3	159	124	5085	2.0633	0.999998	0.384882	67.1206
KEGG_PATHWAY	hsa04510:Focal adhesion	11	1.88034	0.0941888	EGFR, COL4A4, CCND1, CRKL, VAV3, BRAF, ACTN4, PDGFA, PIK3CA, VAV2, PTEN	159	201	5085	1.75021	0.999999	0.38804	68.8309
Note: Pop total, total number of genes in human genome background; Pop hits, number of genes involved in the selected pathway. List total, total number of genes for the analysis; Count, number of genes hit the pathway for this analysis
*Bonferroni correction
✧Benjamini
#FDR (false discovery rate)
