# Supplementary material for: Genomic analysis of oesophageal squamous-cell carcinoma identifies alcohol drinking-related mutation signature and genomic alterations
Source: Nat Commun. 2017 May 26;8:15290. doi: 10.1038/ncomms15290 (PMC5477513; doi:10.1038/ncomms15290)
Supplement: Supplementary Data 15 — Sanger sequencing validation of somatic mutations detected by whole-genome sequencing in ESCC [file ncomms15290-s16.xlsx]

## Sheet: Supplementary Data 15
Supplementary Data 15. Sanger sequencing validation of somatic mutations detected by whole-genome sequencing in ESCC
Sample ID	Gene	Transcript	Position	Ref.	Alt.	NCBI_Build	Mutation type	Amino acid change	CpG di-nucleotide context	Upstream Primer Sequence (5'→3')	Downstream Primer Sequence (5'→3')	Validation
ESCC_196	AQP6	ENST00000315520	chr12:50367272	G	A	37	Missense_Mutation	p.Ala106Thr	*Cp(A/C/T)->T	TTCCTCGTAGGCTCCCACAT	CACTATCCCATTTCTATTCTGCCTA	Yes
ESCC_131	CDKN2A	ENST00000579755	chr9:21971108	C	T	37	Missense_Mutation	nonsilent	*CpG->T	ATTCTCAGATCATCAGTCCTCACC	GGGCTCTACACAAGCTTCCTTTC	Yes
ESCC_16	CDKN2A	ENST00000380151	chr9:21968243	T	A	37	Splice_Site	null	null+indel	CTCAAGAGAAGCCAGTAACCCC	GTGCCACACATCTTTGACCTCA	Yes
ESCC_208	CDKN2A	ENST00000304494	chr9:21974695	TAAC	-	37	Frame_Shift_Del	null	null+indel	GTTCCCCCCTTCAGATCTTCTC	CTCCAGAGGATTTGAGGGACAG	Yes
ESCC_16	COL6A3	ENST00000295550	chr2:238249102	G	A	37	Silent	c.8456G>A	*CpG->T	ATTTGTGGCATATGGCAGGTGT	GCATTGGCAGGAAGGTGAAC	Yes
ESCC_27	CREBBP	ENST00000262367	chr16:3788618	G	A	37	Missense_Mutation	nonsilent	*CpG->T	CACCTGGAAAGAGGAGCTTTG	CAGGGTGTTGTTTGTTGCTTG	Yes
ESCC_16	CTC1	ENST00000315684	chr17:8139257	C	T	37	Silent	c.1097C>T	*Cp(A/C/T)->T	TAGCAAAAGTGCCCCCTAACAC	GGAGGACAAGAAGGATCCAGAAA	Yes
ESCC_196	DHX15	ENST00000336812	chr4:24578243	G	A	37	Missense_Mutation	p.Arg44Cys	*CpG->T	AATGGGAAGCTTTCAAAGGTGGTA	AAGGGAAAGATGTTTGTGGTGGA	Yes
ESCC_130	EP300	ENST00000263253	chr22:41565575	A	G	37	Missense_Mutation	nonsilent	A->mut	AACCACAGGCTCACTGAACTTC	CCTATATCTCACCAGAATGCCA	Yes
ESCC_215	EP300	ENST00000263253	chr22:41565575	A	G	37	Missense_Mutation	nonsilent	A->mut	AACCACAGGCTCACTGAACTTC	CCTATATCTCACCAGAATGCCA	Yes
ESCC_26	EP300	ENST00000263253	chr22:41565575	A	G	37	Missense_Mutation	nonsilent	A->mut	AACCACAGGCTCACTGAACTTC	CCTATATCTCACCAGAATGCCA	Yes
ESCC_150	EP300	ENST00000263253	chr22:41565529	G	A	37	Missense_Mutation	nonsilent	*CpG->T	CCTGTGATGAGCTTCACAAATA	AACTAGGGCCAACATATCCATT	Yes
ESCC_E47	EP300	ENST00000263253	chr22:41565529	G	A	37	Missense_Mutation	nonsilent	*CpG->T	CCTGTGATGAGCTTCACAAATA	AACTAGGGCCAACATATCCATT	Yes
ESCC_138	F13A1	ENST00000264870	chr6:6174842	G	A	37	Missense_Mutation	p.Thr573Met	*CpG->T	AGACAGCGAGTCTCAGAAAGAACC	TAGAAACACCCCAACAAGTGCA	Yes
ESCC_249	FBXW7	ENST00000281708	chr4:153249390	G	A	37	Missense_Mutation	nonsilent	*Cp(A/C/T)->T	CTCAGACGCTTGAAGCCTGA	AGTGGGACATACAGGTGGAGT	No
ESCC_E79	HIST1H3B	ENST00000244661	chr6:26032069	C	T	37	Missense_Mutation	p.Glu74Lys	*Cp(A/C/T)->T	GCCTGAATGATAGTGGACTTACACA	AAAAGTCGACCGAGTTGCTGAT	Yes
ESCC_42	KCNC3	ENST00000477616	chr19:50824036	G	A	37	Missense_Mutation	p.Arg662Cys	*CpG->T	AGGAGGAAGCAGGCTCGGT	CAGCACTCAACCCCCATGAT	Yes
ESCC_239	KEAP1	ENST00000591419	chr19:10610307	G	A	37	Missense_Mutation	p.Arg135Cys	*CpG->T	GAGGACACACTTCTCGCCC	CAACCGCACCTTCAGCTAC	Yes
ESCC_142	KRAS	ENST00000557334	chr12:25398281	C	T	37	Missense_Mutation	p.Gly13Asp	*Cp(A/C/T)->T	GATTGTCTTTTAGGTCCAGATAGGA	GGTACTGGTGGAGTATTTGATAGTGT	Yes
ESCC_182	LPXN	ENST00000528954	chr11:58295533	C	T	37	Missense_Mutation	p.Glu297Lys	*Cp(A/C/T)->T	CTTTCCCTAAGTCCGAAAGAAAAG	CTATGAACCAGACACAATGCCAA	Yes
ESCC_143	LRP1B	ENST00000389484	chr2:141751585	C	T	37	Missense_Mutation	p.Asp875Asn	*CpG->T	TGCTTTGAAACTATGCAAAGGAGG	GAAATGTGATGGCGACGATGAC	Yes
ESCC_E79	LRRTM1	ENST00000409148	chr2:80529688	G	A	37	Silent	c.1256G>A	*CpG->T	TGGTCTGTTTCTGCTTTTGCTTCC	TGGCTCAACAACTTCCAGGGG	Yes
ESCC_54	LRRTM4	ENST00000409911	chr2:77745947	C	A	37	Missense_Mutation	p.Val351Phe	C->(G/A)	ATGCTCATACTCTTGCTCTGCG	CTAAGCACATCCAGGGTGAAAAG	No
ESCC_36	MB21D2	ENST00000392452	chr3:192516720	G	C	37	Missense_Mutation	p.Gln311Glu	C->(G/A)	CGCAGGTGATAGGGGCTAATAG	TGCTCCTACAAGGGTAAGAAGG	Yes
ESCC_224	MIER3	ENST00000452157	chr5:56219741	C	T	37	Splice_Site	0	null+indel	ACACTGTTGGTCAAAGCTAAAAAGG	GCTCAACAGACAAGATTTGGGAA	Yes
ESCC_173	MLL2	ENST00000301067	chr12:49433646	G	C	37	Nonsense_Mutation	null	null+indel	GCCCATTCTACTCCAATCATAGG	CAAGCCTCAAAGCACAAACTACA	Yes
ESCC_234	MMP25	ENST00000336577	chr16:3100089	G	T	37	Silent	c.311G>T	C->(G/A)	GTTGACTGGTGCTATGATTAAGGC	TGGCAAGAGGATCTCTCATAAGAG	Yes
ESCC_152	MYH3	ENST00000583535	chr17:10534961	G	A	37	Silent	c.5252G>A	*CpG->T	ACACCTCTCCACAGGCAGAACT	CTCATCCACACCAAGAAGAAGCT	Yes
ESCC_240	NFE2L2	ENST00000397062	chr2:178098800	T	A	37	Missense_Mutation	nonsilent	A->mut	CACTGTTAAGATCAATAGGTTGGGT	TGACATACTTTGGAGGCAAGATATA	Yes
ESCC_169	NFE2L2	ENST00000397062	chr2:178098800	T	A	37	Missense_Mutation	nonsilent	A->mut	CACTGTTAAGATCAATAGGTTGGGT	TGACATACTTTGGAGGCAAGATATA	Yes
ESCC_E45	NFE2L2	ENST00000464747	chr2:178098975	A	T	37	Missense_Mutation	nonsilent	A->mut	AAACCTGCCATAACTTTCCCAAGAACTG	TGACTTTGCCCTTTAGTGACCTCTACCA	Yes
ESCC_170	NOTCH1	ENST00000277541	chr9:139412252	C	T	37	Missense_Mutation	nonsilent	*CpG->T	GACTTGGGACAGAAACGAA	GAGATCGACGTCAACGAG	Yes
ESCC_58	NOTCH1	ENST00000277541	chr9:139413064	C	A	37	Nonsense_Mutation	null	null+indel	TTCAGGTTATCCTGGGTGC	GGTTCGGGAATTACCCTCTG	No
ESCC_62	NOTCH1	ENST00000494783	chr9:139397632	A	G	37	Splice_Site	null	null+indel	ACTTTCCCGTGGCTGGACT	GCTCCATCGTCTACCTGGAGAT	Yes
ESCC_55	NRXN1	ENST00000406859	chr2:51254824	G	A	37	Silent	c.587G>A	*CpG->T	CAAGATTAGGAAGACCCCATGC	ATTCGTGACGTGAGGGTCAA	Yes
ESCC_239	NRXN1	ENST00000406859	chr2:51255021	C	T	37	Missense_Mutation	p.Asp131Asn	*CpG->T	AGTTGACCCTCACGTCACG	GACTTCCTGGAGCTGATTCTGA	Yes
ESCC_16	PC	ENST00000393960	chr11:66620040	C	G	37	Silent	c.1694C>G	C->(G/A)	TCTTCTCCTCTACCTCTCTGTGCTAT	TCTGTCAACTCATGGGGGAGA	Yes
ESCC_169	PCDHA9	ENST00000532602	chr5:140228251	G	C	37	Silent	c.170G>C	C->(G/A)	CACTCTCTCTGTGCTGAACGATG	GATTTACCTCCAGAAGGTCCCC	Yes
ESCC_144	PCDHGA11	ENST00000518882	chr5:140802020	G	A	37	Missense_Mutation	p.Arg409Lys	*Cp(A/C/T)->T	GGAGAAGTTCAAGTACGGGGGT	TTGTTTTCGGGAATGTAGGCAG	Yes
ESCC_185	PCMTD1	ENST00000522514	chr8:52733121	G	A	37	Silent	c.863G>A	*CpG->T	TTTCCTCCTCTTCTTTGTTATCCTC	TGTTTTTAGCTCCCTGTGCTGT	No
ESCC_144	PIK3CA	ENST00000468036	chr3:178916876	G	A	37	Missense_Mutation	nonsilent	*CpG->T	GACCATCATCAGGTGAACTGTG	TTACGAAGGTATTGGTTTAGACAGA	Yes
ESCC_198	PIK3CA	ENST00000263967	chr3:178952085	A	G	37	Missense_Mutation	nonsilent	A->mut	GTTGGTAAGAGAAGTGAGAGAGGAA	TAGTTTAAGTGCTATCAAACCCTGT	Yes
ESCC_239	PIK3CA	ENST00000263967	chr3:178952085	A	G	37	Missense_Mutation	nonsilent	A->mut	GTTGGTAAGAGAAGTGAGAGAGGAA	TAGTTTAAGTGCTATCAAACCCTGT	Yes
ESCC_57	PIK3CA	ENST00000263967	chr3:178936091	G	A	37	Missense_Mutation	nonsilent	*Cp(A/C/T)->T	TCTTAGATTGGTTCTTTCCTGTCTC	TCCATTTTAGCACTTACCTGTGACT	Yes
ESCC_156	PKHD1L1	ENST00000378402	chr8:110471942	G	C	37	Missense_Mutation	p.Asp2375His	C->(G/A)	TACACACACTTAGGAATTACGGTCAC	GCATGATTATACCAACCACGAGAG	Yes
ESCC_144	RBCK1	ENST00000356286	chr20:409613	G	A	37	Missense_Mutation	p.Glu443Lys	*CpG->T	GAATGAAGAGGGGGTTGCTG	GGTGCTGGGTTGGATATGG	Yes
ESCC_223	RBM33	ENST00000401878	chr7:155473488	C	T	37	Silent	c.452C>T	*CpG->T	GAACAAGAACAAGGAGAGGATGAA	AGATAAAGAAACTGGCAGAGAGTGA	Yes
ESCC_E78	RGS7	ENST00000407727	chr1:240975294	C	T	37	Missense_Mutation	p.Glu336Lys	*CpG->T	CAAAATAACCAGACACATCACAGACAG	TAGCAAAGAACCGAGCCAGCA	Yes
ESCC_24	RRBP1	ENST00000455029	chr20:17610577	C	T	37	Silent	c.662C>T	*Cp(A/C/T)->T	CCCCTGACTGGGCATAATCC	AAGTGAAGCCTGTGCGGGTT	No
ESCC_3	SMG1	ENST00000446231	chr16:18849920	G	A	37	Missense_Mutation	p.Thr2346Met	*CpG->T	CGCCGCATAATGTGTAAAACC	GGATACATAATTGGCCTTGGAGA	Yes
ESCC_245	SPOP	ENST00000347630	chr17:47696725	T	-	37	Frame_Shift_Del	c.221*>-T	null+indel	AAGAGGAGAACATTTACCCATAGC	TCTCTTGAGTCTGATTTCCAGTTCT	Yes
ESCC_E45	SRD5A3	ENST00000264228	chr4:56236183	C	T	37	Silent	c.881C>T	*Cp(A/C/T)->T	TTTTACCCTTTCAGGAGTGGTCA	CACTGTCCTTAGGCATTGAAACC	Yes
ESCC_199	TAS1R2	ENST00000375371	chr1:19166648	G	A	37	Silent	c.1964G>A	*CpG->T	GGAGACAATTGTGATCTTGGGG	CATCCTGGTGATATTCTGGAGG	No
ESCC_142	TDRD6	ENST00000544460	chr6:46657111	G	C	37	Missense_Mutation	p.Glu416Gln	C->(G/A)	ACTTGCTGCCTGAATATTTTCG	GATGTTTCTGGTTCCTCCTCCT	Yes
ESCC_171	TFCP2L1	ENST00000263707	chr2:122004502	G	A	37	Silent	c.548G>A	*CpG->T	CTCCGTGTACTCCCCATTCTCG	GCCACCTGCCCAACGTTTC	Yes
ESCC_198	TGFBR2	ENST00000295754	chr3:30715660	G	T	37	Nonsense_Mutation	null	null+indel	GTCTTTAGAGGGTTTTCAGGGAG	CAAGTTTACCACTACACAATGATGC	Yes
ESCC_10	TP53	ENST00000509690	chr17:7578407	G	C	37	Missense_Mutation	nonsilent	C->(G/A)	TTCCACTCGGATAAGATGCTGA	TGTTCACTTGTGCCCTGACTTT	Yes
ESCC_E3	TP53	ENST00000455263	chr17:7577120	C	T	37	Missense_Mutation	nonsilent	*CpG->T	AAGAGGCAAGGAAAGGTGAT	CTCCTTACTGCTCCCACTCA	Yes
ESCC_130	TP53	ENST00000455263	chr17:7577538	C	T	37	Missense_Mutation	nonsilent	*CpG->T	GCTGTTCCGTCCCAGTAGATTA	TTGGCTCTGACTGTACCACCAT	Yes
ESCC_178	TP53	ENST00000455263	chr17:7577538	C	T	37	Missense_Mutation	nonsilent	*CpG->T	GCTGTTCCGTCCCAGTAGATTA	TTGGCTCTGACTGTACCACCAT	Yes
ESCC_131	TP53	ENST00000269305	chr17:7579355	GACGGAAACCG	-	37	Frame_Shift_Del	null	null+indel	GAGGGTGTGATGGGATGGATAA	TGAAGACCCAGGTCCAGATGAA	Yes
ESCC_132	TP53	ENST00000574684	chr17:7578370	C	T	37	Splice_Site	null	null+indel	TACTCCACACGCAAATTTCCTT	AACTCTGTCTCCTTCCTCTTCCTAC	Yes
ESCC_140	TP53	ENST00000455263	chr17:7577581	A	T	37	Missense_Mutation	nonsilent	A->mut	AGTATGGAAGAAATCGGTAAGAGG	TGAGATGTGCAAAGTAAATGGG	Yes
ESCC_142	TP53	ENST00000269305	chr17:7578518	-	CAGTTGG	37	Frame_Shift_Ins	null	null+indel	GAGAAAGCCCCCCTACTGC	GGGTTGATTCCACACCCC	Yes
ESCC_143	TP53	ENST00000455263	chr17:7578541	A	T	37	Missense_Mutation	nonsilent	A->mut	GAGAAAGCCCCCCTACTGC	GGGTTGATTCCACACCCC	Yes
ESCC_144	TP53	ENST00000455263	chr17:7577121	G	A	37	Missense_Mutation	nonsilent	*CpG->T	TCTTGTCCTGCTTGCTTACC	CTCCTTACTGCTCCCACTCA	Yes
ESCC_149	TP53	ENST00000509690	chr17:7578504	G	-	37	Frame_Shift_Del	null	null+indel	GAGAAAGCCCCCCTACTGC	GGGTTGATTCCACACCCC	Yes
ESCC_150	TP53	ENST00000455263	chr17:7577547	C	A	37	Missense_Mutation	nonsilent	C->(G/A)	GTCCCAGTAGATTACCACTACTCAGG	TGACTGTACCACCATCCACTACAAC	Yes
ESCC_173	TP53	ENST00000455263	chr17:7577547	C	T	37	Missense_Mutation	nonsilent	*Cp(A/C/T)->T	GTCCCAGTAGATTACCACTACTCAGG	TGACTGTACCACCATCCACTACAAC	Yes
ESCC_158	TP53	ENST00000269305	chr17:7578212	G	A	37	Nonsense_Mutation	null	null+indel	GGGGTTATAGGGAGGTCAAA	ATGGCCATCTACAAGCAGTC	Yes
ESCC_208	TP53	ENST00000269305	chr17:7578212	G	A	37	Nonsense_Mutation	null	null+indel	GGGGTTATAGGGAGGTCAAA	ATGGCCATCTACAAGCAGTC	Yes
ESCC_E3	TP53	ENST00000269305	chr17:7578212	G	A	37	Nonsense_Mutation	null	null+indel	GGGGTTATAGGGAGGTCAAA	ATGGCCATCTACAAGCAGTC	Yes
ESCC_E30	TP53	ENST00000269305	chr17:7578212	G	A	37	Nonsense_Mutation	null	null+indel	GGGGTTATAGGGAGGTCAAA	ATGGCCATCTACAAGCAGTC	Yes
ESCC_16	TP53	ENST00000455263	chr17:7577082	C	T	37	Missense_Mutation	nonsilent	*Cp(A/C/T)->T	AACGGCATTTTGAGTGTTAGAC	GTAGATGGAGCCTGGTTTTTTA	Yes
ESCC_162	TP53	ENST00000269305	chr17:7578257	C	A	37	Nonsense_Mutation	null	null+indel	CATCCAAATACTCCACACGCAA	GGCCATCTACAAGCAGTCACAG	Yes
ESCC_170	TP53	ENST00000269305	chr17:7576927	C	T	37	Splice_Site	null	null+indel	AAACGGCATTTTGAGTGTTAGA	AGTAGATGGAGCCTGGTTTTTT	No
ESCC_171	TP53	ENST00000455263	chr17:7577539	G	A	37	Missense_Mutation	nonsilent	*CpG->T	GTCCCAGTAGATTACCACTACTCAGG	TGACTGTACCACCATCCACTACAAC	Yes
ESCC_175	TP53	ENST00000455263	chr17:7577539	G	A	37	Missense_Mutation	nonsilent	*CpG->T	GTCCCAGTAGATTACCACTACTCAGG	TGACTGTACCACCATCCACTACAAC	Yes
ESCC_182	TP53	ENST00000455263	chr17:7577539	G	A	37	Missense_Mutation	nonsilent	*CpG->T	GTCCCAGTAGATTACCACTACTCAGG	TGACTGTACCACCATCCACTACAAC	Yes
ESCC_179	TP53	ENST00000455263	chr17:7577548	C	T	37	Missense_Mutation	nonsilent	*CpG->T	GTCCCAGTAGATTACCACTACTCAGG	TGACTGTACCACCATCCACTACAAC	Yes
ESCC_185	TP53	ENST00000509690	chr17:7578461	C	A	37	Missense_Mutation	nonsilent	C->(G/A)	GAGAAAGCCCCCCTACTGC	GGGTTGATTCCACACCCC	Yes
ESCC_191	TP53	ENST00000509690	chr17:7578461	C	A	37	Missense_Mutation	nonsilent	C->(G/A)	GAGAAAGCCCCCCTACTGC	GGGTTGATTCCACACCCC	Yes
ESCC_196	TP53	ENST00000455263	chr17:7577085	C	T	37	Missense_Mutation	nonsilent	*Cp(A/C/T)->T	CTTACCTCGCTTAGTGCTCCCT	CTTAACCTGTGGCTTCTCCTCC	Yes
ESCC_198	TP53	ENST00000509690	chr17:7578266	T	A	37	Missense_Mutation	nonsilent	A->mut	GGGGTTATAGGGAGGTCAAA	CTGCCCTCAACAAGATGTTT	Yes
ESCC_199	TP53	ENST00000455263	chr17:7577114	C	A	37	Missense_Mutation	nonsilent	C->(G/A)	AAGAGGCAAGGAAAGGTGAT	CTCCTTACTGCTCCCACTCA	Yes
ESCC_E47	TP53	ENST00000509690	chr17:7577114	A	-	37	Frame_Shift_Del	null	null+indel	AAGAGGCAAGGAAAGGTGAT	CTCCTTACTGCTCCCACTCA	No
ESCC_199	TP53	ENST00000455263	chr17:7579566	C	T	37	Missense_Mutation	nonsilent	*Cp(A/C/T)->T	GAGGAATCCCAAAGTTCCAA	TGCTCTTTTCACCCATCTAC	Yes
ESCC_213	TP53	ENST00000509690	chr17:7578394	T	C	37	Missense_Mutation	nonsilent	A->mut	TGTCATCCAAATACTCCACA	CGTCTTCCAGTTGCTTTATC	Yes
ESCC_220	TP53	ENST00000509690	chr17:7578406	C	T	37	Missense_Mutation	nonsilent	*CpG->T	TGGGGTTATAGGGAGGTCAAAT	ATGGCCATCTACAAGCAGTCAC	No
ESCC_36	TP53	ENST00000509690	chr17:7578406	C	T	37	Missense_Mutation	nonsilent	*CpG->T	TGGGGTTATAGGGAGGTCAAAT	ATGGCCATCTACAAGCAGTCAC	Yes
ESCC_224	TP53	ENST00000269305	chr17:7579528	C	T	37	Nonsense_Mutation	null	null+indel	ACTGACCGTGCAAGTCACAGAC	CCCGGACGATATTGAACAATG	Yes
ESCC_225	TP53	ENST00000269305	chr17:7579485	-	T	37	Frame_Shift_Ins	null	null+indel	TAGCTGCCCTGGTAGGTTTTCT	TGGGACTGACTTTCTGCTCTTG	Yes
ESCC_249	TP53	ENST00000445888	chr17:7574018	G	A	37	Missense_Mutation	nonsilent	*CpG->T	CTGGGACCCAATGAGATGGG	CTCTGTTGCTGCAGATCCGT	Yes
ESCC_64	TP53	ENST00000445888	chr17:7574018	G	A	37	Missense_Mutation	nonsilent	*CpG->T	CTGGGACCCAATGAGATGGG	CTCTGTTGCTGCAGATCCGT	Yes
ESCC_35	TP53	ENST00000455263	chr17:7579361	A	C	37	Missense_Mutation	nonsilent	A->mut	CCAGGCATTGAAGTCTCATG	CGGACGATATTGAACAATGG	Yes
ESCC_48	TP53	ENST00000509690	chr17:7578413	C	T	37	Missense_Mutation	nonsilent	*Cp(A/C/T)->T	GAGAAAGCCCCCCTACTGC	GGGTTGATTCCACACCCC	Yes
ESCC_55	TP53	ENST00000455263	chr17:7578535	T	C	37	Missense_Mutation	nonsilent	A->mut	GAGAAAGCCCCCCTACTGC	GGGTTGATTCCACACCCC	Yes
ESCC_57	TP53	ENST00000269305	chr17:7578524	G	A	37	Nonsense_Mutation	null	null+indel	GAGAAAGCCCCCCTACTGC	GGGTTGATTCCACACCCC	Yes
ESCC_64	TP53	ENST00000509690	chr17:7578265	A	T	37	Missense_Mutation	nonsilent	A->mut	GGGGTTATAGGGAGGTCAAA	CTGCCCTCAACAAGATGTTT	Yes
ESCC_E74	TP53	ENST00000509690	chr17:7578272	G	T	37	Missense_Mutation	nonsilent	C->(G/A)	GGGGTTATAGGGAGGTCAAA	CTGCCCTCAACAAGATGTTT	Yes
ESCC_E79	TP53	ENST00000269305	chr17:7573991	C	A	37	Nonsense_Mutation	null	null+indel	CTGAGGCAAGAATGTGGTTA	CTTCGAGATGTTCCGAGAG	Yes
ESCC_E79	TP53	ENST00000455263	chr17:7579358	C	A	37	Missense_Mutation	nonsilent	C->(G/A)	CCAGGCATTGAAGTCTCATG	CGGACGATATTGAACAATGG	Yes
ESCC_222	ZCCHC6	ENST00000277141	chr9:88937268	G	C	37	Missense_Mutation	p.Ile289Met	C->(G/A)	CCTGCATCTCTCCTCATCCTTC	AACCTCTGCCACCATTAACACC	No
ESCC_173	ZNF750	ENST00000269394	chr17:80789304	G	A	37	Nonsense_Mutation	null	null+indel	AAGGACTCGAGGCTGGATAGAC	CTCACTTTTACACAGAGCACGG	Yes
ESCC_E78	ZNF750	ENST00000269394	chr17:80789304	GGTGA	-	37	Frame_Shift_Del	null	null+indel	AAGGACTCGAGGCTGGATAGAC	CTCACTTTTACACAGAGCACGG	Yes
