# Supplementary material for: Genomic analysis of oesophageal squamous-cell carcinoma identifies alcohol drinking-related mutation signature and genomic alterations
Source: Nat Commun. 2017 May 26;8:15290. doi: 10.1038/ncomms15290 (PMC5477513; doi:10.1038/ncomms15290)
Supplement: Supplementary Data 16 — siRNA sequences used in this study [file ncomms15290-s17.xlsx]

## Sheet: Supplementary Data 16
Supplementary Data 16. siRNA sequences used in this study
Gene ID	Symbol	Sense (5'→3')	Antisense (5'→3')
8452	CUL3 si1	GCUUGGAAUGAUCAUCAAATT	UUUGAUGAUCAUUCCAAGCTT
	CUL3 si2	CCAAGCACAUGAAGACUAUTT	AUAGUCUUCAUGUGCUUGGTT
3516	RBPJ si1	UCCAUCGCCUGGGAAAUUUTT	AAAUUUCCCAGGCGAUGGATT
	RBPJ si2	CCUCCACCUAAACGACUUATT	UAAGUCGUUUAGGUGGAGGTT
374868	ATP9B si1	GGACAUUCACAGUUUCGAATT	UUCGAAACUGUGAAUGUCCTT
	ATP9B si2	GGAUGAGAUCCAGAGCCAUTT	AUGGCUCUGGAUCUCAUCCTT
	ATP9B si3	GCCACUAAUGAUGUCUGAATT	UUCAGACAUCAUUAGUGGCTT
65980	BRD9 si1	GCGCUUUCGAUGCAGAAUATT	UAUUCUGCAUCGAAAGCGCTT
	BRD9 si2	GCUCGUCCUACGAGGAUUATT	UAAUCCUCGUAGGACGAGCTT
	BRD9 si3	GCAAUUGCUCCUGGAUAUUTT	AAUAUCCAGGAGCAAUUGCTT
10576	CCT2 si1	CACCUGUUAACAUCUUUAATT	UUAAAGAUGUUAACAGGUGTT
	CCT2 si2	GGACUCUAGAACAGUUUAUTT	AUAAACUGUUCUAGAGUCCTT
	CCT2 si3	CCUGGGUAUAACAGAAAGUTT	ACUUUCUGUUAUACCCAGGTT
55722	CEP72 si1	GGAAAGUGCAGGAAGCGAATT	UUCGCUUCCUGCACUUUCCTT
	CEP72 si2	GCUUCAGUCAUUGUCUAUUTT	AAUAGACAAUGACUGAAGCTT
	CEP72 si3	GCAGAUCGCUGGACUUCAATT	UUGAAGUCCAGCGAUCUGCTT
81037	CLPTM1L si1	GCCAUGAAGUACUUGUCAUTT	AUGACAAGUACUUCAUGGCTT
	CLPTM1L si2	GGAAGGCCUUCACCUACAATT	UUGUAGGUGAAGGCCUUCCTT
	CLPTM1L si3	GCUUUAUCCUGUGGAUAAATT	UUUAUCCACAGGAUAAAGCTT
51084	CRYL1 si1	GCUUCCAGGUGAAACUCUATT	UAGAGUUUCACCUGGAAGCTT
	CRYL1 si2	CCAAGUUGUUUGCUGGCUUTT	AAGCCAGCAAACAACUUGGTT
	CRYL1 si3	GGACCUUGUCAUGUCAGAATT	UUCUGACAUGACAAGGUCCTT
56940	DUSP22 si1	GCCUCCAUCUCAAUGUGAATT	UUCACAUUGAGAUGGAGGCTT
	DUSP22 si2	GCUCCUUGCCAGCUUCAUUTT	AAUGAAGCUGGCAAGGAGCTT
	DUSP22 si3	CCAGUUUGGGCUCCAGUAATT	UUACUGGAGCCCAAACUGGTT
1956	EGFR si1	GGAGAUAAGUGAUGGAGAUTT	AUCUCCAUCACUUAUCUCCTT
	EGFR si2	GCAGAUCAUCAGAGGAAAUTT	AUUUCCUCUGAUGAUCUGCTT
	EGFR si3	GCAACAUGUCGAUGGACUUTT	AAGUCCAUCGACAUGUUGCTT
9208	LRRFIP1 si1	GUCCUACCAAGAUGACAAATT	UUUGUCAUCUUGGUAGGACTT
	LRRFIP1 si2	CCCUAGAUAUUAGGUUGAATT	UUCAACCUAAUAUCUAGGGTT
	LRRFIP1 si3	GUCCCUGAAUAGAAGAUCUTT	AGAUCUUCUAUUCAGGGACTT
58508	MLL3 si1	GCACCACAAUUGCCUGAUATT	UAUCAGGCAAUUGUGGUGCTT
	MLL3 si2	CCAGAUCACUGUGCAGCAATT	UUGCUGCACAGUGAUCUGGTT
	MLL3 si3	GCAGUUACCAGAUACUUUATT	UAAAGUAUCUGGUAACUGCTT
54737	MPHOSPH8 si1	GAGGAUUCCAGUGGAAUGATT	UCAUUCCACUGGAAUCCUCTT
	MPHOSPH8 si2	GUGGAGCUGACUGCAAUAUTT	AUAUUGCAGUCAGCUCCACTT
	MPHOSPH8 si3	GGUGGAAUCUGAAUCAAGUTT	ACUUGAUUCAGAUUCCACCTT
8500	PPFIA1 si1	GGAGGAGAAGAAUCAAGAATT	UUCUUGAUUCUUCUCCUCCTT
	PPFIA1 si2	GCUGCUUUCAGAAUCUAAUTT	AUUAGAUUCUGAAAGCAGCTT
	PPFIA1 si3	GCGAUUACGAGUAGCACUUTT	AAGUGCUACUCGUAAUCGCTT
80148	PQLC1 si1	GCGGAUACUCUUCUGGUUUTT	AAACCAGAAGAGUAUCCGCTT
	PQLC1 si2	GCAAGGAUGAAGAAGUCAATT	UUGACUUCUUCAUCCUUGCTT
	PQLC1 si3	GCAUCAAGAUGGUGCUCAUTT	AUGAGCACCAUCUUGAUGCTT
8089	YEATS4 si1	GGGAGAGUAAAGGGUGUUATT	UAACACCCUUUACUCUCCCTT
	YEATS4 si2	CCUGUAACCCUGUAUCAUUTT	AAUGAUACAGGGUUACAGGTT
	YEATS4 si3	GCAAGUCGUGAAACUAUAATT	UUAUAGUUUCACGACUUGCTT
	Control	UUCUCCGAACGUGUCACGUTT	ACGUGACACGUUCGGAGAATT
